# Supplementary material for: Construction of Synthetic Microbial Community with Core Microorganisms for Soy Sauce Fermentation
Source: Foods. 2026 May 14;15(10):1736. doi: 10.3390/foods15101736 (PMC13206497; doi:10.3390/foods15101736)
Supplement: Supplementary file 1 [file foods-15-01736-s001.zip › Table S6.xlsx]

## Sheet: Sheet1
Compounds	Class I	Class II	Formula	RT (min)	Adduct	score	CAS	0-1	0-2	5-1	5-2	10-1	10-2	15-1	15-2	20-1	20-2	25-1	25-2	30-1	30-2	35-1	35-2	40-1	40-2	55-1	55-2	QC01	QC02	QC03	kegg_map
Proline betaine	Amino acid and Its metabolites	Amino acid derivatives	C7H13NO2	0.7567	[M+H]+	0.9683	471-87-4	3.16016e+08	2.5107e+08	2.7281e+08	1.24781e+08	2.22368e+07	1.60646e+08	1.48078e+08	1.56977e+08	1.33421e+08	8.98634e+07	2.02569e+08	1.74948e+08	2.88122e+07	1.88432e+07	1.04464e+08	1.24972e+08	8.54147e+07	1.05439e+08	1.98423e+08	1.18983e+08	1.93122e+08	1.91003e+08	1.87923e+08	-
2-Amino-1-phenylethanol	Alcohol and amines	Alcohols	C8H11NO	1.6997	[M+H-H2O]+	0.9602	7568-93-6	1.06672e+10	6.51676e+09	2.4311e+10	2.40835e+10	3.81031e+10	3.61755e+10	3.93005e+10	4.05014e+10	4.34653e+10	4.41083e+10	4.36367e+10	4.43844e+10	4.37232e+10	4.52532e+10	4.49157e+10	4.69196e+10	4.48785e+10	4.71333e+10	4.37087e+10	4.7077e+10	3.87772e+10	3.87636e+10	3.83847e+10	-
Choline	Tryptamines,Cholines,Pigments	Cholines	C5H14NO+	0.8442	[M+]+	0.9543	62-49-7	1.79144e+06	1.13682e+06	354085	225525	1.12013e+06	934358	752947	830792	944312	1.34637e+06	1.01379e+06	859573	414521	1.16344e+06	527812	926085	1.27645e+06	691500	908559	1.27394e+06	566995	600266	628180	ko00260,ko00552,ko00564,ko01100,ko02010
Maltol	Heterocyclic compounds	Heterocyclic compounds	C6H6O3	2.4498	[M+H]+	0.9509	118-71-8	1.14999e+08	4.92454e+07	8.5066e+07	9.96351e+07	1.9469e+08	9.15053e+07	2.01634e+08	1.68617e+06	2.17348e+08	2.49153e+08	2.78655e+08	2.41355e+08	2.80983e+08	2.5932e+08	2.67699e+08	2.72628e+08	2.74728e+08	2.93566e+08	2.77341e+08	5.24181e+08	2.53908e+08	2.47969e+08	2.6256e+08	ko00523,ko01110
Hypoxanthine	Heterocyclic compounds	Heterocyclic compounds	C5H4N4O	1.68	[M+H]+	0.9506	68-94-0 | 146469-94-5 | 146469-95-6 | 146445-70-7 | 51953-04-9 | 95121-06-5	5.86715e+07	6.72067e+07	1.49809e+08	1.66934e+08	1.57579e+08	1.80167e+08	1.91668e+08	1.6982e+08	1.42479e+08	1.74661e+08	1.71471e+08	1.55022e+08	1.57661e+08	1.49327e+08	1.29992e+08	1.33406e+08	1.19026e+08	1.04023e+08	7.32746e+07	1.23545e+08	1.24653e+08	1.22872e+08	1.2446e+08	ko00230,ko01100,ko01232
Methionine	Amino acid and Its metabolites	Amino acids	C5H11NO2S	0.9072	[M+H]+	0.9464	63-68-3	6.56308e+08	5.375e+08	1.84306e+09	1.84632e+09	2.72648e+09	2.46603e+09	2.718e+09	2.77305e+09	2.86188e+09	3.01218e+09	3.14107e+09	3.41671e+09	3.06627e+09	3.33022e+09	3.16676e+09	3.39067e+09	3.05622e+09	3.36366e+09	2.92909e+09	2.98114e+09	2.57627e+09	2.58912e+09	2.56443e+09	ko00270,ko00470,ko00970,ko00999,ko01100,ko01110,ko01210,ko01230,ko01240,ko04148,ko04980
L-Tryptophan	Amino acid and Its metabolites	Amino acids	C11H12N2O2	2.2042	[M+H]+	0.9462	73-22-3	2.20969e+09	1.95785e+09	6.54902e+09	7.27826e+09	1.57624e+10	1.16065e+10	1.49834e+10	1.76916e+10	1.44049e+10	2.09705e+10	1.46915e+10	2.01888e+10	1.57308e+10	1.55258e+10	2.08086e+10	1.60815e+10	2.03225e+10	2.16174e+10	1.4417e+10	1.96677e+10	1.70253e+10	1.70929e+10	1.70109e+10	ko00260,ko00380,ko00400,ko00404,ko00901,ko00970,ko00996,ko00997,ko00999,ko01100,ko01110,ko01210,ko01230,ko01240,ko05143
Pyrrolidine	Heterocyclic compounds	Heterocyclic compounds	C4H9N	0.6066	[M+NH4]+	0.9442	123-75-1	8.80353e+07	1.01379e+08	8.18573e+07	7.90465e+07	7.50175e+07	7.07745e+07	7.16149e+07	6.88409e+07	6.93324e+07	7.66521e+07	7.69154e+07	6.90162e+07	4.32875e+07	7.28501e+07	6.60954e+07	6.81965e+07	6.98076e+07	6.7716e+07	6.59388e+07	6.76898e+07	7.22471e+07	7.22627e+07	7.17715e+07	-
Niacinamide	Alcohol and amines	Amines	C6H6N2O	1.2696	[M+H]+	0.9381	98-92-0	1.04421e+08	8.07731e+07	4.08224e+07	3.90042e+07	2.7605e+07	2.65137e+07	4.3518e+07	2.02643e+07	1.8294e+07	2.64267e+07	1.09949e+07	1.31087e+07	1.36378e+07	9.18373e+06	1.25178e+07	1.87233e+07	2.26609e+07	7.8828e+06	3.33787e+07	1.41037e+07	3.50841e+07	3.48878e+07	3.34742e+07	ko00760,ko01100,ko01240
6-Dimethylaminopurine	Nucleotide and Its metabolites	Nucleotide and Its metabolites	C7H9N5	2.0111	[M+H]+	0.9347	938-55-6	1.52531e+06	774623	6.67647e+07	7.19525e+07	8.93003e+07	7.39642e+07	7.49083e+07	1.60506e+07	7.47017e+07	7.9298e+07	6.776e+07	8.07677e+07	8.1218e+07	7.99793e+07	7.6787e+07	8.41366e+07	8.95581e+07	8.56311e+07	7.33409e+07	7.46833e+07	4.91264e+07	4.93952e+07	4.2495e+07	-
Dopamine	Alcohol and amines	Polyamines	C8H11NO2	1.1704	[M+H-H2O]+	0.9298	62-31-7	2.06085e+08	2.47316e+08	4.45924e+08	4.4247e+08	7.88002e+08	7.71237e+08	8.45381e+08	8.36696e+08	8.84103e+08	1.323e+09	7.45402e+08	9.4707e+08	1.32769e+09	7.51908e+08	8.06437e+08	8.79853e+08	8.23272e+08	8.55943e+08	7.91399e+08	8.17901e+08	7.32999e+08	7.36637e+08	7.36413e+08	ko00350,ko01100,ko01110
Isophorone	Aldehyde,Ketones,Esters	Ketones	C9H14O	4.3128	[M+H]+	0.9293	78-59-1	8.67419e+06	1.21955e+07	6.89008e+06	7.50248e+06	1.17492e+07	1.63295e+07	1.26772e+07	1.43709e+07	9.13909e+06	1.37406e+07	8.65429e+06	2.3493e+07	1.69136e+07	1.31829e+07	7.32695e+06	6.6364e+06	1.23768e+07	1.14042e+07	9.91275e+06	2.68449e+06	1.0436e+07	1.0734e+07	1.07201e+07	-
L-Carnitine	Amino acid and Its metabolites	Amino acids	C7H15NO3	0.7461	[M+H]+	0.9238	541-15-1	3.51047e+07	4.03713e+07	3.89006e+07	3.83416e+07	3.1347e+07	3.03605e+07	32791004	3.21738e+07	3.17202e+07	5.36498e+07	5.12432e+07	5.14842e+07	4.99792e+07	2.7193e+07	2.89934e+07	3.10634e+07	2.85704e+07	5.38067e+07	3.26258e+07	2.76713e+07	3.32477e+07	3.32074e+07	3.34692e+07	-
Gly-Val	Amino acid and Its metabolites	Small Peptide	C7H14N2O3	1.158	[M+H]+	0.9209	1963-21-9	6.11117e+07	9.22572e+07	1.4762e+08	1.31564e+08	1.37453e+08	8.25995e+07	1.24369e+08	1.15618e+08	1.12865e+08	1.11084e+08	9.67449e+07	1.20795e+08	7.04085e+07	8.8712e+07	7.50603e+07	9.97724e+07	7.94278e+07	8.19787e+07	5.04836e+07	2.86344e+07	8.02251e+07	7.71316e+07	7.60189e+07	-
L-Leucyl-L-alanine	Amino acid and Its metabolites	Small Peptide	C9H18N2O3	1.1889	[M+H]+	0.9126	7298-84-2	6.60472e+08	6.58521e+08	2.71943e+08	3.05963e+08	1.17017e+08	1.62905e+08	5.31615e+07	6.14893e+07	1.70803e+08	3.48073e+07	4.18013e+07	2.9957e+07	2.43899e+07	2.89583e+07	2.62116e+07	2.77642e+07	2.17772e+07	2.78847e+07	4.10745e+07	4.03933e+07	6.75944e+07	7.04094e+07	7.05974e+07	-
3,4-Dihydroxymandelic acid	Benzene and substituted derivatives	Phenolics	C8H8O5	2.0733	[M+H-2H2O]+	0.9089	775-01-9	5.54729e+06	1.78465e+07	1.95435e+07	8.50796e+06	4.77238e+06	1.11908e+07	1.09066e+07	1.45907e+07	2.99593e+06	1.33188e+07	8397109	7.02525e+06	7.94642e+06	1.32051e+07	6.85025e+06	9.12149e+06	1.17979e+07	3.1353e+06	9.99158e+06	1.24957e+07	1.31979e+07	1.30326e+07	1.28974e+07	ko00350,ko01100
Ornithine	Amino acid and Its metabolites	Amino acids	C5H12N2O2	0.3691	[M+H-H2O]+	0.9087	3184-13-2	669206	630803	600390	1.18201e+06	865966	838276	954388	790055	650635	532513	409622	721627	376032	814594	675680	623141	605340	593468	835358	833451	1.613e+06	1.54176e+06	1.23327e+06	ko00220,ko00330,ko00470,ko00480,ko00997,ko00998,ko01100,ko01110,ko01210,ko01230,ko02010,ko04148
L-Gulose	Carbohydrates and Its metabolites	Sugars	C6H12O6	0.7319	[M+Na]+	0.9056	6027-89-0	7.64949e+07	5.82649e+07	2.55559e+08	2.57583e+08	3.6483e+08	3.50702e+08	4.10685e+08	399871961	4.88137e+08	4.73952e+08	2.56367e+08	2.5339e+08	2.69447e+08	2.61283e+08	2.77871e+08	2.70727e+08	2.55489e+08	2.60944e+08	2.55274e+08	2.62079e+08	2.7269e+08	2.71795e+08	2.73732e+08	ko00053
Trigonelline	CoEnzyme and vitamins	CoEnzyme and vitamins	C7H7NO2	2.3095	[M+H]+	0.9039	535-83-1	1.25642e+07	1.23749e+07	1.52924e+07	1.05575e+07	4.26695e+06	1.09658e+07	7.96111e+06	5.05881e+06	9.71243e+06	6.53966e+06	1.63266e+07	6.05255e+06	6.54535e+06	1.41305e+07	1.33515e+07	13119115	5.58274e+06	8.62796e+06	5.9478e+06	1.31056e+07	7.89636e+06	8.13544e+06	7.8142e+06	-
3-Methyl-1-butylamine	Alcohol and amines	Amines	C5H13N	1.5185	[M+H]+	0.9035	107-85-7	4.10522e+08	1.37952e+08	4.20814e+08	4.4539e+08	4.54759e+08	4.32059e+08	4.96956e+08	4.17673e+08	4.3454e+08	4.30372e+08	4.35129e+08	468490592	4.37637e+08	4.23984e+08	4.5829e+08	4.724e+08	5.41884e+08	5.5419e+08	5.04245e+08	5.22578e+08	4.67241e+08	4.66481e+08	4.64906e+08	-
Palmitic amide	FA	Others	C16H33NO	5.0521	[M+H]+	0.9022	629-54-9	4.30205e+06	3.12337e+07	2.51908e+07	7.20994e+06	6.43888e+06	5.49003e+06	8.30347e+06	1.48707e+07	8.78751e+06	6.10042e+06	4.22022e+06	801142	1.953e+06	5.06668e+06	3.91552e+06	3.65898e+06	3.19776e+06	3.84326e+06	1.77402e+06	2.98866e+06	5.80642e+06	5.98489e+06	5.97627e+06	-
Nicotinic acid	Organic acid and Its derivatives	Organic acid and Its derivatives	C6H5NO2	1.158	[M+H]+	0.9015	59-67-6	1.43162e+08	1.48591e+08	4.6406e+07	4.5478e+07	4.33445e+07	2.544e+07	2.87565e+07	4.48109e+07	3.33016e+07	6.47643e+06	2.56821e+07	3.33703e+07	4.52392e+07	2.59222e+07	3.29387e+07	3.42255e+07	3.36087e+07	2.92812e+07	4.52561e+06	2.66486e+07	2.49372e+07	2.4611e+07	2.46269e+07	ko00760,ko01100,ko01110,ko01120,ko01240,ko05133
Phthalic acid	Organic acid and Its derivatives	Organic acid and Its derivatives	C8H6O4	2.5403	[M+H-H2O]+	0.8985	88-99-3	7.69321e+06	1.71705e+07	2.32495e+07	2.45401e+07	1.98878e+07	1.93361e+07	2.32424e+07	2.15534e+07	2.48773e+07	2.28044e+07	2.29594e+07	1.59748e+07	2.42588e+07	2.33399e+07	2.25109e+07	2.35678e+07	1.47863e+07	2.10081e+07	2.48902e+07	2.01551e+07	2.16315e+07	21867355	2.15413e+07	ko00624,ko01100,ko01120,ko01220,ko02010
Glyc-Pro	Amino acid and Its metabolites	Small Peptide	C7H12N2O3	0.8948	[M+H]+	0.8934	704-15-4	5.91103e+06	4.16316e+06	1.3366e+07	1.82151e+07	6.66165e+07	2.59801e+07	7.59537e+07	2.86473e+07	8.92532e+07	3.24861e+07	9.06257e+07	9.48144e+07	3.27117e+07	3.14723e+07	1.03708e+08	9.7958e+07	9.91884e+07	3.35453e+07	3.36708e+07	4.01347e+07	5.97285e+07	5.63954e+07	5.26715e+07	-
2,3-Dihydrobenzofuran	Benzene and substituted derivatives	Benzene and substituted derivatives	C8H8O	3.5649	[M+]+	0.8929	496-16-2	3.71584e+06	3.91353e+06	3.33346e+06	972849	1.12329e+06	6.26007e+06	3.64533e+06	3.40881e+06	6.26082e+06	2.48812e+06	9.73076e+06	5.20022e+06	6.95818e+06	6.51037e+06	4.81886e+06	5.1017e+06	6.95961e+06	5.88472e+06	7.52661e+06	8.61779e+06	4.86514e+06	5.16032e+06	4.92687e+06	-
Pipecolic acid	Organic acid and Its derivatives	Organic acid and Its derivatives	C6H11NO2	0.7698	[M+H]+	0.8884	535-75-1	2.23429e+07	1.93933e+07	2.36477e+07	4.30734e+08	3.37588e+07	3.83266e+08	3.56114e+07	3.43958e+07	3.76297e+07	4.00227e+07	5.01581e+07	4.27766e+07	3.96246e+07	4.23331e+07	4.42909e+07	4.33269e+07	4.40402e+07	5.76623e+08	4.74931e+07	4.69335e+07	3.41847e+07	3.41875e+07	3.41733e+07	ko00310,ko01100,ko01110,ko01120
Glu-Ile	Amino acid and Its metabolites	Small Peptide	C11H20N2O5	1.7798	[M+H]+	0.8875	5879-22-1	2.85229e+08	3.5816e+08	4.46541e+08	4.52633e+08	2.42315e+08	3.31327e+08	2.0654e+08	1.67934e+08	1.77813e+08	1.18728e+08	1.06944e+08	1.07708e+08	9.35582e+07	1.09047e+08	1.62884e+08	1.2406e+08	1.00877e+08	9.20591e+07	8.18359e+07	9.13728e+07	1.85157e+08	1.91468e+08	1.88858e+08	-
Indole	Heterocyclic compounds	Indole and Its derivatives	C8H7N	2.2101	[M+H]+	0.8844	120-72-9	1.08492e+08	1.17313e+08	4.50458e+08	4.6276e+08	842607072	6.16462e+08	9.85039e+08	6.4829e+08	8.48666e+08	1.12418e+09	1.11679e+09	1.08756e+09	8.44547e+08	1.17136e+09	1.09406e+09	1.15559e+09	1.06941e+09	848695144	9.0958e+08	1.03835e+09	8.8094e+08	8.81615e+08	8.75946e+08	ko00380,ko00400,ko00999,ko01100,ko01110
Theonylleucine	Amino acid and Its metabolites	Small Peptide	C10H20N2O4	1.4934	[M+H]+	0.8832	50299-12-2	5.25202e+08	7.30849e+08	5.64859e+08	5.50811e+08	3.79596e+08	6.6971e+08	2.10557e+08	1.7689e+08	1.23821e+08	1.33681e+08	1.36591e+08	1.19475e+08	8.58225e+07	7.94489e+07	6.93717e+07	6.86634e+07	6.67307e+07	6.13951e+07	4.59229e+07	6.06789e+07	2.55728e+08	2.44841e+08	2.31489e+08	-
Guanosine	Nucleotide and Its metabolites	Nucleotide and Its metabolites	C10H13N5O5	1.2198	[M+H]+	0.8821	118-00-3 | 26578-09-6 | 197227-95-5 | 103654-69-9 | 103654-70-2 | 146849-94-7 | 197227-93-3 | 202933-46-8 | 244769-87-7 | 247226-75-1 | 250586-91-5 | 250586-97-1 | 30747-23-0	5.24958e+07	4.71029e+07	3.23698e+07	3.25822e+07	2.5424e+06	144988	628337	254718	793870	788660	387777	275185	426712	317057	91897.9	55192.5	546674	137251	686671	388446	9.0547e+06	9.05746e+06	8.95912e+06	ko00230,ko01100,ko01232,ko02010
4-Hydroxybenzaldehyde	Benzene and substituted derivatives	Benzene and substituted derivatives	C7H6O2	1.1704	[M+H]+	0.8792	123-08-0	6.6955e+07	8.28706e+07	1.81901e+08	1.76912e+08	3.22723e+08	4.89651e+08	3.56425e+08	5.4378e+08	3.85798e+08	5.49912e+08	3.05893e+08	4.02128e+08	3.57081e+08	3.13776e+08	5.15359e+08	3.67463e+08	3.4075e+08	3.61751e+08	3.3461e+08	3.44646e+08	3.03796e+08	3.04683e+08	3.03431e+08	ko00363,ko00623,ko00627,ko01100,ko01120
N-Acetylleucine	Amino acid and Its metabolites	Amino acid derivatives	C8H15NO3	3.234	[M+H]+	0.8785	1188-21-2	2.94906e+06	2.45926e+06	1.58784e+07	1.63665e+07	6.19181e+07	7.86457e+07	1.40789e+08	1.41939e+08	1.47684e+08	2.15406e+08	2.59486e+08	1.91859e+08	2.52312e+08	2.21871e+08	2.70425e+08	2.20535e+08	2.22947e+08	2.37112e+08	2.21202e+08	2.29159e+08	1.33883e+08	1.33242e+08	1.33807e+08	-
Cholic acid	Bile acids	Bile acids	C24H40O5	5.1546	[M+Na]+	0.8745	81-25-4	892360	771177	337983	932891	1.69084e+06	1.58806e+06	2.5118e+06	3.63311e+06	2.7299e+06	2.5488e+06	592857	985260	652626	222529	466841	884374	603452	377826	407154	450375	484292	473013	496186	ko00121,ko01100
o-Tyrosine	Amino acid and Its metabolites	Amino acids	C9H11NO3	1.4313	[M+H]+	0.8724	2370-61-8	8.60302e+06	3.97269e+06	2.26546e+07	2.28891e+07	4.49256e+07	5.15484e+06	8.29378e+07	4.69244e+07	5.19313e+07	9.5092e+07	5.23715e+07	4.3905e+07	5.97295e+07	1.16619e+08	1.25682e+08	8.71472e+07	1.38295e+08	1.37724e+08	6.63658e+07	7.47917e+07	9.97005e+07	1.00737e+08	9.87466e+07	-
MG(18:2/0:0/0:0)	GL	MG	C21H38O4	4.8106	[M+H-H2O]+	0.8697	26545-74-4	4.13072e+07	5.92324e+07	4.78867e+07	5.94405e+06	1.55937e+07	7.51465e+06	3.2303e+06	412907	5.12369e+06	6.03414e+06	5.98063e+06	1.34337e+06	2.20854e+06	281151	261862	494894	660599	744698	91290.1	1.02537e+07	2.19851e+07	2.15232e+07	2.19855e+07	ko00561,ko01100
Pyridoxamine	Heterocyclic compounds	Heterocyclic compounds	C8H12N2O2	0.6561	[M+H]+	0.8692	85-87-0	2.13353e+07	1.69165e+07	5.30954e+07	5.648e+07	8.52035e+07	8.26569e+07	9.2102e+07	9.27857e+07	9.70961e+07	1.00517e+08	1.09299e+08	9.9008e+07	1.05667e+08	1.02615e+08	1.05068e+08	1.04964e+08	1.06731e+08	1.011e+08	105882524	1.07445e+08	9.19571e+07	9.22537e+07	9.29124e+07	ko00750,ko01100,ko01120
1-Phenylethanol	Benzene and substituted derivatives	Benzene and substituted derivatives	C8H10O	2.1113	[M+H-H2O]+	0.8686	98-85-1	1.14375e+07	8378530	2.78264e+07	2.57752e+07	5.75118e+07	5.58637e+07	9.65067e+07	8.94194e+07	1.23466e+08	1.36716e+08	1.76859e+08	1.75572e+08	2.04045e+08	1.96022e+08	2.58438e+08	2.67665e+08	3.41916e+08	3.97159e+08	4.42522e+08	4.34157e+08	1.77378e+08	1.77405e+08	1.77105e+08	-
N-lactoyl-phenylalanine	Amino acid and Its metabolites	Amino acids	C12H15NO4	3.4129	[M+H]+	0.868	183241-73-8	6.18085e+06	3.69906e+06	1971792	1.94169e+06	4.72739e+06	6.59427e+06	6.18139e+06	5.53552e+06	6.71881e+06	7.05014e+06	9.3445e+06	8.782e+06	9.99307e+06	1.02613e+07	1.04489e+07	1.0578e+07	1.16961e+07	1.16806e+07	1.02899e+07	1.05975e+07	6.95912e+06	6.83089e+06	6.95379e+06	-
Dibutyl phthalate	Benzene and substituted derivatives	Benzene and substituted derivatives	C16H22O4	5.7003	[M+H]+	0.8678	84-74-2	9.42054e+06	1.18408e+07	1.41713e+07	1.6081e+07	1.33004e+07	1.3118e+07	2.7978e+07	1.80254e+07	1.94785e+07	2.27638e+07	7.23507e+06	2.64844e+07	2.62725e+07	1.37048e+07	7.58252e+06	1.61747e+07	2.05158e+07	1.04589e+07	7.8283e+06	2.22301e+07	2.28784e+07	2.30745e+07	2.32838e+07	-
Epsilon-caprolactam	Heterocyclic compounds	Heterocyclic compounds	C6H11NO	1.1456	[M+H]+	0.8631	105-60-2	2.71008e+06	4.50542e+06	5.23353e+06	4.10947e+06	4.71468e+06	7.91249e+06	4.99259e+06	2.68645e+06	5.05231e+06	1.99991e+06	2.8632e+06	5.37172e+06	4.00509e+06	1.48653e+06	4.18258e+06	1.21054e+06	9.31679e+06	4.35263e+06	5.7015e+06	2.32655e+06	3.23991e+06	3.33827e+06	3.53638e+06	ko00930,ko01100,ko01120
1-Deoxynojirimycin	Heterocyclic compounds	Heterocyclic compounds	C6H13NO4	0.8948	[M+H-2H2O]+	0.858	19130-96-2	3.35063e+07	4.8367e+07	2.26788e+07	3.12761e+07	2.1772e+07	2.62828e+07	1.05204e+08	1.07182e+08	5.65073e+07	5.87931e+07	7.1974e+07	9.85846e+06	1.24913e+07	2.10597e+07	1.31482e+07	6.2498e+06	5.72661e+06	1.36308e+07	1.22421e+07	1.36232e+07	3.66708e+07	3.69527e+07	3.66451e+07	-
Octopamine	Alcohol and amines	Polyamines	C8H11NO2	1.8489	[M+H-H2O]+	0.8574	104-14-3	5.09052e+07	5.12095e+07	8.06528e+07	6.84401e+07	1.40626e+08	1.08441e+08	1.09155e+08	9.82658e+07	1.17678e+08	6.43551e+07	7.32788e+07	7.75304e+07	5.75971e+07	4.6606e+07	9.64375e+07	3.873e+07	3.06566e+07	4.05351e+07	7.85265e+06	2.09341e+07	5.7743e+07	5.61751e+07	5.76855e+07	-
Caffeic acid	Organic acid and Its derivatives	Organic acid and Its derivatives	C9H8O4	0.5694	[M+H-H2O]+	0.8343	501-16-6	2.55559e+06	6.61915e+06	2.48513e+06	2.64152e+06	1.67446e+06	1.50761e+06	760641	2.77765e+06	2.22981e+06	1.42457e+06	1.42336e+06	1.72528e+06	1.06916e+06	2.49017e+06	1.10426e+06	1.64076e+06	907579	1.29046e+06	617882	608300	1.27238e+06	1.27723e+06	1.27231e+06	-
(2E)-Decenoyl-ACP	Amino acid and Its metabolites	Amino acid derivatives	C6H11NO2	0.7698	[M+NH4]+	0.834	52-52-8	3.18076e+07	2.6917e+08	4.85067e+07	4.52941e+07	7.80474e+07	8.33011e+07	8.62387e+07	7.98904e+07	1.02258e+08	9.24442e+07	1.0005e+08	111140260	1.03904e+08	1.0677e+08	1.04205e+08	1.10334e+08	1.10217e+08	1.12777e+08	1.13024e+08	1.16128e+08	82912211	8.26744e+07	8.26707e+07	-
Genipin	Heterocyclic compounds	Heterocyclic compounds	C11H14O5	0.6692	[M+H-2H2O]+	0.833	6902-77-8	2.18447e+07	1.74674e+07	4.05387e+07	4.21141e+07	5.38523e+07	5.6982e+07	5.9249e+07	5.64595e+07	5.46995e+07	5.43178e+07	6.10401e+07	6.46915e+07	5.52846e+07	6.14922e+07	6.47151e+07	5.578e+07	5.41749e+07	5.17687e+07	5.38199e+07	57377522	5.23009e+07	5.22627e+07	5.2263e+07	-
2-Phenylacetamide	Benzene and substituted derivatives	Benzene and substituted derivatives	C8H9NO	2.4271	[M+H]+	0.8244	103-81-1	9.79499e+06	5.98645e+06	1.41559e+06	1.6483e+06	1.95848e+06	163295	131196	126326	100659	131220	3.98219e+06	137717	123896	1.37663e+06	105422	129194	73543.3	99465.6	625094	59217.6	2.23286e+06	2.22549e+06	2.15826e+06	ko00360,ko00643,ko01100,ko01120
Glutaric acid	Organic acid and Its derivatives	Organic acid and Its derivatives	C5H8O4	1.7896	[M+H-H2O]+	0.8243	110-94-1	6.03852e+07	1.62064e+07	2.94611e+07	2.51242e+07	1.99671e+07	3.86767e+07	2.33982e+07	6.12283e+07	1.02599e+08	1.13069e+08	1.05081e+08	6.87964e+07	1.07967e+08	1.38435e+08	1.7802e+08	1.87729e+08	1.52971e+08	1.58786e+08	1.89587e+08	2.0546e+08	1.27089e+08	1.27728e+08	1.22631e+08	ko00071,ko00310,ko01100,ko01120
Phenethylamine	Alcohol and amines	Amines	C8H11N	2.1172	[M+H]+	0.8146	64-04-0	1.21206e+07	1.19221e+07	1.22302e+07	1.36237e+07	3.01316e+07	3.41823e+07	5.12946e+07	4.49245e+07	6.05086e+07	7.1667e+07	8.54653e+07	9.43882e+07	1.04689e+08	1.06784e+08	1.35775e+08	1.51819e+08	1.85687e+08	2.02e+08	2.25213e+08	2.41174e+08	9.19061e+07	9.21309e+07	9.20869e+07	ko00360,ko01100
L-Alanine	Amino acid and Its metabolites	Amino acids	C3H7NO2	0.8824	[M+H]+	0.8098	56-41-7	3.94336e+07	3.48123e+07	4.27969e+07	6.16268e+07	5.40954e+07	6.18685e+07	6.14469e+07	3.76543e+07	6.99439e+07	6.32417e+07	7.20259e+07	6.6181e+07	6.74311e+07	6.99208e+07	7.20136e+07	7.44522e+07	71174292	7.83853e+07	7.71948e+07	8.04179e+07	6.43258e+07	61070740	6.35102e+07	ko00250,ko00270,ko00430,ko00450,ko00470,ko00710,ko00970,ko00997,ko01100,ko01110,ko01120,ko01200,ko01210,ko01230,ko01502,ko02010,ko04122
Triethylenetetramine	Alcohol and amines	Amines	C6H18N4	1.2446	[M+K]+	0.8064	112-24-3 | 105821-86-1	9.33263e+07	6.12215e+07	2.20833e+08	2.03704e+08	1.78149e+08	1.70375e+08	1.51675e+08	1.33108e+08	1.3569e+08	1.37833e+08	1.16357e+08	1.16476e+08	1.12284e+08	1.19078e+08	1.06638e+08	1.03006e+08	9.67501e+07	1.04927e+08	8.83397e+07	9.19257e+07	1.21692e+08	1.22373e+08	1.22383e+08	-
Serotonin	Tryptamines,Cholines,Pigments	Tryptamines	C10H12N2O	1.955	[M+H]+	0.8053	50-67-9	2.70692e+07	2.11497e+07	9.2817e+06	1.2023e+07	9.00173e+06	8.60593e+06	7.95863e+06	3.67762e+06	9.44391e+06	8.24196e+06	3.55994e+06	6.97483e+06	1.22407e+07	3.90073e+06	7.37883e+06	1.03133e+07	7.63841e+06	1.32395e+07	6.3326e+06	1.06591e+07	1.00048e+07	8.75014e+06	1.03388e+07	ko00380,ko01100,ko01110
Pimelic acid	Organic acid and Its derivatives	Organic acid and Its derivatives	C7H12O4	3.3243	[M+H-H2O]+	0.8045	111-16-0	1.33102e+08	8.32487e+07	179656	128386	3.06711e+07	3.33467e+07	146165	210571	98836.2	465989	1.47426e+08	1.78594e+08	1.75387e+08	1.60412e+08	1.88423e+08	2.0925e+08	2.88773e+08	4.77923e+08	5.68642e+08	3.98979e+08	1.40629e+08	1.39771e+08	1.45491e+08	ko00780,ko01100,ko01240
Sphinganine	SP	SPH	C18H39NO2	4.3872	[M+H]+	0.8041	764-22-7	7.80506e+07	7.63368e+07	8.25809e+07	7.78726e+07	79130655	7.94017e+07	9.01676e+07	7.51767e+07	8.29454e+07	6.61093e+07	7.18514e+07	7.12383e+07	8.06857e+07	7.44515e+07	8.25881e+07	6.72324e+07	8.55475e+07	6.52346e+07	7.40671e+07	6.69277e+07	1.54183e+08	1.54784e+08	1.55271e+08	ko00600,ko01100
DL-Leucine	Amino acid and Its metabolites	Amino acids	C6H13NO2	4.1646	[M+H]+	0.8021	328-39-2 | 25322-63-8 | 25988-64-1 | 7005-03-0	555739	562399	955768	880282	1.18993e+06	761159	1.04774e+06	1.11511e+06	356821	327692	757696	914938	350304	798161	672402	3.26695e+06	424208	2.44365e+06	3.87107e+06	1.46933e+06	979357	987977	969794	-
4-Aminophenol	Benzene and substituted derivatives	Benzene and substituted derivatives	C6H7NO	0.7698	[M+H]+	0.8008	123-30-8	9.00656e+06	2.47391e+06	7.28219e+06	1.54369e+07	1.49022e+07	1.34704e+07	1.68139e+07	1.68861e+07	2.07982e+07	1.92858e+07	1.95114e+07	2.13707e+07	1.81903e+07	2.02606e+07	1.94401e+07	1.8433e+07	2.08475e+07	2.08309e+07	21279222	2.07015e+07	2.67211e+07	2.90934e+07	2.55014e+07	ko00627,ko01120
Phenylalanylphenylalanine	Amino acid and Its metabolites	Small Peptide	C18H20N2O3	3.2745	[M+H]+	0.8998	201023-39-4	1.67236e+08	7.84399e+07	9.05866e+06	8.01444e+06	2.80685e+07	1.49252e+07	2.62338e+07	2.54462e+07	2.96532e+07	3.30066e+07	3.26239e+07	3.90554e+07	3.70542e+07	3.07867e+07	3.44174e+07	3.45396e+07	3.88082e+07	4.28994e+07	3.5715e+07	3.76722e+07	3.91026e+07	3.90021e+07	3.90862e+07	-
Ile-Phe	Amino acid and Its metabolites	Small Peptide	C15H22N2O3	2.9506	[M+H]+	0.8942	22951-98-0	2.74435e+08	3.01547e+08	1.27298e+08	1.48708e+08	2.15425e+08	1.98609e+08	8.3512e+07	7.46926e+07	7.01217e+07	2.89421e+07	7.15063e+07	75713335	5.76775e+07	5.41195e+07	5.47113e+07	5.66318e+07	5.37326e+07	1.1271e+08	50351813	5.19953e+07	1.06818e+08	1.06087e+08	1.06266e+08	-
5-Hydroxyindoleacetic acid	Organic acid and Its derivatives	Organic acid and Its derivatives	C10H9NO3	3.2994	[M+H]+	0.8922	54-16-0	7.88859e+06	1.12443e+07	8.85243e+06	1.15345e+07	1.30678e+07	8.56996e+06	1.149e+07	9.21298e+06	9.57016e+06	8.92223e+06	8.82763e+06	7.91633e+06	1.11511e+07	9.3974e+06	8.36271e+06	1.06937e+07	8.24472e+06	9.07829e+06	9.84543e+06	8.05061e+06	1.03598e+07	1.058e+07	1.04555e+07	ko00380,ko01100
Indole-3-carbinol	Heterocyclic compounds	Indole and Its derivatives	C9H9NO	2.9138	[M+H-H2O]+	0.8914	700-06-1	475419	1.82187e+06	1.58208e+07	1.44015e+07	1.99223e+07	2.13315e+07	2.24859e+07	3.71997e+07	2.07876e+07	2.27576e+07	2.53689e+07	2.55218e+07	2.4232e+07	8.36577e+07	2.70976e+07	9.14018e+07	2.83174e+07	3.28993e+07	3.58211e+07	3.14128e+07	4.14692e+07	3.57219e+07	3.98336e+07	-
β-Alanine	Amino acid and Its metabolites	Amino acid derivatives	C3H7NO2	5.7506	[M+H]+	0.8898	107-95-9	31460.6	173126	527659	482912	72328.2	107026	82963.6	193547	79500.2	438315	157728	426302	268669	215556	603121	566237	344961	390119	431584	539809	614360	508677	515826	ko00240,ko00410,ko00640,ko00770,ko01100,ko01110,ko01240
Ile-Val	Amino acid and Its metabolites	Small Peptide	C11H22N2O3	1.5619	[M+H]+	0.8896	41017-96-3	4.64972e+07	4.49649e+07	1.57312e+07	5.70721e+07	3.79857e+07	2.91373e+07	1.2233e+07	1.35206e+07	8.16983e+06	8.68438e+06	1.05636e+07	9.54435e+06	2.43319e+06	4.3107e+06	3.0797e+06	6.67179e+06	2.52679e+06	1.51272e+06	1.68842e+06	2.22384e+06	1.42405e+07	1.42845e+07	1.32361e+07	-
Anileridine	Heterocyclic compounds	Heterocyclic compounds	C22H28N2O2	4.3251	[M+H]+	0.8864	144-14-9	5.31402e+07	1.43001e+07	5.72066e+07	4.73481e+07	4.77648e+07	8.30507e+07	6.81972e+07	3.54145e+07	4.80056e+07	3.6788e+07	4.18879e+07	3.95271e+07	8.53749e+07	7.05583e+07	7.8646e+07	4.70344e+07	8.76671e+07	4.05808e+07	5.80457e+07	9.89874e+07	6.56588e+07	6.91055e+07	7.00904e+07	-
Phe-ala	Amino acid and Its metabolites	Amino acid derivatives	C12H16N2O3	1.7923	[M+H]+	0.886	3918-87-4	9.41439e+07	8.63529e+07	3.03014e+07	4.17713e+07	2.83532e+07	2.95312e+07	2.36369e+07	2.71272e+07	1.73237e+07	2.21232e+07	2.07535e+07	1.7541e+07	1.91294e+07	2.21796e+07	1.89108e+07	1.72111e+07	2.19278e+07	2.44263e+07	1.42466e+07	1.20378e+07	2.9152e+07	2.90484e+07	2.77679e+07	-
Glycocyamine	Amino acid and Its metabolites	Amino acids	C3H7N3O2	1.6925	[M+H]+	0.8843	352-97-6	1.45391e+08	1.40493e+08	4.87375e+08	3.2958e+08	8.12937e+08	4.67327e+08	8.49296e+08	5.06499e+08	9.34717e+08	9.13917e+08	9.31422e+08	9.65709e+08	5.66944e+08	9.16163e+08	9.37584e+08	9.40829e+08	9.1144e+08	9.55974e+08	9.68433e+08	9.9051e+08	7.78596e+08	7.8237e+08	7.7992e+08	ko00260,ko00330,ko01100
Phe-Met	Amino acid and Its metabolites	Small Peptide	C14H20N2O3S	2.6398	[M+H]+	0.8835	15080-84-9	3.50346e+07	1.9529e+07	4.43809e+06	7.23051e+06	9.70549e+06	7.89084e+06	7.34173e+06	8.36571e+06	8.79315e+06	8.54523e+06	9.61726e+06	1.17522e+07	9.00739e+06	1.01621e+07	8.6518e+06	8.89745e+06	1.15721e+07	7.84404e+06	8.60063e+06	9.66982e+06	9.7851e+06	9.58576e+06	9.64484e+06	-
LPC(16:0/0:0)	GP	LPC	C24H50NO7P	4.6107	[M+Na]+	0.8831	17364-16-8	3.47299e+08	2.79073e+08	1.13971e+07	1.8079e+06	1.62254e+07	8.23209e+06	3.46413e+06	269196	9.3623e+06	1.19644e+07	1.98765e+07	1.61648e+07	1.95854e+06	486242	436078	899797	813801	1.41063e+06	247095	86948.5	6.21358e+07	6.17521e+07	6.17062e+07	ko00564,ko00590,ko00591,ko00592,ko01100,ko01110
Glycyl-L-arginine	Amino acid and Its metabolites	Small Peptide	C8H17N5O3	0.7567	[M+H]+	0.8786	18635-55-7	2.69552e+06	1.81354e+06	7.63367e+06	5.61513e+06	1.34408e+07	1.17378e+07	2.1684e+07	1.15321e+07	1.06772e+07	1.0034e+07	8.94201e+06	6.39342e+06	6.41047e+06	6.28585e+06	4.76388e+06	5.70277e+06	4.64943e+06	5.3704e+06	3.144e+06	4.01425e+06	9.36586e+06	1.00109e+07	1.00905e+07	-
Sinapic acid	Organic acid and Its derivatives	Organic acid and Its derivatives	C11H12O5	3.0504	[M+H-H2O]+	0.8782	7362-37-0	3.69675e+07	3.67302e+07	9.51483e+07	9.2473e+07	7.81483e+07	6.15231e+07	1.0034e+08	6.49843e+07	7.06162e+07	1.02289e+08	7.18737e+07	6.40769e+07	6.5914e+07	6.84482e+07	8.14922e+07	6.32752e+07	8.61735e+07	6.01136e+07	5.28795e+07	5.18631e+07	5.78971e+07	5.79425e+07	5.77402e+07	ko01100,ko01110
Erucic acid	FA	FFA	C22H42O2	5.3015	[M+H-H2O]+	0.8736	112-86-7	957160	1.66847e+06	1.71837e+06	639799	1.18793e+06	2.35101e+06	375706	637685	959443	1.08999e+06	1.78927e+06	1.30427e+06	386960	512405	53050.8	131719	388407	300519	127910	177939	486437	489720	428509	ko01040
L-Isoleucyl-L-threonine	Amino acid and Its metabolites	Small Peptide	C10H20N2O4	1.158	[M+H]+	0.862	59652-61-8	9.96173e+07	1.33367e+08	1.43033e+08	1.283e+08	1.34994e+08	1.15248e+08	8.24866e+07	7.21329e+07	4.40932e+07	4.08118e+07	3.92502e+07	3.63901e+07	1.02781e+07	2.42656e+07	1.7055e+07	1.42939e+07	2.00207e+07	1.97945e+07	1.13971e+07	1.63028e+07	5.42538e+07	5.48901e+07	5.40119e+07	-
Trp-Met	Amino acid and Its metabolites	Small Peptide	C16H21N3O3S	2.9506	[M+H]+	0.8594	21438-63-1	1.79588e+07	1.33063e+07	6.85451e+06	7.82935e+06	3.28076e+07	2.62008e+07	1.56845e+07	1.28653e+07	8.60437e+06	9.57917e+06	4.71785e+06	5.18603e+06	4.95254e+06	3.27984e+06	3.36848e+06	3.59137e+06	3.67295e+06	4.05446e+06	3.02065e+06	3.04534e+06	9.85692e+06	9.73297e+06	9.82634e+06	-
Glu-Leu	Amino acid and Its metabolites	Small Peptide	C11H20N2O5	1.4967	[M+H]+	0.858	5969-52-8	1.27994e+08	1.10119e+08	6.20684e+07	2.05997e+08	1.44993e+08	9.87879e+07	8.49665e+07	6.2373e+07	4.07131e+07	5.4646e+07	4.44747e+07	4.79928e+07	1.01777e+08	4.96082e+07	3.24466e+07	3.62836e+07	4.36153e+07	1.32761e+07	2.63924e+07	5.06685e+07	9.56213e+07	8.53766e+07	9.59567e+07	-
Lysyl-Isoleucine	Amino acid and Its metabolites	Small Peptide	C12H25N3O3	1.1084	[M+H]+	0.8568	20556-13-2	1.50987e+08	1.33212e+08	111420540	8.02294e+07	1.36054e+08	1.17326e+08	7.92081e+07	9.24713e+07	8.25878e+07	7.39517e+07	8.54221e+07	1.23213e+08	7.19681e+07	8.42877e+07	7.35017e+07	6.62091e+07	6.05486e+07	8.59223e+07	5.17977e+07	4.3714e+07	8.11249e+07	8.09665e+07	8.27798e+07	-
N-Methyl-D-aspartic acid	Amino acid and Its metabolites	Amino acid derivatives	C5H9NO4	1.4811	[M+H-H2O]+	0.8561	6384-92-5	1.22162e+07	8.79418e+06	1.13535e+07	1.41506e+07	9.60724e+06	9.63953e+06	1.10346e+07	1.14423e+07	1.99395e+07	1.73267e+07	1.38627e+07	1.74362e+07	1.2092e+07	2.08695e+07	1.99183e+07	1.80375e+07	1.89533e+07	2.46036e+07	2.34105e+07	2.55934e+07	2.21858e+07	2.24711e+07	2.07511e+07	-
L-Threonine	Amino acid and Its metabolites	Amino acids	C4H9NO3	0.5942	[M+H-2H2O]+	0.849	72-19-5	5.92524e+07	6.13958e+07	4.80599e+07	5.3214e+07	6.04443e+07	6.0661e+07	6.04902e+07	5.66908e+07	6.1755e+07	6.21008e+07	2.30567e+08	5.98205e+07	7.70396e+07	6.89736e+07	5.59467e+07	6.09946e+07	5.39352e+07	5.88724e+07	5.62903e+07	5.91033e+07	5.92643e+07	5.8618e+07	5.8788e+07	ko00260,ko00261,ko00290,ko00470,ko00860,ko00970,ko01100,ko01110,ko01120,ko01230,ko02010
2-((4-Amino-2-nitrophenyl)amino)ethanol	Benzene and substituted derivatives	Benzene and substituted derivatives	C8H11N3O3	2.7903	[M+H]+	0.8489	354656	2.55432e+08	2.99065e+08	3.86515e+08	3.85389e+08	3.74811e+08	3.89526e+08	3.76258e+08	3.88966e+08	3.94622e+08	3.7389e+08	3.38722e+08	3.26569e+08	3.63901e+08	3.46166e+08	3.37379e+08	3.29245e+08	3.19395e+08	2.98954e+08	3.07084e+08	2.84079e+08	3.21736e+08	3.24568e+08	3.22529e+08	-
D-Carnitine	FA	CAR	C7H15NO3	0.8701	[M+H]+	0.8488	541-14-0	16234	16234	16234	16234	16234	16234	16234	16234	16234	110289	16234.8	16246.8	83739.4	92157.8	16707.5	493572	252820	174101	416804	936292	40951.4	40951.4	53621.4	-
Ascorbic acid	CoEnzyme and vitamins	CoEnzyme and vitamins	C6H8O6	0.8694	[M+H-H2O]+	0.8395	50-81-7 | 6730-29-6 | 299-36-5 | 178101-88-7 | 53262-66-1	2.38349e+07	2.69608e+07	1.43978e+08	1.36178e+08	1.84506e+08	1.6455e+08	1.68847e+08	1.68348e+08	1.80462e+08	1.87846e+08	1.66178e+08	1.68059e+08	1.68829e+08	1.65772e+08	1.67893e+08	1.72955e+08	1.61641e+08	1.60556e+08	1.51857e+08	1.62868e+08	1.40029e+08	1.40094e+08	1.40646e+08	ko00053,ko00480,ko01100,ko01110,ko01120,ko01240,ko02060
3-Hydroxymandelic acid	Organic acid and Its derivatives	Organic acid and Its derivatives	C8H8O4	0.8192	[M+Na]+	0.835	17119-15-2	1.99252e+07	2.44341e+07	3.46023e+07	3.1374e+07	4.72101e+07	4.81236e+07	4.82759e+07	4.66693e+07	4.26878e+07	4.07872e+07	3.81319e+07	3.5262e+07	2.93586e+07	3.15162e+07	2.49356e+07	2.42184e+07	2.29515e+07	1.94816e+07	1.27272e+07	1.30186e+07	2.88354e+07	2.88651e+07	2.86949e+07	-
O-acetyl-L-serine	Amino acid and Its metabolites	Amino acid derivatives	C5H9NO4	2.8206	[M+H-H2O]+	0.8283	5147-00-2	6.13582e+06	3.91603e+06	1.19955e+07	1.46464e+07	1.44438e+07	1.05636e+07	1.17561e+07	1.47979e+07	1.643e+07	1.84487e+07	2.12651e+07	2.04194e+07	2.15509e+07	2.25656e+07	2.29229e+07	1.67074e+07	1.9291e+07	1.38685e+07	2.13524e+07	2.34187e+07	1.61906e+07	1.61598e+07	1.65354e+07	ko00270,ko00920,ko00998,ko01100,ko01110,ko01120,ko01200,ko01230,ko04122
N-Acetyl-L-methionine	Amino acid and Its metabolites	Amino acid derivatives	C7H13NO3S	2.4271	[M+H]+	0.8249	65-82-7	8.53213e+06	7.9111e+06	6.23815e+06	6.79458e+06	1.31467e+07	9.65784e+06	1.8058e+07	1.58574e+07	2.47989e+07	2.36674e+07	2.96657e+07	2.49259e+07	3.69926e+07	3.32088e+07	3.20441e+07	3.42893e+07	3.99499e+07	3.33654e+07	3.58449e+07	4.0402e+07	2.35873e+07	2.3326e+07	2.33786e+07	-
2,3-Diaminopropionic acid	Amino acid and Its metabolites	Amino acids	C3H8N2O2	1.6925	[M+H]+	0.8247	4033-39-0	2.146e+07	1.53097e+07	5.76888e+07	3.08132e+07	2.65963e+07	7.95099e+07	4.17693e+07	3.38302e+07	1.03283e+08	1.0226e+08	6.14724e+07	9.53602e+07	4.77831e+07	4.93757e+07	1.05497e+08	5.91265e+07	5.28164e+07	6.97528e+07	7.03608e+07	1.15536e+08	6.47216e+07	6.9425e+07	6.18158e+07	ko00997,ko00998,ko01100,ko01110
Glutamine	Amino acid and Its metabolites	Amino acids	C5H10N2O3	0.8948	[M+H]+	0.8179	56-85-9	2.9816e+07	2.90019e+07	3.68612e+07	3.70311e+07	4.26185e+07	4.03784e+07	3.55886e+07	8.20488e+07	3.44875e+07	2.94216e+07	2.87544e+07	2.96151e+07	3.01988e+07	2.35849e+07	2.18316e+07	2.16962e+07	1.60743e+07	1.5722e+07	1.03202e+07	1.06592e+07	3.13598e+07	3.15726e+07	3.15324e+07	ko00220,ko00230,ko00240,ko00250,ko00470,ko00630,ko00750,ko00910,ko00970,ko01100,ko01120,ko01230,ko01232,ko01240,ko02010,ko02020
L-Homoserine	Amino acid and Its metabolites	Amino acids	C4H9NO3	0.8948	[M+H-2H2O]+	0.8148	672-15-1	2.29316e+07	2.42452e+07	2.73051e+07	3.17209e+07	1.20832e+07	1.73652e+07	2.42103e+07	1.83042e+07	1.20231e+07	2.22366e+07	9.28395e+06	1.67979e+07	2.56668e+07	1.68496e+07	2.21561e+07	1.77567e+07	1.28552e+07	4.06272e+07	2.45188e+07	9.29148e+07	2.73232e+07	2.83515e+07	2.77559e+07	ko00260,ko00270,ko00300,ko00920,ko01100,ko01110,ko01120,ko01230
cotinine N-oxide	Heterocyclic compounds	Heterocyclic compounds	C10H12N2O2	2.179	[M+NH4]+	0.8112	36508-80-2	6.66042e+08	7.01931e+08	5.55996e+08	7.35359e+08	4.58298e+08	5.77285e+08	5.68007e+08	4.58369e+08	3.90505e+08	5.07645e+08	5.37964e+08	5.20805e+08	5.1657e+08	5.26369e+08	5.35165e+08	5.55945e+08	5.15308e+08	3.73626e+08	3.99598e+08	4.50015e+08	5.53485e+08	5.50356e+08	5.50292e+08	-
2,4-Hexadienoic acid	Organic acid and Its derivatives	Organic acid and Its derivatives	C6H8O2	1.1704	[M+H-H2O]+	0.8095	110-44-1	3.13333e+07	3.28003e+07	5.95559e+07	6.05037e+07	1.048e+08	1.03167e+08	1.04787e+08	1.13004e+08	1.19969e+08	1.06601e+08	9.91845e+07	1.22074e+08	1.10286e+08	1.07038e+08	1.3524e+08	1.14942e+08	1.1497e+08	1.16006e+08	1.11612e+08	1.36254e+08	9.5397e+07	9.53656e+07	9.45046e+07	-
Trp-Asp	Amino acid and Its metabolites	Small Peptide	C15H17N3O5	2.0552	[M+H]+	0.8091	71835-78-4	1.78281e+07	2.35565e+07	5.6039e+07	6.87029e+07	1.10452e+08	1.01575e+08	7.3944e+07	6.24191e+07	4.43434e+07	4.36335e+07	3.8222e+07	3.50681e+07	3.48881e+07	2.78984e+07	1.21784e+07	1.20086e+07	7.79923e+06	1.07753e+07	1.15976e+07	7.04149e+06	4.49689e+07	4.41383e+07	4.41938e+07	-
2,3-Dimethoxyphenol	Benzene and substituted derivatives	Phenolics	C8H10O3	4.2138	[M+H]+	0.805	5150-42-5 | 25155-26-4	2.13352e+07	1.71605e+07	3.23343e+07	2.42021e+07	1.93158e+07	1.56431e+07	1.87571e+07	1.27693e+07	1.60511e+07	1.5925e+07	1.16771e+07	8.24621e+06	1.55876e+07	1.706e+07	1.48779e+07	6.02072e+06	1.50043e+07	7.37295e+06	8.21878e+06	1.27043e+07	5.7789e+06	5.95826e+06	5.80114e+06	-
Ser-Val	Amino acid and Its metabolites	Small Peptide	C8H16N2O4	1.1456	[M+H]+	0.8022	51782-06-0	3.56283e+07	5.02716e+07	4.17653e+07	3.68911e+07	3.88117e+07	3.25619e+07	2.44644e+07	2.57864e+07	2.4213e+07	1.93609e+07	2.0905e+07	2.38679e+07	1.74965e+07	2.18783e+07	1.58625e+07	1.84191e+07	1.67612e+07	1.72119e+07	1.52189e+07	1.58222e+07	2.40491e+07	2.39822e+07	2.40601e+07	-
3,3-Dimethylglutaric acid	Organic acid and Its derivatives	Organic acid and Its derivatives	C7H12O4	2.2042	[M+H-H2O]+	0.7993	4839-46-7	2.07238e+07	2.07958e+07	8.3605e+07	8.81227e+07	1.59568e+08	1.16825e+08	1.51721e+08	1.6889e+08	1.45613e+08	2.05988e+08	2.12575e+08	1.69205e+08	1.69602e+08	1.83167e+08	2.13805e+08	1.81511e+08	2.11223e+08	1.57584e+08	2.03851e+08	1.99458e+08	1.7006e+08	1.71296e+08	1.70733e+08	-
Purine	Nucleotide and Its metabolites	Nucleotide and Its metabolites	C5H4N4	0.5942	[M+Na]+	0.7971	120-73-0	2.72875e+07	2.52878e+07	2.42123e+07	2.42156e+07	2.63449e+07	2.73435e+07	2.57017e+07	2.48462e+07	2.51009e+07	2.683e+07	2.894e+07	2.79207e+07	2.72636e+07	2.65363e+07	2.67632e+07	2.42278e+07	2.71812e+07	2.53325e+07	3.00092e+07	2.5576e+07	2.64443e+07	2.63702e+07	2.65638e+07	-
11-Carbonyl-beta-acetyl-boswellic-acid	Organic acid and Its derivatives	Organic acid and Its derivatives	C32H48O5	5.5923	[M+H]+	0.7969	67416-61-9	339.96	339.96	339.96	339.96	2867.64	14602	3452.01	3074.09	342.06	339.96	339.97	339.98	339.96	341.23	339.96	339.96	339.96	339.96	339.96	1699.8	1333.7	964.41	964.41	-
Alanylproline	Amino acid and Its metabolites	Small Peptide	C8H14N2O3	0.7698	[M+H]+	0.7953	13485-59-1	3.6805e+07	2.9794e+07	59786958	6.19523e+07	8.92501e+07	9.10169e+07	8.60311e+07	8.89636e+07	9.08673e+07	9.37365e+07	9.68844e+07	9.33101e+07	2.88511e+08	9.22238e+07	9.23291e+07	9.08274e+07	9.11453e+07	9.45937e+07	8.53452e+07	8.64268e+07	8.39383e+07	8.39695e+07	8.31362e+07	-
Aldosterone	Aldehyde,Ketones,Esters	Ketones	C21H28O5	3.4567	[M+NH4]+	0.7951	52-39-1	4.69e+07	3.987e+06	3.53897e+06	1.41443e+06	6.61644e+06	5.8674e+06	4.99778e+06	7.73759e+06	9.16982e+06	7.53466e+06	8.05644e+06	1.07087e+07	8.70266e+06	5.25851e+06	6.00784e+06	6.85555e+06	7.56738e+06	6.75236e+06	3.99376e+06	3.45478e+06	7.63248e+06	7.40961e+06	7.32627e+06	ko01100
Asp-Lys	Amino acid and Its metabolites	Small Peptide	C10H19N3O5	0.6437	[M+H]+	0.7937	5891-51-0	3.70196e+06	4.4661e+06	1.59728e+07	1.33791e+07	1.91481e+07	1.66011e+07	1.65242e+07	1.53192e+07	1.21166e+07	1.181e+07	8.73929e+06	1.06235e+07	7.83056e+06	3.19807e+06	6.40536e+06	6.23657e+06	5.88703e+06	2.73228e+06	2.42919e+06	1.38255e+06	9.23417e+06	9.23535e+06	9.11517e+06	-
L-cystathionine	Amino acid and Its metabolites	Amino acid derivatives	C7H14N2O4S	0.8577	[M+H-H2O]+	0.7935	56-88-2	1.81365e+08	2.24635e+08	1.99469e+08	1.90296e+08	1.95765e+08	1.92887e+08	1.81317e+08	2.04454e+08	2.08985e+08	1.83705e+08	1.75074e+08	1.8709e+08	1.72319e+08	1.4885e+08	1.80263e+08	1.81368e+08	1.9503e+08	1.8022e+08	1.75684e+08	1.87506e+08	1.76704e+08	1.76144e+08	1.76701e+08	ko00260,ko00270,ko01100,ko01110,ko01230,ko01240
Pantetheine	Alcohol and amines	Polyamines	C11H22N2O4S	3.225	[M+H-2H2O]+	0.7911	496-65-1	3.50344e+07	1.87003e+07	1.52956e+06	2.52514e+06	350225	236352	1.62514e+06	2.86458e+06	3.38411e+06	3.88025e+06	8.14948e+06	9.04584e+06	1.26652e+07	1.33718e+07	1.46453e+07	1.31654e+07	1.43706e+07	1.56165e+07	1.50167e+07	2.80439e+07	8.73657e+06	8.66976e+06	8.7337e+06	ko00332,ko00770,ko01100,ko01110
5-Hydroxytryptophol	Alkaloids	Plumerane	C10H11NO2	2.2072	[M+H-H2O]+	0.7908	154-02-9	1.01719e+07	9.593e+06	4.13475e+07	4.18664e+07	7.72952e+07	6.53069e+07	7.571e+07	8.45294e+07	9.33538e+07	8.03397e+07	7.97543e+07	9.71979e+07	1.05806e+08	6.33517e+07	1.02001e+08	1.04739e+08	8.89142e+07	1.06867e+08	9.5801e+07	9.44186e+07	8.01245e+07	8.03082e+07	7.95234e+07	-
Dimethylglycine	Amino acid and Its metabolites	Amino acid derivatives	C4H9NO2	1.3316	[M+H-H2O]+	0.7861	1118-68-9	116793677	6.58237e+07	6.81564e+07	1.37095e+08	8.76022e+07	1.15504e+08	1.1867e+08	8.6622e+07	8.46985e+07	7.72062e+07	8.69345e+07	9.98704e+07	7.29574e+07	1.05828e+08	1.46344e+08	1.38359e+08	1.1229e+08	1.13057e+08	1.70337e+08	1.03618e+08	9.8311e+07	9.72386e+07	9.13589e+07	ko00260,ko01100
2-Hydroxy-4-(methylthio)butyric acid	Organic acid and Its derivatives	Organic acid and Its derivatives	C5H10O3S	1.1332	[M+H-H2O]+	0.7826	120-91-2	1.09813e+08	1.20653e+08	2.85696e+08	2.59875e+08	5.64717e+08	4.05308e+08	4.75523e+08	6.27014e+08	6.62e+08	6.86237e+08	6.73342e+08	7.20271e+08	7.68419e+08	7.42256e+08	7.09325e+08	7.0896e+08	5.50295e+08	8.29843e+08	7.15805e+08	7.01175e+08	5.47749e+08	5.49718e+08	5.66475e+08	-
O-Phospho-DL-threonine	Organic acid and Its derivatives	Phosphoric acids	C4H10NO6P	0.6947	[M+H]+	0.7825	27530-80-9	905159	1.61628e+06	7826867	5.03562e+06	1.29764e+07	1.36952e+07	1.50871e+07	1.19994e+07	1.50429e+07	1.4387e+07	1.6734e+07	1.68141e+07	1.73555e+07	1.92562e+07	1.67476e+07	1.88476e+07	1.66526e+07	16998314	1.71067e+07	1.66133e+07	1.5514e+07	1.52207e+07	1.54957e+07	-
1-Naphthylacetic acid	Benzene and substituted derivatives	Benzene and substituted derivatives	C12H10O2	2.9506	[M+H-H2O]+	0.7824	86-87-3	3.94692e+06	4.29514e+06	3.77404e+06	3.82099e+06	5.41406e+06	5.31285e+06	7.68119e+06	6.16887e+06	1.03391e+07	9.42575e+06	1.39927e+07	1.38874e+07	1.63658e+07	1.63148e+07	2.06224e+07	2.18942e+07	3.10885e+07	2.97249e+07	3.81042e+07	3.74315e+07	1.43025e+07	1.42964e+07	1.44555e+07	-
4-Propylphenol	Benzene and substituted derivatives	Benzene and substituted derivatives	C9H12O	4.9946	[M+H-H2O]+	0.7814	645-56-7	2.39206e+06	4.03737e+06	4.71752e+06	4.73374e+06	5.221e+06	4.5183e+06	3.00659e+06	3.98504e+06	3.64473e+06	2.66394e+06	3.77581e+06	4.22219e+06	4.42093e+06	4.64649e+06	4.71344e+06	3.47332e+06	4.14439e+06	5.59729e+06	3.7823e+06	1.12875e+07	4.74023e+06	4.74278e+06	4.6847e+06	-
Iminodiacetic acid	Organic acid and Its derivatives	Organic acid and Its derivatives	C4H7NO4	0.9826	[M+H]+	0.7811	142-73-4	1.33009e+06	1.55784e+06	5.54451e+06	4.83466e+06	1.12212e+07	1.03012e+07	1.47868e+07	1.50955e+07	1.72869e+07	8.51868e+06	1.0819e+07	1.61991e+07	2.0016e+07	1.66257e+07	1.80429e+07	1.95923e+07	1.93794e+07	1.52973e+07	3.11822e+07	1.88477e+07	2.43752e+07	2.57151e+07	2.07075e+07	-
Methyl cinnamate	Benzene and substituted derivatives	Benzene and substituted derivatives	C10H10O2	5.1804	[M+H]+	0.7808	103-26-4 | 1754-62-7	68321.5	207021	27142.3	48022.7	24263.9	64541.1	114872	12479.8	63878	8693.96	21949.2	49697	110082	61262.8	100072	21849.6	89983.3	40835.9	11685.1	197268	74899.5	91259.7	91919.2	-
Val-Ala	Amino acid and Its metabolites	Small Peptide	C8H16N2O3	2.9876	[M+H]+	0.7806	27493-61-4	1.17188e+07	1.39628e+07	1.7535e+07	1.76403e+07	1.32033e+07	1.70479e+07	719137	1.75993e+07	1.7277e+07	1.70473e+07	1.52629e+07	1.66639e+07	1.48845e+07	1.62789e+07	1.39037e+07	1.5401e+07	1.33454e+07	1.50762e+07	1.25455e+07	1.26097e+07	1.39475e+07	1.39473e+07	1.39796e+07	-
Taurine	Amino acid and Its metabolites	Amino acids	C2H7NO3S	0.5942	[M+H]+	0.7798	107-35-7	9.29017e+07	8.19842e+07	8.09735e+07	8.50393e+07	9.22638e+07	8.7889e+07	8.54075e+07	8.73278e+07	9.64464e+07	9.51656e+07	9.18318e+07	9.59869e+07	9.1666e+07	9.21601e+07	9.57167e+07	8.50345e+07	8.89748e+07	9.21963e+07	9.229e+07	8.68706e+07	8.72369e+07	8.70159e+07	8.81775e+07	ko00430,ko00920,ko01100,ko02010
(+/-)-High Proline	Amino acid and Its metabolites	Amino acid derivatives	C6H11NO2	2.375	[M+H]+	0.7789	56633-75-1	9.49848e+06	1.44163e+07	4.38891e+07	5.20438e+07	65407081	5.5344e+07	7.01417e+07	9.53532e+07	5.81365e+07	5.53868e+07	6.40307e+07	3.06633e+07	6.83061e+07	7.35889e+07	5.39943e+07	5.0201e+07	3.4258e+07	3.75001e+07	3.72425e+07	2.91859e+07	3.94296e+07	3.61037e+07	3.81731e+07	-
Diethyl hydrogen phosphate	Aldehyde,Ketones,Esters	Esters	C4H11O4P	2.2716	[M+]+	0.7772	598-02-7	1.50935e+08	1.64962e+08	1.97916e+08	2.05264e+08	1.7411e+08	1.80769e+08	1.89068e+08	1.8758e+08	1.76931e+08	1.77159e+08	1.66143e+08	1.73524e+08	1.7758e+08	1.6994e+08	1.81579e+08	1.65751e+08	1.67878e+08	1.58273e+08	1.58154e+08	1.59928e+08	1.60802e+08	1.60797e+08	1.59644e+08	ko00627
O-Succinyl-L-Homoserine	Amino acid and Its metabolites	Amino acid derivatives	C8H13NO6	0.8701	[M+]+	0.7757	1492-23-5	2.71565e+06	1.63048e+06	6.45895e+06	2.92413e+06	3.27853e+06	7.45238e+06	2.27144e+06	8.82955e+06	4.95423e+06	6.55594e+06	3.88602e+06	3.41301e+06	5.82894e+06	4.81725e+06	2.57635e+06	5.54212e+06	5.12517e+06	1.82621e+06	593419	3.37643e+06	2.07184e+06	2.21344e+06	2.28241e+06	ko00270,ko00920,ko01100,ko01110,ko01230
Spermidine	Alkaloids	Phenolamine	C7H19N3	1.1604	[M+H]+	0.7756	124-20-9	1.30602e+07	7.35629e+06	3.58697e+06	3.90624e+06	1.37191e+06	3.04139e+06	1.09116e+06	6.33109e+06	5.55684e+06	1.82871e+06	9.38546e+06	1.81652e+07	3.88801e+06	5.06004e+06	1.20397e+07	1.00103e+07	1.01683e+07	1.08611e+07	3.89709e+07	2.45812e+06	7.39003e+06	7.31799e+06	7.71443e+06	ko00330,ko00410,ko00480,ko01053,ko01100,ko02010
Vanillylamine	Alkaloids	Alkaloids	C8H11NO2	0.9319	[M+H-H2O]+	0.7752	1196-92-5	6.91567e+07	5.99206e+07	1.37595e+08	1.42766e+08	2.92614e+08	2.6535e+08	3.17214e+08	3.01024e+08	2.64367e+08	2.04116e+08	2.49394e+08	3.11183e+08	3.43649e+08	2.77955e+08	2.72102e+08	2.88051e+08	2.77821e+08	2.81609e+08	2.5901e+08	2.56067e+08	2.70233e+08	2.70826e+08	2.67486e+08	ko00996,ko01100,ko01110
p-Aminobenzoic acid	Organic acid and Its derivatives	Organic acid and Its derivatives	C7H7NO2	1.9107	[M+NH4]+	0.7731	150-13-0	3.24652e+07	2.84121e+07	1.87554e+07	2.95205e+07	2.83735e+07	2.60037e+07	2.71165e+07	2.96424e+07	1.92882e+07	2.78247e+07	4.33719e+07	2.09719e+07	1.89569e+07	8.53371e+06	2.64829e+07	2.24258e+07	1.90347e+07	1.8772e+07	2.27739e+07	4.47991e+07	2.04575e+07	2.02558e+07	2.06579e+07	ko00627,ko00790,ko01100,ko01120,ko01240
Lauroyl diethanolamide	FA	Others	C16H33NO3	4.4373	[M+K]+	0.7723	120-40-1	1.66023e+06	1.24627e+06	1.0577e+07	1.3892e+07	1.4578e+07	1.43918e+07	1.65232e+07	1.2353e+07	1.52513e+07	1.6295e+07	1.48898e+07	1.67164e+07	1.50541e+07	9.14868e+06	6.16958e+06	6.75079e+06	1.53426e+07	1.66469e+07	1.08859e+07	1.33953e+07	1.16024e+07	1.18686e+07	1.20324e+07	ko01100
Lys-Asp	Amino acid and Its metabolites	Small Peptide	C10H19N3O5	0.7567	[M+]+	0.7713	20556-18-7	3.05984e+07	2.18903e+07	4.22306e+07	4.51715e+07	5.18685e+07	2.39697e+07	3.59569e+07	8.50556e+06	2.57055e+07	6.82629e+06	1.53213e+07	1.82366e+07	5.51077e+07	4.108e+06	6.0875e+07	5.52609e+06	5.14337e+06	3.94265e+06	6.5633e+06	5.56903e+07	1.24321e+07	1.24477e+07	1.37734e+07	-
Arg-Phe	Amino acid and Its metabolites	Small Peptide	C15H23N5O3	1.2696	[M+H]+	0.7711	2047-13-4	7.36707e+07	3.83715e+07	1.26221e+07	8.14398e+06	2.98488e+07	2.3506e+07	2.31898e+07	1.68143e+07	2.80026e+07	2.61902e+07	3.08865e+07	3.36317e+07	2.89766e+07	2.98469e+07	2.76513e+07	2.48584e+07	2.49434e+07	1.78769e+07	2.21701e+07	1.35303e+07	2.82986e+07	2.8275e+07	2.87075e+07	-
DL-2-Aminooctanoic acid	Organic acid and Its derivatives	Organic acid and Its derivatives	C8H17NO2	2.7519	[M+H]+	0.7701	644-90-6	6.5935e+07	4.66706e+07	262043	239616	1.34949e+06	2.00153e+06	2.21195e+06	2.08823e+06	3.55082e+06	2.19903e+06	1.11006e+08	7.51051e+07	1.47013e+08	1.36852e+08	1.50082e+08	1.49812e+08	1.28304e+08	1.38093e+08	7.84931e+07	8.15157e+07	5.12232e+07	5.19693e+07	4.91703e+07	-
3-Methylindole	Heterocyclic compounds	Indole and Its derivatives	C9H9N	2.9138	[M+H]+	0.7697	83-34-1	7.0263e+06	6.63348e+06	2.59918e+07	2.55498e+07	2.84871e+07	3.4936e+07	3.65524e+07	3.40223e+07	3.52383e+07	3.82949e+07	6.39622e+07	43361219	3.93991e+07	4.06184e+07	4.27124e+07	2.68254e+07	4.23885e+07	2.53158e+07	1.88212e+07	1.59483e+07	3.59271e+07	3.75042e+07	3.38438e+07	ko00380
Guanidinosuccinic acid	Organic acid and Its derivatives	Organic acid and Its derivatives	C5H9N3O4	0.7822	[M+H]+	0.7685	6133-30-8	7.9043e+06	1.96937e+07	2.16985e+07	3.93619e+07	4.69992e+07	4.03966e+07	5.11487e+07	4.45031e+07	5.41614e+07	5.48195e+07	5.36328e+07	5.92198e+07	5.95359e+07	5.47072e+07	5.4545e+07	6.28468e+07	6.16714e+07	5.88158e+07	5.75603e+07	5.97358e+07	4.81129e+07	4.74557e+07	4.83923e+07	-
2-Naphthol	Benzene and substituted derivatives	Benzene and substituted derivatives	C10H8O	3.4765	[M+NH4]+	0.7673	135-19-3	453371	207026	2.39963e+06	1.87257e+06	7.13693e+06	6.12382e+06	9.73443e+06	9.11715e+06	1.26141e+07	1.38278e+07	1.6545e+07	1.55473e+07	1.77659e+07	1.87376e+07	1.93504e+07	1.92241e+07	1.96968e+07	2.62234e+07	1.81557e+07	1.71976e+07	1.31415e+07	1.31646e+07	1.2766e+07	-
4-Pyridoxic acid	Benzene and substituted derivatives	Benzene and substituted derivatives	C8H9NO4	0.8701	[M+Na]+	0.7668	82-82-6	2.42247e+07	2.98647e+07	1.40681e+07	1.49109e+07	2.12718e+07	1.72195e+07	1.44109e+07	1.28925e+07	1.88357e+07	1.62104e+07	1.59104e+07	1.45558e+07	1.21846e+07	1.47328e+07	4.23751e+06	1.20001e+07	1.27989e+07	1.03066e+07	7.411e+06	1.38592e+07	1.36838e+07	1.39419e+07	1.34223e+07	ko00750,ko01100,ko01120
2-Acetylpyrazine	Heterocyclic compounds	Heterocyclic compounds	C6H6N2O	0.5942	[M+H]+	0.7668	22047-25-2	1.92952e+09	1.68692e+09	1.76725e+09	1.7577e+09	1.94871e+09	1.83207e+09	1.86814e+09	1.85512e+09	1.91672e+09	1.88019e+09	1.94046e+09	2.0348e+09	1.91551e+09	1.96144e+09	1.94056e+09	1.90452e+09	1.86807e+09	1.95258e+09	1.81382e+09	1.91675e+09	1.84772e+09	1.85351e+09	1.85452e+09	-
Asn-Glu	Amino acid and Its metabolites	Small Peptide	C9H15N3O6	1.4375	[M+NH4]+	0.765	20917-58-2	5.94885e+06	1.12034e+07	1.34621e+08	3.2928e+07	3.09245e+07	3.25306e+07	2.81369e+07	3.41837e+07	1.68274e+07	3.32532e+07	2.09493e+07	3.89888e+07	1.1021e+07	1.57293e+07	1.94709e+07	6071159	1.33047e+07	7.42104e+06	2.90646e+07	2.19494e+06	2.60807e+07	2.62452e+07	2.7176e+07	-
Dimethyl fumarate	Aldehyde,Ketones,Esters	Esters	C6H8O4	3.5899	[M+H]+	0.7632	624-49-7	1.67651e+07	1.7152e+07	2.97295e+07	2.98304e+07	3.20906e+07	4.2502e+07	4.72523e+07	8.02035e+07	2.47667e+07	5.00199e+07	9.66758e+07	7.50739e+07	3.59176e+07	4.23303e+07	4.44542e+07	8.17046e+07	4.77997e+07	4.86379e+07	5.75645e+07	3.3794e+07	4.8574e+07	4.91769e+07	5.14322e+07	-
1-Methylguanosine	Nucleotide and Its metabolites	Nucleotide and Its metabolites	C11H15N5O5	1.9045	[M+H-H2O]+	0.7625	2140-65-0	9.35656e+07	5.41251e+07	6.24763e+07	7.12118e+07	3.56937e+07	4.43807e+07	1.30601e+08	1.40402e+08	2.58204e+08	2.72025e+08	4.27954e+08	3.70288e+08	4.47353e+08	4.22146e+08	5.17033e+08	4.70547e+08	4.58381e+08	4.73579e+08	4.44828e+08	4.41931e+08	2.34712e+08	2.31665e+08	2.37602e+08	-
Biocytin	CoEnzyme and vitamins	CoEnzyme and vitamins	C16H28N4O4S	2.7396	[M+Na]+	0.7621	576-19-2	6.73455e+06	5.73653e+06	1.06442e+06	1.42363e+06	1.87614e+07	1.58404e+07	2.32111e+07	2.54023e+07	2.6216e+07	2.80646e+07	22276199	2.17933e+07	1.56001e+07	1.50296e+07	1.1147e+07	1.39083e+07	9.3353e+06	9.04642e+06	2.82639e+06	3311322	1.29463e+07	1.29486e+07	1.29743e+07	ko00780,ko01100
His-Val	Amino acid and Its metabolites	Small Peptide	C11H18N4O3	1.158	[M+H-2H2O]+	0.7599	76019-15-3	1.63182e+08	2.13791e+08	2.21781e+08	2.05201e+08	7.4437e+06	1.73897e+08	1.13942e+08	1.13377e+08	8.91721e+07	8.63351e+07	4.64586e+06	4.6847e+07	5.11917e+06	4.92336e+07	1.7837e+07	2.96176e+07	3.51908e+06	6.57064e+06	4.31574e+06	1.30724e+07	9.16155e+07	9.16087e+07	9.12186e+07	-
L-Homophenylalanine	Amino acid and Its metabolites	Amino acids	C10H13NO2	2.378	[M+NH4]+	0.7595	943-73-7	2.21997e+07	1.73296e+07	6.25232e+07	2.5193e+07	3.48668e+07	2.93011e+07	2.35849e+07	2.33224e+07	2.69347e+07	1.81773e+07	2.0774e+07	1.4326e+07	2.18905e+07	1.79579e+07	1.97484e+07	1.39471e+07	1.73329e+07	1.93806e+07	2.08214e+07	1.47273e+07	2.81664e+07	2.80623e+07	2.7621e+07	ko00400,ko01100,ko01110,ko01210
N-Acetyl-L-alanine	Amino acid and Its metabolites	Amino acid derivatives	C5H9NO3	2.6644	[M+H-H2O]+	0.759	97-69-8	1.92435e+07	1.86117e+07	2.07519e+07	2.20042e+07	2.26139e+07	2.36148e+07	2.33433e+07	2.21846e+07	2.37217e+07	2.28263e+07	2.27864e+07	2.07626e+07	2.34525e+07	2.11024e+07	2.43534e+07	2.26143e+07	2.28105e+07	2.32829e+07	2.36673e+07	2.15118e+07	2.13195e+07	2.14776e+07	2.12389e+07	-
D-Threitol	Alcohol and amines	Alcohols	C4H10O4	0.7444	[M+Na]+	0.7587	2418-52-2	4.36196e+07	1.16415e+08	8.43497e+07	5.78689e+07	8.62798e+07	7.15205e+07	8.23213e+07	7.99409e+07	8.83886e+07	8.20295e+07	8.58455e+07	8.51458e+07	8.52934e+07	8.64266e+07	7.17227e+07	8.28357e+07	7.90424e+07	8.7881e+07	8.62961e+07	7.86439e+07	8.92656e+07	8.92646e+07	8.94284e+07	-
L-Prolyl-L-methionine	Amino acid and Its metabolites	Small Peptide	C10H18N2O3S	1.257	[M+NH4]+	0.7568	52899-08-8	1.12386e+08	1.51759e+08	1.35957e+07	1.29292e+07	2.13532e+08	1.86171e+08	4.12886e+08	4.24547e+08	8.84822e+08	9.03689e+08	1.35651e+09	1.28957e+09	1.64214e+09	1.71375e+09	2082750643	1.94379e+09	2.03835e+09	2.0896e+09	2.09417e+09	2.13202e+09	1.11064e+09	1.11463e+09	1.10723e+09	-
Cuminaldehyde	Benzene and substituted derivatives	Benzene and substituted derivatives	C10H12O	5.5006	[M+H]+	0.7538	122-03-2	139822	454883	676103	459953	515375	531035	324232	395115	377029	320116	386837	354123	335862	321198	275046	408782	255779	116198	384391	302960	407099	405768	383564	ko00622,ko01100,ko01120,ko01220
L-Propargylglycine	Amino acid and Its metabolites	Amino acid derivatives	C5H7NO2	0.6685	[M+H-H2O]+	0.7525	23235-01-0 | 198774-27-5	5.98653e+06	9.7489e+06	5.81747e+06	6.38423e+06	2.45915e+06	3.76741e+06	3.56601e+06	3.90549e+06	3.23365e+06	5.08905e+06	5.5357e+06	2.67241e+06	5.15897e+06	4.92828e+06	3.11527e+06	3.89327e+06	6.85236e+06	5.89311e+06	5.76888e+06	4.298e+06	4.07743e+06	3.95303e+06	4.08662e+06	ko00997,ko01100,ko01110
Prima-1	Heterocyclic compounds	Heterocyclic compounds	C9H15NO3	0.7567	[M+NH4]+	0.7523	5608-24-2	2.70827e+07	19612449	1.14921e+07	1.14986e+07	2.00096e+07	1.052e+07	2.07459e+07	1.9329e+07	2.27787e+07	2.58426e+07	2.40487e+07	2.6542e+07	2.34783e+07	2.31696e+07	2.34953e+07	2.43188e+07	2.32803e+07	2.56504e+07	2.44132e+07	2.49918e+07	2.11152e+07	2.14828e+07	2.15023e+07	-
Trolox	Heterocyclic compounds	Heterocyclic compounds	C14H18O4	2.049	[M+H]+	0.7477	56305-04-5	2.18868e+07	2.95606e+07	2.12672e+08	8.08863e+07	1.74793e+08	2.17012e+08	2.40471e+08	3.99081e+08	1.70017e+08	8.0374e+07	88953812	1.98948e+08	1.79713e+08	2.01027e+08	1.65064e+08	1.195e+08	9.33532e+07	3.40779e+07	5.66635e+07	7.6849e+07	1.59922e+08	1.60884e+08	1.6081e+08	-
2-Aminoethyl dihydrogen phosphate	GP	PE	C2H8NO4P	0.5942	[M+H]+	0.7477	1071-23-4	6.31596e+08	6.02478e+08	5.65644e+08	6.01014e+08	6.23188e+08	6.24372e+08	6.23625e+08	6.26261e+08	6.10357e+08	6.31193e+08	6.5849e+08	6.33081e+08	6.64308e+08	6.29787e+08	6.47234e+08	6.08792e+08	6.28481e+08	6.02052e+08	6.3017e+08	6.15056e+08	6.02491e+08	6.02113e+08	6.09711e+08	ko00563,ko00564,ko00600,ko01100,ko01503
N-Ethylacetamide	Alcohol and amines	Amines	C4H9NO	2.6521	[M+H]+	0.7445	625-50-3	6.9699e+06	6.84223e+06	1.13862e+07	1.0625e+07	6.58747e+06	1.03762e+07	2.04795e+07	1.63843e+07	1.2881e+07	11209674	1.92342e+07	1.38594e+07	1.57626e+07	1.1854e+07	1.83965e+07	2.41928e+07	3.79878e+07	2.23384e+07	1.45748e+07	1.15035e+07	1.30763e+07	1.28886e+07	1.35419e+07	-
Acetyl-L-carnitine	FA	CAR	C9H17NO4	0.7698	[M+H]+	0.7444	3040-38-8 | 14992-62-2	3.78287e+07	4.83313e+07	1.3453e+07	1.53701e+07	8.18626e+06	8.36128e+06	6.13753e+06	5.85154e+06	5.2716e+06	1.36982e+06	3.75392e+06	4.30684e+06	1.60952e+06	3.28915e+06	2.63264e+06	3.75076e+06	2.1588e+06	3.43191e+06	2.08376e+06	2.80671e+06	7.17486e+06	7.2106e+06	7.44665e+06	-
5-Aminolevulinic acid	Organic acid and Its derivatives	Organic acid and Its derivatives	C5H9NO3	0.1185	[M+H-H2O]+	0.7402	106-60-5	6.09971e+06	567696	5.75579e+06	5.44199e+06	4.94711e+06	4.54236e+06	5.16798e+06	5.64177e+06	4.00966e+06	2.92541e+06	3.98174e+06	3947455	4.1611e+06	4.73749e+06	4.07675e+06	4.07131e+06	4.01138e+06	2.93261e+06	4.63815e+06	3.91616e+06	3.97702e+06	4.0163e+06	4.0331e+06	ko00260,ko00860,ko01100,ko01110,ko01120,ko01240,ko02010
Deoxycytidine	Nucleotide and Its metabolites	Nucleotide and Its metabolites	C9H13N3O4	0.8948	[M+]+	0.7393	951-77-9	1.04068e+07	8.30552e+06	2.93886e+07	3.08137e+07	4.59746e+07	3.84442e+07	5.02389e+07	5.12197e+07	5.83014e+07	5.43555e+07	6.3734e+07	8.27268e+07	6.46399e+07	7.77552e+07	7.51473e+07	7.61543e+07	7.74972e+07	94598667	7.03551e+07	7.75283e+07	8.35893e+07	8.36371e+07	8.46023e+07	ko00240,ko01100,ko01232,ko02010
2-Aminophenol	Benzene and substituted derivatives	Phenolics	C6H7NO	0.5942	[M+H]+	0.7393	95-55-6	9.65911e+07	8.0753e+07	9.54474e+07	9.91141e+07	9.79134e+07	9.46364e+07	9.28964e+07	1.19368e+08	8.26247e+07	9.54463e+07	9.49625e+07	8.29833e+07	8.64174e+07	7.71659e+07	8.138e+07	9.28699e+07	9.27828e+07	9.01185e+07	8.58446e+07	8.1794e+07	8.46979e+07	8.73654e+07	8.7311e+07	ko00380,ko00627,ko01100,ko01120
(-)-Anabasine	Alkaloids	Alkaloids	C10H14N2	1.8747	[M+H]+	0.739	494-52-0	210588	222684	241210	2.63007e+06	98289.9	341212	3.17392e+06	210872	4.45181e+06	167366	287361	377302	494210	185850	336937	441246	374252	473674	463830	274948	2.8653e+06	1.95655e+06	3.44211e+06	-
9S-HOTrE	FA	Oxidized lipids	C18H30O3	5.1804	[M+H]+	0.738	89886-42-0	1.62893e+06	2.39286e+06	1.7216e+07	1.15663e+07	8.30041e+06	4.30126e+06	9.96442e+06	5.37944e+06	7.98768e+06	6.55734e+06	5.34284e+06	9.65734e+06	4.33926e+06	3.41513e+06	4.44618e+06	5.34644e+06	7.30727e+06	3.83365e+06	5.59467e+06	7.53747e+06	5.32785e+06	5.36702e+06	5.06811e+06	-
N-Phenylacetylglycine	Amino acid and Its metabolites	Amino acid derivatives	C10H11NO3	2.6767	[M+H-H2O]+	0.7368	500-98-1	1.11379e+07	1.43027e+07	8.64661e+06	1.10648e+07	1.58609e+07	1.28623e+07	1.34427e+07	1.32401e+07	1.53624e+07	1.54184e+07	1.4413e+07	1.54883e+07	1.86749e+07	1.49055e+07	1.47637e+07	1.52706e+07	1.6566e+07	1.68963e+07	1.59813e+07	1.59493e+07	1.41167e+07	1.42246e+07	1.41254e+07	ko00360
4,4'-Methylenedianiline	Benzene and substituted derivatives	Benzene and substituted derivatives	C13H14N2	4.0296	[M+NH4]+	0.7367	101-77-9	2.21281e+06	488520	2.0055e+06	1.65079e+06	5.24419e+06	4.74277e+06	6.33152e+06	7.26714e+06	9.41864e+06	1.00809e+07	9.86884e+06	1.1376e+07	9.28362e+06	1.01144e+07	9.40428e+06	1.11395e+07	9.63069e+06	1.27366e+07	9.91403e+06	9.04777e+06	7.22129e+06	7.13344e+06	7.13744e+06	-
Ile-Ile	Amino acid and Its metabolites	Small Peptide	C12H24N2O3	3.2497	[M+H]+	0.7366	42537-99-5	33629385	1.16742e+08	1.2576e+08	1.12509e+08	1.00926e+08	8.25457e+07	8.18872e+07	9.13749e+07	4.15649e+07	8.05842e+07	9.13125e+07	9.63556e+07	6.36508e+07	8.42649e+07	3.80834e+07	4.76706e+07	4.61472e+07	4.2253e+07	5.57741e+07	5.70672e+07	6.93306e+07	7.26374e+07	7.0187e+07	-
Epinephrine	Hormones and hormone related compounds	Hormones and hormone related compounds	C9H13NO3	2.0045	[M+NH4]+	0.7353	51-43-4	4.93343e+07	3.3569e+07	2.32576e+08	5.98942e+07	8.7916e+07	2.36794e+08	6.19732e+07	6.30152e+07	5.25409e+07	1.25382e+08	5.99936e+07	5.11986e+07	4.71093e+07	4.356e+07	1.06931e+08	4.32696e+07	6.37341e+07	3.36986e+07	5.18336e+07	6.35174e+07	5.14343e+07	5.02188e+07	5.03208e+07	ko00350,ko01100,ko02020,ko02024
2-Aminoethylphosphonate	Organic acid and Its derivatives	Organic acid and Its derivatives	C2H8NO3P	0.5942	[M+]+	0.7353	2041-14-7	7.14496e+07	6.10969e+07	5.707e+07	5.77398e+07	6.26166e+07	6.27023e+07	6.20883e+07	6.60573e+07	6.40533e+07	6.53648e+07	6.73429e+07	6.59384e+07	6.64168e+07	6.81665e+07	7.03654e+07	6.18191e+07	6.11255e+07	6.44942e+07	6.48427e+07	6.38576e+07	6.67764e+07	6.79103e+07	6.78487e+07	ko00440,ko01100,ko01120,ko02010
Phenylacetylglutamine	Amino acid and Its metabolites	Amino acid derivatives	C13H16N2O4	1.2446	[M+H-H2O]+	0.7349	28047-15-6	7.15627e+06	5.66616e+06	8.10117e+06	6.39465e+06	4.56104e+07	4.52699e+07	4.06784e+07	4.33395e+07	6.04804e+07	5.37688e+07	6.04916e+07	7.78763e+07	7.30176e+07	7.31545e+07	9.85907e+07	7.72114e+07	9.87075e+07	8.86305e+07	8.02001e+07	7.46888e+07	5.78685e+07	5.76393e+07	5.808e+07	ko00360
Suberylglycine	Amino acid and Its metabolites	Amino acid derivatives	C10H17NO5	3.1501	[M+H-H2O]+	0.7345	60317-54-6	5.63221e+06	166836	2.9652e+06	7.24436e+06	7.62886e+06	6.91136e+06	1.0081e+07	11467828	1.29553e+07	1.31473e+07	2.11207e+07	2.22944e+07	2.47702e+07	2.868e+07	2.88275e+07	2.70436e+07	2.86355e+07	2.88514e+07	2.56665e+07	2.73941e+07	1.43601e+07	1.43369e+07	1.42649e+07	-
Damascenone	Aldehyde,Ketones,Esters	Ketones	C13H18O	4.8488	[M+H]+	0.7344	23696-85-7	1.57345e+06	1.00346e+06	1.3031e+06	574470	2.46012e+06	2.69452e+06	2.00818e+06	2.4776e+06	2.2668e+06	3.95878e+06	2.961e+06	1.02305e+07	1.15798e+07	1.07353e+07	1.18613e+07	1.21412e+07	1.18886e+07	1.59161e+07	1.28808e+07	1.31186e+07	4.23092e+06	4.15404e+06	4.15923e+06	-
L-Allothreonine	Amino acid and Its metabolites	Amino acids	C4H9NO3	1.9045	[M+H-2H2O]+	0.7318	24830-94-2	2.54659e+07	3.14036e+07	3.22936e+07	2.09098e+07	3.46991e+07	2.8449e+07	3.19147e+07	3.29414e+07	3.416e+07	3.72384e+07	3.88254e+07	3.24046e+07	3.58114e+07	3.7199e+07	3.34303e+07	3.98306e+07	3.34139e+07	3.44554e+07	4.0721e+07	3.62225e+07	3.66805e+07	3.80638e+07	3.80553e+07	ko00260,ko01100
(4-Ethoxyphenyl)urea	Benzene and substituted derivatives	Benzene and substituted derivatives	C9H12N2O2	4.7857	[M+NH4]+	0.7301	150-69-6	1.55321e+07	3.51864e+07	3.47919e+07	3.14967e+07	3.20443e+07	3.26718e+07	2.58429e+07	2.14251e+07	2.04222e+07	2.53362e+07	1.36602e+07	1.79286e+07	1.89325e+07	1.54517e+07	1.96206e+07	2.02149e+07	1.88505e+07	1.82438e+07	1.20932e+07	8.52687e+06	9.53652e+06	1.02454e+07	1.03175e+07	-
4,4'-Methylenebis(2-methylaniline)	Benzene and substituted derivatives	Benzene and substituted derivatives	C15H18N2	4.0911	[M+NH4]+	0.7285	838-88-0	1.94337e+07	1.45691e+07	1.21572e+07	1.71518e+07	1.01688e+07	9.63164e+06	5.4185e+07	6.7136e+06	3.2902e+06	3.65755e+06	3.39247e+06	7.95051e+06	1.43938e+06	1.03594e+07	6.70945e+06	1.10644e+07	6.29767e+06	8.80829e+06	1.36502e+07	2.08028e+07	1.96024e+07	1.96762e+07	1.96048e+07	-
Dihydrodaidzein	Flavonoids	Isoflavones	C15H12O4	4.3872	[M+Na]+	0.7273	17238-05-0	1.26019e+08	1.02742e+08	1.06067e+07	1.17672e+07	1.55076e+07	1.2877e+07	5.14385e+06	5.96368e+06	2.47671e+06	3.86722e+06	3.24337e+06	3.02635e+06	1.47077e+07	1.13226e+07	2.50125e+07	1.46735e+07	5.6348e+07	3.54964e+07	9.14352e+07	1.33293e+08	2.23014e+07	2.28406e+07	2.31444e+07	-
4-Guanidinobutyric acid	Organic acid and Its derivatives	Organic acid and Its derivatives	C5H11N3O2	2.2042	[M+]+	0.7257	463-00-3	1.03587e+07	1.14915e+07	3.94978e+07	3.81358e+07	6.98678e+07	6.16703e+07	6.71447e+07	6.02863e+07	9.96496e+07	7.99569e+07	1.00985e+08	1.02536e+08	8.4375e+07	7.91934e+07	7.25651e+07	1.10257e+08	9.54669e+07	7.99326e+07	7.72777e+07	1.04761e+08	8.19698e+07	8.28381e+07	8.20272e+07	ko00330,ko01100
Pantethine	Alcohol and amines	Polyamines	C22H42N4O8S2	3.5078	[M+K]+	0.7254	16816-67-4	453504	995649	11365.8	11365.8	11365.8	11365.8	11365.8	11365.8	11365.8	11365.8	11365.8	11365.8	11365.8	11365.8	11365.8	11365.8	11365.8	11365.8	11365.8	11365.8	98597.1	95209.8	89608.6	-
5-Methyl-2-furancarboxaldehyde	Aldehyde,Ketones,Esters	Aldehydes	C6H6O2	3.8547	[M+NH4]+	0.7246	620-02-0	1.81456e+07	1.04616e+07	1.66644e+07	1.37349e+07	1.36386e+07	1.43115e+07	1.90754e+07	1.54577e+07	1.51393e+07	1.49062e+07	1.22782e+07	2.01507e+07	1.55463e+07	1.81625e+07	1.64384e+07	1.21369e+07	1.48219e+07	1.3817e+07	1.2417e+07	1.66377e+07	1.55357e+07	1.51108e+07	1.56118e+07	-
3-Aminoisobutanoic acid	Organic acid and Its derivatives	Organic acid and Its derivatives	C4H9NO2	0.8148	[M+H-H2O]+	0.7236	144-90-1	2.77759e+07	2.15822e+07	1.47903e+07	1.58676e+07	1.74676e+07	9.67509e+06	1.60308e+07	1.2952e+07	8.81047e+06	1.37864e+07	4.41843e+07	1.33722e+07	1.08599e+07	1.59471e+07	1.57009e+07	1.5881e+07	7.85672e+06	1.50835e+07	2.0425e+07	1.70298e+07	2.29626e+07	2.23674e+07	2.2571e+07	-
3-Hydroxycinnamic acid	Organic acid and Its derivatives	Organic acid and Its derivatives	C9H8O3	0.9319	[M+H-H2O]+	0.7233	14755-02-3	1.09462e+07	9.98683e+06	2.53019e+07	2.69599e+07	4.94051e+07	2.50003e+07	5.77519e+07	3.64787e+07	4.70956e+07	5.16289e+07	4.48812e+07	5.84706e+07	4.44688e+07	2.86294e+07	3.64361e+07	5.33294e+07	4.79505e+07	4.60053e+07	48666367	3.46336e+07	4.51207e+07	4.5378e+07	4.53821e+07	ko00360,ko01100,ko01120,ko01220
Baicalein 7-methyl ether	Aldehyde,Ketones,Esters	Ketones	C16H12O5	3.9292	[M+H]+	0.7229	29550-13-8	2.2495e+08	6.31029e+08	5.52361e+08	7.0884e+08	1.19139e+09	1.14715e+09	1.13011e+09	1.08757e+09	1.16423e+09	1.41328e+09	1.35599e+09	1.60884e+09	1.44021e+09	1.16486e+09	1.2787e+09	1.44868e+09	1.46427e+09	1.86365e+09	1.26211e+09	1.14842e+09	1.15145e+09	1.13643e+09	1.13566e+09	-
Adenine	Nucleotide and Its metabolites	Nucleotide and Its metabolites	C5H5N5	5.1097	[M+H]+	0.7218	73-24-5	1.56316e+06	3.17831e+06	4.19043e+06	2.37203e+06	3.40948e+06	1.8289e+06	1.97265e+06	1.20198e+06	1.01512e+06	1.1963e+06	1.00881e+06	973460	1.12784e+06	1.02542e+06	1.02448e+06	833045	851590	674083	616480	688147	633617	669437	649195	ko00230,ko01100,ko01110,ko01232
Indole-3-carboxaldehyde	Heterocyclic compounds	Indole and Its derivatives	C9H7NO	3.8173	[M+H]+	0.7213	487-89-8	4.07767e+06	3.8184e+06	1.5216e+06	2.54212e+06	5.36606e+06	1.49996e+06	7.05446e+06	5.95507e+06	6.61039e+06	7.21558e+06	5.49661e+06	5.90434e+06	6.60682e+06	6.35456e+06	5.98574e+06	6.77959e+06	7.79569e+06	8.0664e+06	6.83785e+06	7.39199e+06	6.82898e+06	6.92568e+06	6.96963e+06	-
N-Acetylserotonin	Tryptamines,Cholines,Pigments	Tryptamines	C12H14N2O2	2.4776	[M+]+	0.7211	1210-83-9	5.71962e+06	4.8692e+06	2.85567e+06	3.47494e+06	6.6522e+06	7.12686e+06	1.03792e+07	9.38778e+06	1.1928e+07	1.11863e+07	1.84119e+07	1.75278e+07	2.48537e+07	2.46564e+07	2.96334e+07	2.65346e+07	2.69511e+07	3.1738e+07	2.89674e+07	2.35962e+07	1.56388e+07	1.54903e+07	1.56462e+07	ko00380,ko01100,ko01110
5-Methoxytryptophol	Amino acid and Its metabolites	Amino acids	C11H13NO2	3.489	[M+]+	0.7208	712-09-4	425004	591755	238025	372064	604691	128527	326731	122306	300356	243816	482148	439123	599850	1.18813e+06	795103	868929	700482	360798	482595	477806	337789	365160	399797	-
L-Saccharopine	Amino acid and Its metabolites	Amino acids	C11H20N2O6	2.5893	[M+]+	0.7201	997-68-2	1.9524e+06	1.05565e+06	546748	651511	1.27069e+06	988949	1.24752e+06	931987	1.74156e+06	950621	2.88372e+06	2.30841e+06	2.00823e+06	3.43757e+06	3.68857e+06	3.9849e+06	4.30354e+06	4.7202e+06	2.95551e+06	3.37686e+06	1.15166e+06	1.17566e+06	1.23855e+06	ko00300,ko00310,ko01100,ko01110,ko01230
Putrescine	Alcohol and amines	Polyamines	C4H12N2	1.5309	[M+H]+	0.72	110-60-1	2.10166e+07	6.13186e+06	1.24884e+07	2.32144e+07	2.73132e+07	2.48049e+07	2.55201e+07	2.21688e+07	2.13526e+07	2.48764e+07	2.45154e+07	2.50333e+07	2.22152e+07	2.27855e+07	2.42364e+07	2.37558e+07	2.80546e+07	2.83655e+07	2.5742e+07	2.89111e+07	2.46987e+07	2.42796e+07	2.41683e+07	ko00330,ko00470,ko00480,ko01100,ko01110,ko02010,ko04148
Val-Tyr	Amino acid and Its metabolites	Small Peptide	C14H20N2O4	1.4561	[M+H]+	0.7198	3061-91-4	1.17635e+08	1.20263e+08	7.5804e+07	7.72463e+07	1.16769e+08	6.52146e+07	4.55927e+07	3.84597e+07	3.98939e+07	5.13529e+07	5.05475e+07	5.02597e+07	3.40322e+07	3.9166e+07	3.5014e+07	3.18034e+07	3.89547e+07	4.56742e+07	3.72324e+07	4.23334e+07	6.82517e+07	6.89768e+07	6.42964e+07	-
Gly-Ile	Amino acid and Its metabolites	Small Peptide	C8H16N2O3	1.2917	[M+]+	0.7163	19461-38-2	2.04109e+07	2.53649e+07	4.4723e+06	2.23089e+07	3.36548e+07	3.34374e+07	3.6716e+07	3.45393e+07	3.44794e+07	3.05706e+07	2.74933e+07	2.48714e+07	2.19566e+07	2.38314e+07	1.69835e+07	2.02222e+07	1.97615e+07	1.63578e+07	3.20669e+07	1.34989e+07	2.66737e+07	2.6176e+07	2.6936e+07	-
DL-Ornithine	Amino acid and Its metabolites	Amino acids	C5H12N2O2	1.9423	[M+H]+	0.7162	616-07-9 | 128551-39-3 | 7006-33-9	6.92653e+06	5.87977e+06	1.02924e+07	5.99651e+06	1.04986e+07	8.31546e+06	8.49333e+06	6.87703e+06	7.9919e+06	1.50417e+07	9.29909e+06	1.1199e+07	5.50085e+06	1.75441e+07	1.71355e+07	2.07534e+07	7.56856e+06	1.06014e+07	2.15145e+07	2.11235e+07	1.19488e+07	1.27983e+07	1.21573e+07	-
7-Methylxanthine	Nucleotide and Its metabolites	Nucleotide and Its metabolites	C6H6N4O2	0.7319	[M+NH4]+	0.7158	552-62-5	4.34976e+06	2.65091e+06	4.25595e+06	2.55226e+06	1.09383e+06	4.3328e+06	4.25206e+06	1.92099e+06	4.66416e+06	993491	4.21621e+06	4.48684e+06	1.95983e+06	3.4936e+06	523120	1.19452e+06	3.16702e+06	4.09108e+06	2.28084e+06	4.34224e+06	4.13725e+06	4.13553e+06	4.11971e+06	ko00232,ko01100,ko01110,ko01120
4-Hydroxy-3-methoxybenzenemethanol	Benzene and substituted derivatives	Phenolics	C8H10O3	3.3118	[M+H]+	0.7157	498-00-0	1.96761e+07	10880186	1.32642e+07	2.27992e+07	1.25629e+07	1.67491e+07	1.78304e+07	1.36713e+07	2.35961e+07	2.0299e+07	1.89598e+06	1.50502e+07	1.6281e+07	1459073	1.80066e+07	2.04988e+07	1.41483e+07	1.97415e+07	1.61619e+07	1.47462e+07	1.27932e+07	13291012	1.3415e+07	ko00627,ko01120
1,4-Dihydro-1-methyl-4-oxo-3-pyridinecarboxamide	Alcohol and amines	Amines	C7H8N2O2	0.5818	[M+Na]+	0.7138	769-49-3	1.56508e+08	1.27752e+08	1.20003e+08	1.25343e+08	1.26812e+08	1.32389e+08	1.30155e+08	1.40844e+08	1.42329e+08	1.52084e+08	1.7703e+08	2.10477e+08	2.30872e+08	2.51347e+08	2.63142e+08	2.68828e+08	2.77669e+08	2.97333e+08	3.01281e+08	3.16041e+08	3.07229e+08	3.08007e+08	3.11252e+08	ko00760,ko01100
Hexylamine	Alcohol and amines	Amines	C6H15N	4.9436	[M+H]+	0.7135	111-26-2	2.96124e+06	2.20644e+06	2.50023e+06	2.97749e+06	2.14031e+06	2.67241e+06	3.06713e+06	2416360	2.53224e+06	3.13148e+06	1.46431e+06	2.76074e+06	3.44186e+06	2.26129e+06	2.32469e+06	2.52276e+06	2.72464e+06	3.01283e+06	2.36442e+06	2.59848e+06	1.89982e+06	1.98008e+06	1.84374e+06	-
N2,N2-Dimethylguanosine	Nucleotide and Its metabolites	Nucleotide and Its metabolites	C12H17N5O5	3.8548	[M+H]+	0.7122	2140-67-2	1.10047e+06	1.00786e+06	632516	668188	1.0341e+06	1.24259e+06	2.01468e+06	782971	2.27324e+06	913982	799398	4.80182e+06	2.70386e+06	3.08684e+06	1.45017e+06	1.48566e+06	3.78531e+06	6.85929e+06	3.42494e+06	2.99612e+06	3.31093e+06	3.41936e+06	3.41461e+06	-
3,7-Dimethyluric acid	Amino acid and Its metabolites	Amino acid derivatives	C7H8N4O3	0.5818	[M+H]+	0.7109	13087-49-5	5.21818e+07	4.58403e+07	5.08365e+07	57575642	5.14776e+07	6.01981e+07	5.33268e+07	4.52935e+07	4.43032e+07	5.02955e+07	5.48533e+07	4.59965e+07	4.95e+07	4.67924e+07	5.22833e+07	5.16697e+07	5.70035e+07	5.90359e+07	5.21773e+07	5.12358e+07	4.86555e+07	4.98728e+07	5.01605e+07	ko00232
l-Alanyl-l-glutamine	Amino acid and Its metabolites	Small Peptide	C8H15N3O4	0.8944	[M+]+	0.7107	39537-23-0	1.30441e+07	3.0451e+07	1.06706e+08	1.12551e+08	1.89217e+08	1.85377e+08	2.12294e+08	2.23105e+08	2.22472e+08	2.25703e+08	2.3212e+08	2.19976e+08	2.24138e+08	2.17225e+08	2.16857e+08	2.44056e+08	2.21258e+08	2.28521e+08	1.81258e+08	1.90055e+08	184743027	1.85265e+08	1.8465e+08	-
LPC(18:0/0:0)	GP	LPC	C26H54NO7P	4.4373	[M+H]+	0.7101	19420-57-6	45737.9	45737.9	331299	818532	542773	405988	267486	701585	46022.8	45737.9	45737.7	45737.7	45737.9	45791.7	45737.9	45737.9	45737.9	45737.9	45737.9	45745.7	143858	111471	111471	ko00564,ko00590,ko00591,ko00592,ko01100,ko01110
Diethanolamine	Heterocyclic compounds	Heterocyclic compounds	C4H11NO2	0.4065	[M+H-H2O]+	0.7096	111-42-2	1.51424e+08	1.39458e+08	1.64689e+08	1.2192e+08	1.67002e+08	1.69154e+08	1.15834e+08	1.68218e+08	1.79963e+08	1.92814e+08	2.02094e+08	1.94477e+08	2.03776e+08	1.29862e+08	1.96974e+08	1.17726e+08	1.1562e+08	2.21756e+08	2.11449e+08	1.95771e+08	2.05706e+08	2.06157e+08	205150982	ko00564
Tauroursodeoxycholic acid	Bile acids	Bile acids	C26H45NO6S	4.6231	[M+H]+	0.7091	14605-22-2	319968	506126	5142.29	5142.29	5142.29	5142.29	5142.29	5142.29	5321.08	5197.7	5596.46	5141.47	5140.99	5142.28	5142.29	5142.29	5142.29	5142.29	5142.29	5142.29	53287.4	62939.4	64387.8	-
L-Homoarginine	Amino acid and Its metabolites	Amino acid derivatives	C7H16N4O2	1.158	[M+K]+	0.7086	156-86-5	2.34035e+07	2.90274e+07	1.20514e+08	1.06666e+08	1.03344e+08	9.82917e+07	1.05785e+08	8.67925e+07	8.23597e+07	6.63507e+07	6.00324e+07	6.67699e+07	4.64434e+07	5.16178e+07	4.49901e+07	4.51409e+07	4.39774e+07	3.40365e+07	3.16888e+07	3.0118e+07	6.10389e+07	6.09864e+07	6.06817e+07	-
7-Methylguanine	Nucleotide and Its metabolites	Nucleotide and Its metabolites	C6H7N5O	1.3068	[M+H]+	0.7082	578-76-7	3.49415e+07	3.00784e+07	676964	990302	1.22202e+06	1.58443e+06	1.00822e+08	2.98515e+06	1.79393e+06	935547	2.85146e+06	833753	4.53632e+06	1.87505e+06	8.23803e+07	4.30184e+06	2.94805e+06	1.71231e+06	991356	2.06509e+06	956280	948574	939101	-
2'-Deoxyadenosine	Nucleotide and Its metabolites	Nucleotide and Its metabolites	C10H13N5O3	3.1748	[M+Na]+	0.707	958-09-8	3.17634e+06	5.40443e+06	1.93447e+06	2.15055e+06	6.29652e+06	5.73316e+06	1.04078e+07	1.02146e+07	2.37672e+07	2.46257e+07	3.78791e+07	4.25946e+07	5.29999e+07	4.89766e+07	6.26486e+07	6.09146e+07	7.25878e+07	7.79396e+07	9.13886e+07	9.77286e+07	3.81159e+07	3.78228e+07	3.80689e+07	ko00230,ko01100,ko01232,ko02010
L-Aspartic acid	Amino acid and Its metabolites	Amino acids	C4H7NO4	0.9453	[M+]+	0.7068	56-84-8	1.18198e+08	9.77367e+07	3.26491e+08	3.36396e+08	4.74851e+08	4.45911e+08	4.98395e+08	4.94574e+08	5.04416e+08	4.23265e+08	5.98359e+08	5.27336e+08	4.98943e+08	5.5488e+08	5.68132e+08	5.68652e+08	5.42375e+08	5.65481e+08	5.32625e+08	6.29027e+08	4.59168e+08	4.62792e+08	4.6291e+08	ko00220,ko00250,ko00260,ko00261,ko00270,ko00300,ko00340,ko00410,ko00460,ko00470,ko00710,ko00760,ko00770,ko00970,ko00997,ko00998,ko00999,ko01100,ko01110,ko01120,ko01200,ko01210,ko01230,ko01240,ko02010,ko02020,ko02030
Lys-Tyr	Amino acid and Its metabolites	Small Peptide	C15H23N3O4	1.2322	[M+H]+	0.7061	35978-98-4	2.88552e+06	4.66704e+06	1.28775e+06	1.56593e+06	6.36891e+07	3.04374e+07	6.96519e+07	5.66599e+07	9.16383e+07	7.59339e+07	9.8925e+07	8.45408e+07	7.7173e+07	8.40561e+07	1.17659e+08	9.06999e+07	9.32821e+07	1.05391e+08	6.4226e+07	8.12209e+07	6.70412e+07	6.24421e+07	6.63308e+07	-
Trp-Ala	Amino acid and Its metabolites	Small Peptide	C14H17N3O3	0.7567	[M+H-H2O]+	0.7039	24046-71-7	3.1634e+07	2.54338e+07	2.32122e+07	2.50233e+07	2.55276e+07	2.55494e+07	2.63071e+07	2.51788e+07	2.62387e+07	2.2874e+07	2.64225e+07	2.35314e+07	2.30469e+07	2.67316e+07	2.54949e+07	2.77564e+07	2.47093e+07	2.05831e+07	2.20822e+07	2.62743e+07	2.68526e+07	2.71391e+07	2.6904e+07	-
Hematoporphyrin	Heterocyclic compounds	Heterocyclic compounds	C34H38N4O6	5.2882	[M+H-2H2O]+	0.7033	14459-29-1 | 136752-88-0	276620	729286	912827	389837	602264	166137	112883	179251	193255	132639	360190	274005	305996	175773	273684	227355	219079	67536.9	131996	59557.8	305275	303842	283033	-
Pseudouridine	Nucleotide and Its metabolites	Nucleotide and Its metabolites	C9H12N2O6	0.5942	[M+]+	0.7027	1445-07-4	1.52646e+06	7.03006e+06	4.02429e+06	3.2305e+06	3.68303e+06	4.29534e+06	3.91218e+06	1.26987e+06	7.53425e+06	3.43918e+06	6.87497e+06	1.32112e+06	9.17901e+06	5.24551e+06	3.01641e+06	877132	1.84758e+06	1.38438e+06	3.20588e+06	2.82599e+06	4.83495e+06	3.4276e+06	3.83191e+06	ko00240,ko01100
Hydroxyphenyllactic acid	Benzene and substituted derivatives	Phenolic acids	C9H10O4	1.1704	[M+H-H2O]+	0.7027	306-23-0	1.23991e+08	1.4692e+08	3.16516e+08	3.07249e+08	5.64367e+08	5.50104e+08	5.9485e+08	5.85299e+08	6.23234e+08	6.08412e+08	5.28354e+08	6.92197e+08	6.56962e+08	5.33042e+08	5.58847e+08	6.42991e+08	5.91696e+08	6.12906e+08	5.79701e+08	5.87209e+08	5.22815e+08	5.25314e+08	5.24935e+08	-
Nicotinamide N-oxide	Alkaloids	Alkaloids	C6H6N2O2	0.5942	[M+]+	0.7017	1986-81-8	8.69958e+07	7.49974e+07	7.65337e+07	7.36415e+07	8.22403e+07	7.75261e+07	7.82214e+07	7.99998e+07	8.11885e+07	7.73657e+07	8.22342e+07	8.17816e+07	8.6153e+07	7.77177e+07	8.42693e+07	8.19193e+07	7.82788e+07	8.87583e+07	7.60586e+07	8.53164e+07	8.2101e+07	8.16685e+07	8.21147e+07	-
Pterin	Heterocyclic compounds	Heterocyclic compounds	C6H5N5O	0.5942	[M+H]+	0.7011	2236-60-4	1.31803e+08	1.15809e+08	1.26159e+08	1.23016e+08	1.30806e+08	1.28263e+08	1.23486e+08	1.26074e+08	1.27483e+08	1.16611e+08	1.23715e+08	1.22714e+08	1.24303e+08	1.28508e+08	1.20875e+08	1.28648e+08	1.14552e+08	1.34578e+08	1.18171e+08	1.32844e+08	118592501	1.18568e+08	1.19444e+08	-
3-Methoxysalicylic acid	Benzene and substituted derivatives	Benzene and substituted derivatives	C8H8O4	0.7319	[M+H]+	0.7004	877-22-5	1.94024e+07	2.14058e+07	4.0923e+07	4.0455e+07	6.2251e+07	6.15195e+07	6.09525e+07	6.43603e+07	5.01654e+07	5.55665e+07	5.62927e+07	4.62453e+07	4.42551e+07	4.32388e+07	3.23518e+07	3.61851e+07	2.58885e+07	2.63298e+07	1.83341e+07	1.96977e+07	5.49954e+07	5.22081e+07	5.36345e+07	-
Met-Trp	Amino acid and Its metabolites	Small Peptide	C16H21N3O3S	3.489	[M+]+	0.7001	60535-02-6	810194	1.84134e+06	1.86244e+06	1.37001e+06	1.513e+06	2.66377e+06	3.39951e+06	2.76888e+06	3.1233e+06	3.87201e+06	2.99861e+06	3.28028e+06	3.1235e+06	2.86104e+06	1.83049e+06	2.05029e+06	2.38422e+06	2.76706e+06	7.67614e+06	8.55484e+06	2.43637e+06	2.40092e+06	2.44682e+06	-
L-Tryptophanamide	Alcohol and amines	Amines	C11H13N3O	1.1208	[M+]+	0.6983	20696-57-5	2.66026e+07	2.86108e+07	7.69774e+07	6.49002e+07	1.2785e+08	1.19576e+08	1.35675e+08	1.51944e+08	1.24252e+08	1.28352e+08	1.38872e+08	1.26135e+08	1.57215e+08	1.46237e+08	1.48609e+08	1.21549e+08	1.46754e+08	1.43312e+08	1.23239e+08	1.02673e+08	1.19978e+08	1.18101e+08	1.19149e+08	-
Prolylglycine	Amino acid and Its metabolites	Small Peptide	C7H12N2O3	2.8271	[M+H-H2O]+	0.6963	2578-57-6	3.25091e+07	3.2474e+07	3.09534e+07	4.0315e+07	4.45286e+07	4.12776e+07	4.11334e+07	4.45253e+07	3.00368e+07	3.13282e+07	2.82798e+08	2.18141e+07	1.15234e+07	2.58119e+07	2.81743e+07	2.38036e+07	1.76533e+07	1.82924e+07	2.67945e+07	1.76301e+07	1.27199e+07	1.22674e+07	1.10173e+07	-
Norbinaltorphimine	Alkaloids	Isoquinoline alkaloids	C40H43N3O6	2.7027	[M+H]+	0.6952	105618-26-6	4.0673e+06	2.48199e+06	1.45293e+06	3.11589e+06	1.9309e+06	1.77114e+06	591859	580872	246753	230408	414961	228637	286711	357138	249434	251153	268235	222427	344373	306641	806340	776439	765312	-
N-Methylnicotinamide	Heterocyclic compounds	Heterocyclic compounds	C7H8N2O	1.1704	[M+H]+	0.6947	114-33-0	1.6497e+07	1.82754e+07	3.34337e+07	3.39464e+07	6.22106e+07	6.24565e+07	6.63917e+07	6.90429e+07	7.00889e+07	1.08922e+08	6.28498e+07	7.62078e+07	1.09895e+08	6.51728e+07	9.21826e+07	1.04896e+08	6.7242e+07	7.10688e+07	6.79602e+07	6.46372e+07	6.37027e+07	6.4178e+07	6.39711e+07	-
Metanephrine	Hormones and hormone related compounds	Hormones and hormone related compounds	C10H15NO3	0.7195	[M+]+	0.6946	5001-33-2	8.66403e+06	7.35394e+06	2.32432e+07	2.09437e+07	4.36229e+07	4.72771e+07	3.53328e+07	3.44298e+07	4.1044e+07	4.26758e+07	4.19005e+07	4.43083e+07	5.69219e+07	4.4385e+07	4.19133e+07	4.12654e+07	46757953	4.41255e+07	5.40703e+07	4.39791e+07	5.02535e+07	4.6992e+07	5.04039e+07	ko00350,ko01100
Sorbitol	Carbohydrates and Its metabolites	Sugar alcohols	C6H14O6	2.2042	[M+H-2H2O]+	0.6942	50-70-4	1.21917e+07	1.27886e+07	5.73207e+07	5.63985e+07	1.07136e+08	1.05566e+08	9.87183e+07	1.13317e+08	1.12281e+08	1.37407e+08	1.3622e+08	1.47963e+08	1.15473e+08	1.22149e+08	1.42317e+08	1.21033e+08	1.2172e+08	1.54248e+08	1.13116e+08	1.3599e+08	1.18536e+08	1.1853e+08	1.18057e+08	ko00051,ko00052,ko01100,ko02010,ko02060
2-Phenoxyethanol	Alcohol and amines	Alcohols	C8H10O2	1.1704	[M+H-H2O]+	0.6868	122-99-6	1.06734e+07	1.01305e+07	1.78587e+07	1.56189e+07	3.14886e+07	2.94421e+07	3.00276e+07	2.93971e+07	3.21492e+07	3.09552e+07	2.70019e+07	3.81055e+07	3.51561e+07	2.86171e+07	3.16619e+07	3.62033e+07	4.52719e+07	3.76957e+07	3.64718e+07	3.58916e+07	3.12572e+07	3.12073e+07	3.10128e+07	-
D-Homocysteine	Amino acid and Its metabolites	Amino acids	C4H9NO2S	0.5942	[M+H-2H2O]+	0.6836	6027-14-1 | 454-28-4	4.28217e+08	3.82169e+08	3.95365e+08	3.96136e+08	4.16224e+08	4.07263e+08	4.17644e+08	4.14536e+08	4.18044e+08	4.17727e+08	4.2726e+08	4.09847e+08	4.43496e+08	4.16142e+08	4.29347e+08	4.26297e+08	4.33967e+08	4.17613e+08	4.18067e+08	4.23535e+08	4.09138e+08	4.08718e+08	4.12729e+08	-
Dodecanedioic acid	FA	FFA	C12H22O4	3.6658	[M+H-H2O]+	0.6829	693-23-2	3.63062e+06	1.69464e+06	2.00474e+06	1.82563e+06	1.703e+06	1.00966e+06	1.69134e+06	1.92603e+06	1.53235e+06	1.47858e+06	1.6162e+06	1.90123e+06	4.02996e+06	3.97401e+06	1.81149e+06	5.40679e+06	1.42178e+06	1.63057e+06	1.51538e+06	6.48563e+06	2.49733e+06	2.48926e+06	2.32857e+06	-
2-Pyrocatechuic acid	Benzene and substituted derivatives	Benzene and substituted derivatives	C7H6O4	0.5942	[M+H-2H2O]+	0.6814	303-38-8	5.48205e+07	5.45924e+07	5.18959e+07	5.45609e+07	5.06404e+07	5.50562e+07	5.26588e+07	5.56708e+07	5.39147e+07	5.79862e+07	5.82045e+07	5.47108e+07	5.26638e+07	5.75728e+07	5.73157e+07	5.36324e+07	5.98013e+07	5.23104e+07	5.94763e+07	5.14785e+07	5.20661e+07	5.16713e+07	5.27361e+07	ko00362,ko00627,ko01053,ko01110,ko01120
Glucosaminic acid	Carbohydrates and Its metabolites	Sugar acids	C6H13NO6	1.2696	[M+NH4]+	0.6811	3646-68-2 | 6165-14-6	8.25572e+06	5.2894e+07	599588	953839	614998	1.19533e+06	1.97106e+06	2.09965e+06	2.14374e+06	2.83628e+06	1.5627e+06	3.28733e+06	1.07299e+07	5.16183e+06	5.34574e+06	4.57975e+06	7296864	7.06995e+06	1.16831e+07	8.59867e+06	1.6563e+06	1.73191e+06	1.86064e+06	ko00030,ko01100,ko01120,ko02060
Diphenylamine	Heterocyclic compounds	Heterocyclic compounds	C12H11N	2.8393	[M+]+	0.681	122-39-4	3.06267e+07	2.68917e+07	138626	2.92264e+06	2.38745e+06	2.17229e+06	1.68581e+06	882578	1.42152e+06	172787	1.44065e+07	1.33312e+07	1.50957e+07	1.34727e+07	1.57623e+07	1.21262e+07	1.75547e+07	20561855	1.17125e+07	2.27217e+07	8.22229e+06	8.26325e+06	8.22359e+06	-
Methylacetoacetic acid	Aldehyde,Ketones,Esters	Esters	C5H8O3	0.5942	[M+H-H2O]+	0.6804	105-45-3	3.85301e+08	2.95801e+08	2.9143e+08	2.82652e+08	3.19841e+08	3.14045e+08	3.25152e+08	3.19522e+08	3.41471e+08	3.66863e+08	4.3653e+08	5.86502e+08	5.96849e+08	6.02109e+08	6.20854e+08	6.67824e+08	6.53105e+08	7.34101e+08	7.06677e+08	7.50743e+08	7.26393e+08	7.26956e+08	7.36939e+08	-
Salsolinol	Heterocyclic compounds	Heterocyclic compounds	C10H13NO2	2.2042	[M+H-2H2O]+	0.6804	27740-96-1	1.20746e+08	1.22775e+08	4.20998e+08	4.25994e+08	7.92903e+08	5.94498e+08	9.33287e+08	8.32534e+08	7.37916e+08	8.71939e+08	1.04522e+09	1.02672e+09	8.16701e+08	8.11934e+08	1.03254e+09	8.57579e+08	1.03518e+09	8.09933e+08	1.00979e+09	9.91648e+08	8.44146e+08	8.44032e+08	8.3929e+08	-
Enoxolone	Terpenoids	Triterpene	C30H46O4	4.3374	[M+H-2H2O]+	0.68	471-53-4	486714	1.20823e+07	5.58663e+06	2.85996e+07	1.14478e+08	1.26981e+08	1.97774e+08	1.40218e+08	1.74697e+08	1.956e+08	1.47532e+08	1.16823e+08	1.81531e+08	1.40993e+08	1.39874e+08	1.30135e+08	1.62811e+08	1.29832e+08	1.53659e+08	1.75892e+08	1.25202e+08	1.17538e+08	1.266e+08	-
Ile-Gln	Amino acid and Its metabolites	Small Peptide	C11H21N3O4	2.7903	[M+H]+	0.6786	59652-60-7	2.7183e+07	2.67038e+07	623367	1.55981e+06	1.68435e+06	509578	851386	1.0903e+06	671291	1.02487e+06	757389	1.30792e+06	370596	474627	506275	276719	201032	707865	395255	467305	4.31982e+06	4339935	4.3391e+06	-
Sepiapterin	Heterocyclic compounds	Heterocyclic compounds	C9H11N5O3	1.1704	[M+NH4]+	0.6778	17094-01-8	7.05241e+06	1.09678e+07	2.48705e+07	2.30861e+07	7.37887e+07	6.49286e+07	8.77286e+07	9.09824e+07	1.225e+08	1.17519e+08	1.36555e+08	1.55718e+08	1.46846e+08	1.74746e+08	1.59316e+08	1.66352e+08	1.68122e+08	1.84404e+08	1.7528e+08	1.62097e+08	1.14713e+08	1.14101e+08	1.15634e+08	ko00790,ko01100
13-Docosenamide	Alcohol and amines	Amines	C22H43NO	5.2948	[M+H]+	0.6775	112-84-5	2.8801e+07	4.21106e+07	3.72908e+07	2.64467e+07	2.98677e+07	3.902e+07	1.37299e+07	1.27978e+07	2.65393e+07	2.8634e+07	4.57228e+07	3.16211e+07	1.16757e+07	1.34312e+07	3.03624e+06	5.21835e+06	1.13135e+07	8.49662e+06	5.12568e+06	8.5506e+06	1.35174e+07	1.39748e+07	1.19833e+07	-
Ethyl vanillin	Benzene and substituted derivatives	Benzene and substituted derivatives	C9H10O3	1.6925	[M+H-H2O]+	0.6713	121-32-4	1.33411e+08	8.68877e+07	3.14869e+08	2.06692e+08	4.84811e+08	4.65687e+08	5.18506e+08	5.29287e+08	5.63732e+08	5.71372e+08	3.19145e+08	5.73294e+08	5.77673e+08	5.91441e+08	5.97871e+08	6.06341e+08	5.89662e+08	6.38037e+08	5.51992e+08	2.91067e+08	5.12812e+08	5.19684e+08	5.19123e+08	-
Hypotaurine	Organic acid and Its derivatives	Organic acid and Its derivatives	C2H7NO2S	0.5322	[M+H]+	0.6679	300-84-5	9.65022e+07	9.36674e+07	1.03429e+08	9.66253e+07	1.02918e+08	1.0551e+08	9.80649e+07	9.7575e+07	9.35923e+07	8.82532e+07	8.44836e+07	9.56409e+07	8.75e+07	9.25085e+07	7.67766e+07	8.59184e+07	8.5589e+07	8.06081e+07	7.7345e+07	1.36069e+08	8.27862e+07	8.17206e+07	8.16654e+07	ko00430,ko01100
8-Hydroxy-2'-deoxyguanosine	Nucleotide and Its metabolites	Nucleotide and Its metabolites	C10H13N5O5	0.6561	[M+NH4]+	0.6674	88847-89-6	2.583e+07	2.40209e+07	1.88989e+07	2.01016e+07	1.51933e+07	1.7245e+07	1.84063e+07	2.11613e+07	1.77407e+07	1.46107e+07	2.24296e+07	1.71604e+07	2.51829e+07	1.50979e+07	1.66106e+07	1.89001e+07	1.7077e+07	2.24544e+07	2.28636e+07	1.67687e+07	2.22838e+07	2.23872e+07	2.21503e+07	-
Benzoic acid	Benzene and substituted derivatives	Benzene and substituted derivatives	C7H6O2	5.1546	[M+H-H2O]+	0.6669	65-85-0	141522	188532	250323	423571	460195	194154	128738	17434.6	172146	142424	232315	77021.7	2.02481e+06	46843.2	203767	58714.7	54549.1	146693	355274	187341	164855	164474	150772	-
leukotriene C4	FA	Oxidized lipids	C30H47N3O9S	2.8893	[M+H-H2O]+	0.6667	72025-60-6	8.39681e+06	1.46347e+07	9.5487e+06	1.16637e+07	2.12392e+07	1.69645e+07	8.08116e+06	2.49997e+06	1.12244e+06	2.01602e+06	5.57845e+06	1.31519e+06	5.92026e+06	7.86816e+06	9.07287e+06	9.40094e+06	1.144e+07	1.25548e+07	1.38713e+07	1.46319e+07	4.45907e+06	4.62337e+06	4.61774e+06	ko00590,ko01100
5-Hydroxymethyluracil	Nucleotide and Its metabolites	Nucleotide and Its metabolites	C5H6N2O3	0.7319	[M+]+	0.6604	4433-40-3	2.42707e+07	2.3637e+07	2.92444e+07	2.36007e+07	5.12061e+06	2.19265e+07	5.26554e+06	1.58389e+07	7.73265e+06	8.78792e+06	1.31552e+07	1.22493e+07	1.42224e+07	4.08827e+06	1.05147e+07	9.8685e+06	1.21291e+07	1.10569e+07	7.30468e+06	1.14466e+07	6.60195e+06	6.54641e+06	6.53733e+06	-
Dodecanoic acid	FA	FFA	C12H24O2	3.6158	[M+NH4]+	0.6587	143-07-7	7.49734e+06	2.47654e+06	8.30851e+06	6.40282e+06	3.5594e+06	3.20947e+06	7.38481e+06	6.52351e+06	8.09413e+06	4.05033e+06	7.0391e+06	3.25569e+06	3.18455e+06	5.91924e+06	221207	5.67306e+06	7.98646e+06	7.71455e+06	5.42753e+06	5.88003e+06	1.38251e+07	1.3839e+07	1.33601e+07	ko00061,ko00333,ko01100,ko01110
Azelaic acid	Organic acid and Its derivatives	Organic acid and Its derivatives	C9H16O4	2.0552	[M+H]+	0.6582	123-99-9	8.05698e+06	1.69543e+07	2.64463e+07	4.94849e+07	6.75769e+07	5.80183e+07	7.46347e+07	8.50839e+07	6.14359e+07	7.21869e+07	8.66782e+07	9.81504e+07	8.3572e+07	1.10498e+08	9.63031e+07	8.96125e+07	8.14859e+07	8.6979e+07	1.07475e+08	9.64034e+07	7.77533e+07	7.81345e+07	7.77466e+07	-
2-Acetylfuran	Heterocyclic compounds	Heterocyclic compounds	C6H6O2	5.916	[M+H]+	0.657	1192-62-7	3.31636e+07	7.7762e+06	9.53009e+06	3.47783e+06	9.19133e+06	1.29295e+07	1.07969e+07	1.02862e+07	9.07271e+06	8.08165e+06	7.75741e+06	2.83419e+07	6.386e+06	1.19073e+07	9.66709e+06	5.3172e+06	3.55273e+07	3.05796e+07	1.18595e+07	6.05446e+06	8.43723e+06	8.77061e+06	7.88729e+06	-
2-Undecanone	Aldehyde,Ketones,Esters	Ketones	C11H22O	4.3872	[M+Na]+	0.6565	112-12-9	8.44415e+06	7.54049e+06	8.39903e+06	8.38453e+06	6847327	8.13247e+06	1.33222e+07	8.67296e+06	9.33756e+06	7.48189e+06	6.0446e+06	6.59903e+06	7.32502e+06	7.38375e+06	6.46434e+06	8.70509e+06	7.37107e+06	6.38152e+06	9.84095e+06	1.47685e+07	9.27792e+06	9.29293e+06	9.42228e+06	-
3-Hexenedioic acid	FA	FFA	C6H8O4	1.8172	[M+H-H2O]+	0.6542	29311-53-3	1.41882e+08	1.34304e+08	1.47402e+08	2.51994e+08	9.40337e+07	1.41101e+08	1.4132e+08	1.45934e+08	1.37542e+08	1.752e+08	1.93057e+08	8.15984e+07	1.50929e+08	1.403e+08	1.46311e+08	1.32316e+08	1.35086e+08	1.09316e+08	1.43902e+08	1.2781e+08	1.26648e+08	127432447	1.31412e+08	-
N-Isovaleroylglycine	Amino acid and Its metabolites	Amino acid derivatives	C7H13NO3	2.4271	[M+H]+	0.6526	16284-60-9	3.00704e+06	3.27399e+06	2.73642e+06	3.13994e+06	1.94572e+07	1.92562e+07	2.98155e+07	2.93309e+07	6.41489e+07	4.41767e+07	7.74303e+07	7.8861e+07	8.49601e+07	5.96786e+07	6.00066e+07	8.55122e+07	9.56876e+07	7.00981e+07	9.17935e+07	8.16487e+07	5.48418e+07	5.23593e+07	5.33359e+07	-
Bovinocidin	Organic acid and Its derivatives	Organic acid and Its derivatives	C3H5NO4	0.5942	[M+H-2H2O]+	0.6519	504-88-1	7.03294e+07	6.38469e+07	6.61909e+07	6.69972e+07	7.10933e+07	7.18715e+07	7.18447e+07	7.09026e+07	7.43737e+07	7.24755e+07	7.53483e+07	8.0208e+07	7.39128e+07	7.44225e+07	7.25087e+07	7.26365e+07	7.28995e+07	7.57675e+07	7.54159e+07	7.35905e+07	6.91643e+07	6.94151e+07	6.94568e+07	ko00410
Oxiglutatione	Amino acid and Its metabolites	Small Peptide	C20H32N6O12S2	3.2223	[M+H-H2O]+	0.6512	27025-41-8	120635	104852	373.89	382.53	3802.18	26305.2	381.59	2067.1	372.85	373.61	373.6	373.61	373.61	373.61	373.61	373.61	373.6	373.61	373.61	373.61	22285.7	22963.5	23026.1	ko00480,ko01100,ko01240
Glycine	Amino acid and Its metabolites	Amino acids	C2H5NO2	4.263	[M+H]+	0.6502	56-40-6	4.71686e+06	3.89632e+06	3.47242e+06	2.60348e+06	4.28469e+06	3.35441e+06	3.06205e+06	4.81198e+06	3.80333e+06	4.0685e+06	3.91228e+06	4.16998e+06	3.89279e+06	5.05104e+06	4.55018e+06	4.16028e+06	4.98817e+06	1.62375e+07	6.31211e+06	5.26934e+06	5.15533e+06	4.96717e+06	5.13875e+06	ko00230,ko00260,ko00310,ko00440,ko00460,ko00470,ko00480,ko00630,ko00680,ko00730,ko00785,ko00860,ko00970,ko01100,ko01110,ko01120,ko01200,ko01230,ko01240,ko01502,ko02010,ko02026
FFA(10:1)	FA	Oxidized lipids	C10H18O2	3.858	[M+NH4]+	0.6487	14436-32-9	6.76171e+06	7.7229e+06	8.07546e+06	2.98648e+06	8.56685e+06	5.97213e+06	6.45962e+06	5.15943e+06	1.00781e+07	8.0797e+06	9.57894e+06	1.2327e+07	1.07449e+07	1.12306e+07	1.20373e+07	1.25894e+07	1.01864e+07	1.87593e+07	9.90728e+06	1.23019e+07	8.29485e+06	8.64246e+06	8.69119e+06	-
Arachidic acid	FA	FFA	C20H40O2	4.7152	[M+NH4]+	0.6478	506-30-9	9.71497e+07	1.39031e+08	2.0889e+08	2.42904e+08	1.99457e+08	1.95852e+08	2.14273e+08	1.89207e+08	1.86406e+08	1.68857e+08	1.539e+08	1.57604e+08	1.82074e+08	1.90971e+08	1.90817e+08	1.79338e+08	2.04656e+08	1.6676e+08	1.75247e+08	1.77894e+08	305665395	3.10582e+08	3.10125e+08	ko01040
Quinolinic acid	Organic acid and Its derivatives	Organic acid and Its derivatives	C7H5NO4	0.7588	[M+H-H2O]+	0.6438	89-00-9	2.90312e+06	3.86334e+06	1.50358e+07	1.37517e+07	2.56715e+07	2.63009e+07	2.83566e+07	2.95353e+07	3.5184e+07	3.40988e+07	3.66579e+07	3.83861e+07	3.7219e+07	3.88562e+07	3.80679e+07	4.12203e+07	4.13975e+07	4.00738e+07	4.05751e+07	4.04076e+07	2.96697e+07	2.9444e+07	2.96769e+07	ko00380,ko00410,ko00760,ko01100,ko01240
2-Amino-5-chlorophenol	Benzene and substituted derivatives	Phenolics	C6H6ClNO	0.4065	[M+H]+	0.643	28443-50-7	876733	1.64032e+06	1.00715e+06	1.27583e+06	1.78058e+06	3.09034e+06	1.91631e+06	1.6842e+06	1.8076e+06	1.38117e+06	2.10262e+06	1.11074e+06	967043	1.25794e+06	735954	2.20676e+06	3.62062e+06	1.89771e+06	777581	467611	1.03688e+06	965932	917546	-
Ethyl acetoacetate	Aldehyde,Ketones,Esters	Esters	C6H10O3	0.5942	[M+H-2H2O]+	0.6416	141-97-9	7.77589e+08	6.98369e+08	7.50663e+08	7.12913e+08	8.03166e+08	7.45186e+08	7.93568e+08	7.43076e+08	8.05636e+08	7.73423e+08	7.5912e+08	7.7262e+08	7.497e+08	7.77205e+08	7.37432e+08	7.60534e+08	7.159e+08	7.66786e+08	7.10363e+08	7.14803e+08	7.10557e+08	7.16903e+08	7.11508e+08	-
Anabasine	Alkaloids	Alkaloids	C10H14N2	1.3754	[M+H]+	0.6411	13078-04-1	4.23481e+07	4.46925e+07	5.15578e+07	4.72336e+07	3.74343e+07	4.57738e+07	3.05155e+07	3.68157e+07	9.72996e+06	4.7192e+07	3.63656e+07	3.12157e+07	2.84965e+07	2.67289e+07	6.49368e+07	3.59673e+07	3.87841e+07	5.37608e+07	3.99969e+07	2.88004e+07	2.83007e+07	2.72877e+07	2.77148e+07	ko01110
5-Phenyl-1-pentanol	FA	Oxidized lipids	C11H16O	2.8271	[M+Na]+	0.6378	10521-91-2	1.64861e+07	1.4942e+07	1.07298e+07	1.10045e+07	1.33517e+07	7.24974e+06	5.30202e+06	3.69219e+06	2.73741e+06	2.65171e+06	2.13627e+06	2.21328e+06	341418	1.55181e+06	721119	104567	1.18374e+06	102231	725340	1.1521e+06	5.62925e+06	5.62264e+06	5.50305e+06	-
Methyl nicotinate	CoEnzyme and vitamins	CoEnzyme and vitamins	C7H7NO2	0.9319	[M+]+	0.632	93-60-7	1.65254e+08	1.33629e+08	3.50014e+08	3.45461e+08	3.5481e+08	3.30028e+08	2.08947e+08	3.41452e+08	3.36815e+08	3.4549e+08	2.13916e+08	3.16107e+08	3.35675e+08	3.41936e+08	3.48847e+08	3.47528e+08	3.41484e+08	3.49544e+08	3.28882e+08	3.4263e+08	3.01026e+08	3.11772e+08	2.97229e+08	-
25-Hydroxycholesterol	Hormones and hormone related compounds	Hormones and hormone related compounds	C27H46O2	4.8231	[M+]+	0.6303	2140-46-7	7.32018e+06	1.15276e+07	1.73836e+07	1.22306e+07	1.66722e+07	1.41816e+07	1.57082e+07	1.7039e+07	1.72143e+07	1.66557e+07	1.76723e+07	1.31236e+07	1.39601e+07	1.73784e+07	1.58966e+07	1.64664e+07	1.76139e+07	1.50263e+07	1.8755e+07	1.5976e+07	1.55645e+07	1.55634e+07	1.5605e+07	-
8-Hydroxyguanosine	Nucleotide and Its metabolites	Nucleotide and Its metabolites	C10H13N5O6	3.2497	[M+H-H2O]+	0.6293	3868-31-3	1.1427e+06	2.32181e+06	6.94268e+06	4.60882e+06	1.07998e+07	1.05249e+07	1.24189e+07	1.59427e+07	1.88955e+07	1.55789e+07	1.94894e+07	1.45911e+07	1.53191e+07	1.64603e+07	1.9697e+07	1.60985e+07	1.66489e+07	1.67783e+07	1.66341e+07	1.69068e+07	1.22511e+07	1.20902e+07	1.20988e+07	-
1-Hydroxylamino-2-phenylethane	Benzene and substituted derivatives	Benzene and substituted derivatives	C8H11NO	2.0299	[M+H-H2O]+	0.6285	3217-93-4	3.11388e+06	2.37008e+08	218428375	1.69554e+08	2.9394e+08	1.9225e+06	2.09608e+08	1.8464e+08	1.05138e+08	1.31328e+08	1.62806e+08	2.52579e+08	1.7808e+08	2.1606e+08	1.85751e+08	1.83862e+08	2.72763e+08	1.98519e+08	2.17214e+08	2.64626e+08	2.19842e+08	2.21265e+08	2.19805e+08	-
12-Hydroxystearic acid	FA	FFA	C18H36O3	5.0776	[M+Na]+	0.628	106-14-9	6.93064e+06	235736	304595	852034	920871	441127	812129	1.20861e+06	1.29663e+06	444245	1.47183e+07	3.12353e+07	1.49165e+07	1.42125e+07	2.68041e+07	2.2426e+07	1.40445e+07	1.58416e+07	2.11383e+07	5.38894e+06	7.57922e+06	7.39269e+06	7.07739e+06	-
Urea	Alcohol and amines	Amines	CH4N2O	0.5942	[M+Na]+	0.6279	57-13-6	1.01442e+07	1.2619e+07	1.31465e+07	14076069	1.52454e+07	1.67892e+07	1.58943e+07	1.5556e+07	13821451	1.32361e+07	1.34593e+07	1.49645e+07	1.6122e+07	1.44352e+07	1.61787e+07	1.30524e+07	1.34789e+07	1.66887e+07	2.01143e+07	1.34752e+07	1.38843e+07	1.40724e+07	1.40592e+07	ko00220,ko00230,ko00240,ko00330,ko00780,ko00791,ko01100,ko01120,ko02010,ko05120
Monoethyl malonic acid	Aldehyde,Ketones,Esters	Esters	C5H8O4	0.031	[M+H-H2O]+	0.6277	1071-46-1	2.75133e+08	6.21058e+07	2.8084e+07	5.52457e+07	4.66744e+07	2.45554e+08	1.48887e+08	1.36323e+08	1.19122e+08	1.24331e+08	1.35124e+08	1.18932e+08	9.8983e+07	1.15973e+08	1.29812e+08	1.18235e+08	8.12819e+07	1.15581e+08	1.13593e+08	9.71759e+07	1.16903e+08	1.20643e+08	1.20293e+08	-
Ubiquinone-1	CoEnzyme and vitamins	CoEnzyme and vitamins	C14H18O4	3.0504	[M+H]+	0.6267	727-81-1	1.03128e+06	372392	564849	492176	1.0124e+06	438078	566544	647472	278601	531868	537751	239909	131328	680218	195890	145395	351964	258561	247563	124991	260207	285930	270872	ko01100,ko01240,ko02020
Aminocaproic acid	Amino acid and Its metabolites	Amino acid derivatives	C6H13NO2	2.0986	[M+H-H2O]+	0.6202	60-32-2	468977	1.01691e+06	2.08461e+06	3.04133e+06	3.79983e+06	3.33252e+06	1.50445e+06	2.0008e+06	2.43901e+06	2.02166e+06	1.64184e+06	2.40476e+06	2.5761e+06	2.67338e+06	1.47097e+06	2.7989e+06	1.82766e+06	4.76413e+06	3.61774e+06	2.5424e+06	5.3578e+06	5.81407e+06	4.05501e+06	ko00930,ko01100,ko01120
Diethyl malonate	Aldehyde,Ketones,Esters	Esters	C7H12O4	0.5818	[M+Na]+	0.6135	105-53-3	9.38193e+07	8.15783e+07	8.86772e+07	8.88809e+07	8.94698e+07	9.22531e+07	8.63142e+07	8.8753e+07	8.70815e+07	8.43308e+07	9.15219e+07	8.62256e+07	9.27573e+07	8.96191e+07	9.07693e+07	8.80955e+07	8.37068e+07	8.92182e+07	8.75062e+07	9.18262e+07	8.05799e+07	8.05014e+07	8.07252e+07	-
Verruculogen	Heterocyclic compounds	Heterocyclic compounds	C27H33N3O7	4.0542	[M+]+	0.6076	12771-72-1	739463	1.12024e+06	2.63329e+06	2.95249e+06	2.02177e+06	2.37027e+06	3.37856e+06	2.05269e+06	2.11732e+06	2.33348e+06	2.21904e+06	1.66291e+06	1.95256e+06	2.40539e+06	1.29627e+06	2.01581e+06	1.39119e+06	1.4612e+06	1.59842e+06	1.65066e+06	2.01239e+06	1.97907e+06	2.01177e+06	ko00404,ko01100,ko01110
Allantoin	Others	Others	C4H6N4O3	0.5942	[M+H-H2O]+	0.6061	5377-33-3	1.11346e+08	9.69153e+07	1.06065e+08	1.05248e+08	1.13336e+08	1.07559e+08	1.06517e+08	1.10032e+08	1.08994e+08	1.04893e+08	1.08994e+08	1.11327e+08	1.14994e+08	1.11343e+08	1.06463e+08	1.12674e+08	1.05724e+08	1.10153e+08	1.03392e+08	1.15271e+08	1.07492e+08	1.0691e+08	1.07504e+08	ko00230,ko01100,ko01120
Thiamine	Heterocyclic compounds	Heterocyclic compounds	C12H17N4OS+	1.0826	[M+H-2H2O]+	0.6049	70-16-6	1.23625e+07	1.49239e+07	1.38414e+07	1.14586e+07	1.02971e+07	9.29309e+06	1.03066e+07	1.04228e+07	1.2262e+07	1.35758e+07	1.02753e+07	1.2005e+07	1.0877e+07	1.22741e+07	1.22238e+07	1.08765e+07	1.27454e+07	1.08568e+07	2.02151e+07	1.14516e+07	1.15218e+07	1.14159e+07	1.16436e+07	ko00730,ko01100,ko01240,ko02010,ko04122
Bis(3-aminopropyl)amine	Alcohol and amines	Amines	C6H17N3	3.2745	[M+K]+	0.5942	56-18-8	3828382	1.9081e+06	2.10875e+06	2.36736e+06	1.67892e+06	1.91298e+06	5.83298e+06	4.31409e+06	3.5494e+06	1.98684e+06	1.34163e+06	2.12645e+06	2.07623e+06	2.38581e+06	2.31701e+06	9.68102e+06	2.44962e+06	2.45561e+06	2.91464e+06	3.89478e+06	4.16023e+06	4.16082e+06	4.18622e+06	ko00330,ko01100
4'-Hydroxyflavone	Flavonoids	Flavonoid	C15H10O3	1.4064	[M+NH4]+	0.5887	4143-63-9	1.30374e+07	8473357	1.23464e+07	1.38295e+07	4.62883e+06	1.14109e+07	1.98177e+07	2.14277e+07	3.70583e+07	4.01815e+07	4.25888e+07	4.48449e+07	4.89309e+07	5.55685e+07	5.40157e+07	4.72854e+07	5.53376e+07	5.58528e+07	4.85239e+07	5.02191e+07	3.33512e+07	3.28584e+07	3.33228e+07	-
Triethylamine	Others	Hydrocarbon derivatives	C6H15N	5.6487	[M+H]+	0.5873	121-44-8	2.85286e+07	2.93565e+07	1.41028e+07	1.70106e+07	3.22876e+07	3.10305e+07	1.20413e+07	2.78098e+07	2.68881e+07	1.30206e+07	2.33693e+07	1.30195e+07	1.6202e+07	1.503e+07	3.4236e+07	2.82107e+07	1.16717e+07	3.71396e+07	1.27571e+07	3.10095e+07	1.29215e+07	1.32597e+07	1.27753e+07	-
6-Methylmercaptopurine	Heterocyclic compounds	Heterocyclic compounds	C6H6N4S	4.8231	[M+NH4]+	0.5853	50-66-8	8.20165e+06	10996399	1.41202e+06	294135	2.42304e+06	1.04765e+06	249992	111313	963776	1.21489e+06	1.18129e+06	558803	73676.3	829704	932598	1.3664e+06	788962	130250	80909	1.37653e+06	5.0255e+06	4.93678e+06	4.94256e+06	ko00983
Met-Asn	Amino acid and Its metabolites	Small Peptide	C9H17N3O4S	3.6158	[M+NH4]+	0.5763	36261-61-7	3.8522e+06	3.48803e+06	7.5362e+06	4.80657e+06	1.03871e+07	9.79022e+06	8.59587e+06	1.21285e+07	1.61547e+07	1.05134e+07	1.53919e+07	2.0009e+07	2.31556e+07	2.38597e+07	2.74976e+07	2.68606e+07	1.04485e+07	2.04814e+07	3.67655e+07	3.62593e+07	1.71004e+07	1.72096e+07	1.73756e+07	-
2-Indolecarboxylic acid	Heterocyclic compounds	Indole and Its derivatives	C9H7NO2	0.5942	[M+K]+	0.5758	1477-50-5	2.33273e+07	3.57566e+07	3.85084e+07	3.80146e+07	6.48422e+07	6.33013e+07	6.21196e+07	8.17713e+07	7.20462e+07	8.17899e+07	9.70138e+07	1.05971e+08	9.83016e+07	1.02131e+08	113515559	1.16615e+08	1.25974e+08	1.23991e+08	1.25937e+08	1.36064e+08	9.73686e+07	9.67742e+07	9.71416e+07	-
Benzamide	Alcohol and amines	Amines	C7H7NO	1.1208	[M+H-H2O]+	0.5746	55-21-0	2.33412e+07	2.84001e+07	8.56751e+07	6.28754e+07	1.2708e+08	1.43111e+08	1.36084e+08	1.30946e+08	1.31191e+08	1.44374e+08	1.6604e+08	1.67618e+08	1.7588e+08	1.64509e+08	1.68017e+08	1.60865e+08	1.78351e+08	1.69665e+08	1.73192e+08	1.67064e+08	1.36691e+08	1.36676e+08	1.35884e+08	ko00627,ko01120
Senecioic acid	Organic acid and Its derivatives	Organic acid and Its derivatives	C5H8O2	5.6738	[M+K]+	0.5731	541-47-9	2.12151e+07	1.56377e+07	2.53795e+07	1.77668e+07	2.28134e+07	2.28796e+07	2.02677e+07	2.23451e+07	2.09238e+07	2.10785e+07	2.15052e+07	1.9675e+07	2.36204e+07	2.48873e+07	2.60337e+07	2.27933e+07	2.26151e+07	2.3745e+07	2.19311e+07	2.30569e+07	2.17577e+07	2.13037e+07	2.17234e+07	-
1,3,7-Trimethyluric acid	Amino acid and Its metabolites	Amino acid derivatives	C8H10N4O3	1.1518	[M+NH4]+	0.5673	5415-44-1	658498	494961	9.91705e+06	1.16201e+07	9.25757e+06	8.40779e+06	4.69732e+06	7.10047e+06	5.79985e+06	5.95512e+06	4.24967e+06	3.4349e+06	2.5098e+06	2.76565e+06	1.36658e+06	1.72121e+06	434208	3.71335e+06	2.4517e+06	2.54769e+06	3.79773e+06	3.81925e+06	3.93457e+06	ko00232,ko01120
S-(5-Adenosy)-L-Homocysteine	Nucleotide and Its metabolites	Nucleotide and Its metabolites	C14H20N6O5S	3.2002	[M+NH4]+	0.5122	979-92-0	3.1148e+06	8.05017e+06	2.78043e+07	2.56841e+07	5.0226e+07	4.52848e+07	5.14734e+07	5.00205e+07	5.49184e+07	5.46419e+07	5.15094e+07	5.42316e+07	5.19045e+07	5.29158e+07	5.16542e+07	4.92286e+07	4.7551e+07	4.95575e+07	4.04354e+07	4.20425e+07	4.20627e+07	4.19773e+07	4.18031e+07	ko00270,ko01100,ko01230,ko01240
Isovaline	Amino acid and Its metabolites	Amino acid derivatives	C5H11NO2	0.9072	[M+H]+	0.9629	465-58-7 | 595-39-1	7.94359e+08	7.22647e+08	2.13688e+09	2.18221e+09	4.34853e+09	3.37036e+09	4.48409e+09	4.49703e+09	4.14709e+09	4.1851e+09	4.62896e+09	7.28652e+09	4.78136e+09	4.79476e+09	5.00331e+09	4.80167e+09	5.00417e+09	5.18125e+09	4.85404e+09	4.78928e+09	5.21496e+09	5.41334e+09	5.16033e+09	-
L-Isoleucine	Amino acid and Its metabolites	Amino acids	C6H13NO2	0.8824	[M+H]+	0.9488	73-32-5	2.83789e+08	2.03713e+08	4.87535e+08	5.00037e+08	7.08421e+08	6.67358e+08	7.58476e+08	8.08079e+08	8.37747e+08	8.13109e+08	8.27277e+08	8.48263e+08	9.3907e+08	9.0785e+08	8.61683e+08	9.77859e+08	9.68704e+08	9.28402e+08	9.68843e+08	9.65753e+08	1.13989e+09	1.20313e+09	1.15089e+09	ko00280,ko00290,ko00460,ko00970,ko01100,ko01110,ko01210,ko01230,ko02010,ko05131
Benzyl alcohol	Benzene and substituted derivatives	Benzene and substituted derivatives	C7H8O	4.6726	[M+H-H2O]+	0.9465	100-51-6	1.95242e+07	5.17692e+06	7.43121e+06	6.58041e+06	6.49649e+06	6.46866e+06	1.03413e+07	1.46089e+07	5.45259e+06	3.83839e+07	5.28942e+06	5.36863e+06	6.34951e+06	6.7273e+06	8.32263e+06	6.77267e+06	5.45898e+06	8.23665e+06	5.61588e+06	6.34927e+06	1.57691e+07	1.62243e+07	1.5867e+07	-
Picolinamide	Alcohol and amines	Amines	C6H6N2O	1.8985	[M+H]+	0.937	1452-77-3	1.21077e+08	1.29747e+08	1.30078e+08	1.32146e+08	1.02466e+08	1.14694e+08	9.59985e+07	9.1311e+07	108242252	8.03728e+07	1.02058e+08	8.45503e+07	9.08351e+07	7.46552e+07	8.04199e+07	7.83894e+07	8.57444e+07	8.01714e+07	8.67408e+07	6.69682e+07	7.96354e+07	8.0839e+07	7.96862e+07	-
1,3,5-Trihydroxybenzene	Benzene and substituted derivatives	Phenolics	C6H6O3	3.0751	[M+H]+	0.9358	108-73-6	7.02154e+07	6.43033e+07	5.38313e+07	7.57196e+07	7.50959e+07	5.01402e+07	4.65826e+07	8.58323e+07	7.66029e+07	5.49262e+07	7.96361e+07	8.20749e+07	6.50991e+07	9.32789e+07	4.29816e+07	6.50475e+07	3.01975e+07	6.06126e+07	1.09205e+07	7.06696e+07	4.00278e+07	4.18141e+07	4.33334e+07	ko00627,ko00946,ko01100,ko01120
Quinoline	Heterocyclic compounds	Heterocyclic compounds	C9H7N	2.2042	[M+H]+	0.9311	91-22-5	1.58884e+07	1.65388e+07	4.85596e+07	6.68155e+07	1.13863e+08	8.03873e+07	9.24721e+07	1.21764e+08	1.0195e+08	1.38517e+08	1.45819e+08	1.47854e+08	1.09481e+08	1.09552e+08	1.48026e+08	1.25336e+08	1.42619e+08	1.06798e+08	1.03711e+08	1.33858e+08	1.22238e+08	1.22112e+08	1.21233e+08	-
δ-Valerolactam	Alcohol and amines	Amines	C5H9NO	1.9207	[M+H]+	0.9303	675-20-7	1.04199e+08	1.31146e+08	8.40154e+07	1.03415e+08	8.71486e+07	8.32447e+07	2.03442e+08	1.53859e+08	1.6335e+08	1.11674e+08	8.23681e+07	7.782e+07	9.0371e+07	8.87e+07	8.35227e+07	9.67381e+07	9.67966e+07	7.98815e+07	1.21663e+08	1.12888e+08	1.06124e+08	1.06029e+08	1.07645e+08	-
Antazoline	Benzene and substituted derivatives	Benzene and substituted derivatives	C17H19N3	4.0911	[M+H]+	0.93	91-75-8	1.80899e+06	269844	1.06881e+06	1.52187e+06	333971	798880	7.88599e+06	1.17202e+06	921404	418443	112117	632772	774316	536835	818393	912203	338300	268492	1.42696e+06	1.62314e+06	1.76361e+06	1.77772e+06	1.66623e+06	-
1,2,4-Benzenetriol	Benzene and substituted derivatives	Phenolics	C6H6O3	1.7896	[M+H]+	0.9248	533-73-3	5.24206e+06	7.74997e+06	1.23027e+07	1.22249e+07	1.33944e+07	1.25549e+07	9.33919e+06	8.1932e+06	6.36886e+06	5.95632e+06	2.14336e+06	2.69116e+06	829336	3.67869e+06	875589	1.24031e+06	220741	306492	209544	1.70899e+06	5.08668e+06	5.09526e+06	4.53561e+06	ko00361,ko00362,ko00627,ko01100,ko01120
Daidzein	Flavonoids	Isoflavones	C15H10O4	3.8935	[M+H]+	0.9244	486-66-8	3.42166e+09	3.90874e+09	2.14177e+09	2.76159e+09	4.44861e+09	4.12807e+09	4.11889e+09	3.98387e+09	4.30383e+09	4.81742e+09	4.45296e+09	5.05172e+09	4.67559e+09	4.29307e+09	4.46229e+09	4.95372e+09	4.7664e+09	5.5297e+09	4.14084e+09	4.09917e+09	4.24795e+09	4.26584e+09	4.25759e+09	ko00946,ko01100,ko01110
Kojic acid	Organic acid and Its derivatives	Organic acid and Its derivatives	C6H6O4	1.282	[M+H]+	0.9231	501-30-4	2.94076e+07	4.02854e+07	1.27478e+08	1.15825e+08	9.17819e+07	9.48827e+07	9.41674e+07	7.85939e+07	7.65161e+07	7.67202e+07	9.18632e+07	6.23356e+07	2.25005e+08	2.26675e+08	2.36959e+08	2.46479e+08	1.64112e+08	1.69227e+08	2.49575e+08	2.34037e+08	1.39894e+08	1.3935e+08	1.39085e+08	-
2-Pyrrolidinone	Heterocyclic compounds	Heterocyclic compounds	C4H7NO	0.4005	[M+H]+	0.9231	616-45-5	2.66022e+07	2.15255e+07	2.78109e+07	1.56555e+07	1.96997e+07	2.60141e+07	2.69819e+07	1.40713e+07	2.08818e+07	2.14205e+07	1.71585e+07	2.3973e+07	1.75466e+07	1.30976e+07	2.40377e+07	2.59831e+07	1.67853e+07	2.06386e+07	1.7159e+07	2.37737e+07	1.89688e+07	1.88272e+07	1.87327e+07	-
N6,N6,N6-Trimethyl-L-lysine	Amino acid and Its metabolites	Amino acid derivatives	C9H20N2O2	0.6707	[M+H]+	0.9192	19253-88-4	1.12195e+06	1.31995e+06	1.22467e+06	4.97145e+06	8.16109e+06	8.74521e+06	9.65663e+06	9.36859e+06	1.11297e+07	1.01959e+07	1.29012e+07	1.14048e+07	1.11737e+07	1.28029e+07	1.07408e+07	1.18169e+07	1.27809e+07	1.2184e+07	1.1229e+07	1.37317e+07	1.02241e+07	1.01919e+07	1.01338e+07	ko00310,ko01100
N-Acetyl-L-phenylalanine	Amino acid and Its metabolites	Amino acid derivatives	C11H13NO3	3.4765	[M+H]+	0.9186	2018-61-3	3.55535e+06	735157	2.36239e+07	2.16222e+07	8.98902e+07	8.48608e+07	1.33079e+08	1.26097e+08	1.83285e+08	1.92107e+08	2.34701e+08	2.35866e+08	2.58638e+08	2.72693e+08	2.87717e+08	2.86689e+08	2.87272e+08	2.80284e+08	2.82292e+08	2.72268e+08	1.7101e+08	1.71463e+08	1.7115e+08	ko00360,ko01100
2-Methyl-1-pyrroline	Heterocyclic compounds	Heterocyclic compounds	C5H9N	0.6437	[M+H]+	0.9181	872-32-2	1.00287e+08	9.83226e+07	2.129e+08	1.98747e+08	3.27004e+08	2.97675e+08	3.28747e+08	3.33761e+08	3.83932e+08	3.50568e+08	3.91061e+08	3.9534e+08	4.03381e+08	3.75782e+08	3.87715e+08	3.93385e+08	4.11468e+08	3.94495e+08	3.79645e+08	3.97307e+08	3.24111e+08	3.25834e+08	3.24547e+08	-
Caffeyl alcohol	Alcohol and amines	Alcohols	C9H10O3	1.6925	[M+H-2H2O]+	0.9177	3598-26-3 | 272785-02-1	1.72609e+08	1.62021e+08	4.20566e+08	4.06834e+08	6.69221e+08	6.27955e+08	6.94322e+08	6.8218e+08	7.4628e+08	7.64038e+08	7.58516e+08	7.90574e+08	7.65434e+08	4.74401e+08	3.82261e+08	8.09971e+08	7.89354e+08	8.17642e+08	7.62816e+08	8.12006e+08	6.70165e+08	6.72379e+08	6.65023e+08	-
D-Proline	Organic acid and Its derivatives	Sulfonic acids	C5H9NO2	2.0236	[M+H]+	0.9171	344-25-2	1.59454e+06	1.67056e+06	2.13187e+06	535466	3.39926e+06	3.28024e+06	6.27699e+06	1.09215e+06	4.39672e+06	1.58362e+06	2.94076e+06	2.75329e+06	3.3033e+06	2.49372e+06	1.33923e+06	2.42445e+06	1.37316e+06	998260	1.92364e+06	1.83066e+06	2.37406e+06	2.23477e+06	2.5305e+06	ko00330,ko00470,ko01100
Cathinone	Aldehyde,Ketones,Esters	Ketones	C9H11NO	2.2042	[M+H-H2O]+	0.9168	71031-15-7	6.53628e+07	6.66713e+07	1.66074e+08	2.10709e+08	4.96409e+08	308135220	3.82287e+08	3.4882e+08	3.73734e+08	4.47737e+08	5.39252e+08	4.00833e+08	4.11403e+08	5.48008e+08	5.39746e+08	4.04342e+08	5.23626e+08	569370720	5.01651e+08	5.02865e+08	4.32546e+08	4.3534e+08	4.31984e+08	ko00996,ko01100,ko01110
2-Amino-5-oxohexanoic acid	Organic acid and Its derivatives	Organic acid and Its derivatives	C6H11NO3	1.158	[M+H-H2O]+	0.9161	24438-52-6	2.7775e+07	4.23106e+07	1.31309e+07	3.06242e+07	2.0778e+07	1.93666e+07	8.7016e+07	9.04776e+07	5.06036e+07	5.57169e+07	1.35975e+07	2.04834e+07	1.46667e+07	1.33015e+07	1.30628e+07	8.28184e+06	1.21354e+07	1.4206e+07	1.26525e+07	1.36932e+07	2.64911e+07	2.5469e+07	2.57187e+07	ko00310,ko00470,ko01100
4-hydroxy-5-methyl-2-methylene-3(2H)-furanone	Aldehyde,Ketones,Esters	Ketones	C6H6O3	3.8048	[M+H]+	0.9145	948557-12-8	4.23928e+07	2.78707e+07	1.25129e+07	1.71672e+07	1.41013e+06	1.8601e+07	2.37129e+07	4.01604e+07	2.59749e+07	2.72868e+07	2.78813e+07	4.52913e+07	4.41593e+07	3.51824e+07	3.88948e+07	9.90231e+06	1.93332e+07	2.0308e+07	2.304e+07	2.82e+07	2.1357e+07	23411985	1.57972e+07	-
Ser-Leu	Amino acid and Its metabolites	Small Peptide	C9H18N2O4	1.4544	[M+H]+	0.9092	6665-16-3	7.80593e+08	6.6376e+08	8.55056e+08	8.25311e+08	1.00163e+09	1.7791e+09	7.27095e+08	6.13843e+08	4.77327e+08	8.43743e+08	4.68946e+08	4.12331e+08	2.61006e+08	2.67611e+08	2.44411e+08	2.27579e+08	2.45787e+08	2.37614e+08	2.01898e+08	1.90557e+08	7.48491e+08	7.00279e+08	6.94756e+08	-
Phe-Glu	Amino acid and Its metabolites	Small Peptide	C14H18N2O5	1.5681	[M+H]+	0.9085	3617-45-6	7.68392e+07	5.33415e+07	1.01348e+08	1.11468e+08	1.08723e+08	1.06438e+08	5.15619e+07	5.32104e+07	2.18276e+07	1.37698e+07	1.16792e+07	1.99013e+07	6.23939e+06	1.48022e+07	4.63227e+06	1.54717e+07	8.48858e+06	4.13465e+06	2.23527e+06	2.10892e+06	6.02871e+07	6.11107e+07	5.56575e+07	-
Imipramine	Heterocyclic compounds	Heterocyclic compounds	C19H24N2	2.6398	[M+H-2H2O]+	0.9082	50-49-7	1.40959e+09	1.40958e+09	1.03795e+09	1.02518e+09	9.33583e+08	8.80668e+08	4.28752e+08	4.29402e+08	3.11369e+08	2.9424e+08	2.5464e+08	2.70426e+08	1.58655e+08	1.68604e+08	1.35427e+08	1.45501e+08	3.0324e+08	1.27104e+08	1.04649e+08	1.09308e+08	4.92849e+08	5.00138e+08	4.95756e+08	-
4-Hydroxy-6-methyl-2-pyrone	Aldehyde,Ketones,Esters	Ketones	C6H6O3	3.2869	[M+H]+	0.9072	675-10-5 | 70254-61-4	3.69865e+07	31958036	6.21843e+07	4.50716e+07	2.63766e+07	2.01908e+07	2.97448e+07	3.84515e+07	3.87493e+07	4.22996e+07	4.1502e+07	3.02269e+07	4.97973e+07	5.49844e+07	4.67397e+07	3.15759e+07	3.62444e+07	3.55629e+07	2.23989e+07	4.18386e+07	3.85718e+07	3.87288e+07	3.87265e+07	-
Valdecoxib	Benzene and substituted derivatives	Benzene and substituted derivatives	C16H14N2O3S	3.9292	[M+H]+	0.9019	181695-72-7	2.27303e+07	1.06564e+08	6.23e+07	7.8248e+07	9.18907e+07	8.5594e+07	8.20946e+07	7.78786e+07	8.6081e+07	1.00834e+08	1.01903e+08	1.21526e+08	1.06732e+08	8.14583e+07	9.77262e+07	1.0883e+08	1.11426e+08	1.47251e+08	9.85282e+07	8.68197e+07	9.02688e+07	8.92668e+07	8.90271e+07	-
(2S,3S)-2-amino-3-phenylbutanoic acid	Amino acid and Its metabolites	Amino acid derivatives	C10H13NO2	2.54	[M+H]+	0.901	25488-25-9	6.18605e+06	1.70457e+07	1.11429e+07	1.48772e+07	1.74722e+07	1.38318e+07	1.46778e+07	1.62659e+07	1.51102e+07	1.71658e+07	1.9713e+07	1.90034e+07	1.6731e+07	2.18428e+07	1.56456e+07	1.63522e+07	1.75652e+07	1.62851e+07	1.74345e+07	1.71696e+07	1.78209e+07	1.78174e+07	1.76963e+07	-
Phytosphingosine	SP	SPH	C18H39NO3	4.3749	[M+H]+	0.8807	554-62-1	8.22582e+07	9.39943e+07	2.7951e+08	7.16907e+08	6.18309e+08	6.12807e+08	7.0895e+08	6.99582e+08	9.61507e+08	1.03791e+09	1.39789e+09	1.36311e+09	2.01101e+09	2.61258e+09	1.80794e+09	1.83845e+09	1.82326e+09	1.85015e+09	1.58631e+09	1.9683e+09	9.80954e+08	9.95571e+08	1.00206e+09	ko00600,ko01100
Oleamide	FA	FFA	C18H35NO	5.2477	[M+H]+	0.8803	301-02-0	1.04065e+07	5.36818e+07	3.84995e+07	4.99753e+06	3.16784e+06	1.11752e+07	7.62043e+06	1.97676e+07	1.78715e+07	9.98712e+06	1.06032e+07	1.81141e+06	2.13405e+06	1.09655e+06	1.57587e+06	588888	4.7443e+06	1.41913e+06	612104	1.78586e+06	6.24943e+06	6.51061e+06	6.19002e+06	-
Ser-phe	Amino acid and Its metabolites	Small Peptide	C12H16N2O4	1.9523	[M+H]+	0.8801	16875-28-8	4.88168e+08	2.86076e+08	1.74168e+08	1.31122e+08	2.21301e+08	1.49164e+08	9.73765e+07	1.01364e+08	8.68116e+07	1.10183e+08	1.17304e+08	9.55549e+07	7.52411e+07	7.30606e+07	7.70088e+07	6.83658e+07	7.90519e+07	8.61244e+07	7.76445e+07	7.77766e+07	1.34195e+08	1.34151e+08	1.33475e+08	-
Pyridoxine	Heterocyclic compounds	Heterocyclic compounds	C8H11NO3	1.2322	[M+H]+	0.8793	65-23-6	1.43145e+07	2.16763e+07	3.15675e+07	1.90814e+07	4.73668e+07	2.80689e+07	4.84187e+07	4.64315e+07	3.77224e+07	5.84235e+07	5.67923e+07	4.6263e+07	4.87329e+07	4.56894e+07	4.22889e+07	4.67537e+07	4.96482e+07	4.95177e+07	3.82673e+07	4.96258e+07	5.00377e+07	4.8572e+07	4.92614e+07	ko00750,ko01100,ko01120,ko01240
Geranyl acetate	Aldehyde,Ketones,Esters	Esters	C12H20O2	4.2142	[M+NH4]+	0.8632	105-87-3	4.92216e+06	4.01669e+06	9.49851e+06	1.54077e+07	8.39073e+06	1.0604e+07	3.28801e+07	1.29543e+07	1.50973e+07	9.12111e+06	7.17001e+06	1.26272e+07	1.41621e+07	1.56292e+07	8.16364e+06	1.45114e+07	1.26331e+07	9.48255e+06	1.98864e+07	2.74039e+07	1.53542e+07	1.53076e+07	1.54859e+07	-
LPC(0:0/20:4)	GP	LPC	C28H50NO7P	4.9459	[M+H-2H2O]+	0.8459	67341-29-1	125624	137891	1573.69	7117.93	314.74	314.74	314.74	314.74	2749.89	3518.08	2874.89	314.74	314.73	314.74	314.74	314.74	314.74	314.74	314.74	314.74	19716.8	17631.8	18680.1	ko00564,ko00590,ko00591,ko00592,ko01100,ko01110
4-Vinylguaiacol	Phenolic acids	Phenolic acids	C9H10O2	2.6058	[M+H]+	0.8427	7786-61-0	1.7998e+07	1.00136e+07	409466	755654	191328	921286	2.93843e+06	3.11135e+06	7.34691e+06	6.64228e+06	1.2296e+07	1.18665e+07	1.67328e+07	1.6302e+07	1.96641e+07	1.89458e+07	2.42793e+07	2.30264e+07	2.68923e+07	2.54408e+07	1.0442e+07	1.05336e+07	1.05367e+07	-
1-Heptadecanoyl-sn-glycero-3-phosphocholine	GP	LPC	C25H52NO7P	5.0394	[M+NH4]+	0.8385	50930-23-9	1.64663e+06	836951	323023	252797	227804	948361	818224	1.23955e+06	1.28239e+06	2.04682e+06	2.18108e+06	2352948	2.41934e+06	2.74187e+06	3.11434e+06	4.22054e+06	1.90606e+06	3.55868e+06	2.4901e+06	3.3898e+06	1.72917e+06	1.54604e+06	1.43535e+06	ko00564,ko00590,ko00591,ko00592,ko01100,ko01110
Hispidol	Heterocyclic compounds	Heterocyclic compounds	C15H10O4	3.1745	[M+H]+	0.8366	5786-54-9	7.54546e+07	5.59839e+07	968031	2.26748e+06	1.7461e+06	1.64332e+06	231362	293259	179386	199809	3.87019e+06	61220.4	23892.8	20606.5	4.35478e+06	4.57655e+06	4.66979e+06	4.53535e+06	21725.2	28009.9	1.01746e+07	1.01493e+07	1.03557e+07	-
Hydroxyurea	Alcohol and amines	Amines	CH4N2O2	1.6925	[M+H]+	0.8332	127-07-1	2.99238e+07	1.52214e+07	7.16407e+07	8.16877e+07	1.26877e+08	7.73213e+07	1.34588e+08	1.29993e+08	1.53383e+08	7.91091e+07	1.54124e+08	6.50528e+07	1.46937e+08	1.57668e+08	1.60486e+08	1.03244e+08	1.429e+08	1.63321e+08	9.96463e+07	1.64791e+08	9.22434e+07	8.69446e+07	9.54676e+07	ko00998,ko01100,ko01110
16-Hydroxyhexadecanoic acid	FA	FFA	C16H32O3	4.5238	[M+Na]+	0.8152	506-13-8	8.98671e+07	1.38694e+08	3.02669e+07	3.78059e+07	2.61721e+07	2.21545e+07	2.21972e+07	1.49812e+07	2.13732e+07	2.07294e+07	1.94419e+07	1.91317e+07	2.07699e+07	1.609e+07	1.93997e+07	1.30841e+07	1.65455e+07	2.37551e+07	1.81323e+07	1.87174e+07	2.77131e+07	2.77395e+07	2.81749e+07	ko00073,ko01100
2-Aminobenzoic acid	Phenolic acids	Phenolic acids	C7H7NO2	3.6283	[M+H-H2O]+	0.8086	118-92-3	5.84857e+06	7.21015e+06	7.53665e+06	7.71448e+06	8.79466e+06	8.01476e+06	8.64068e+06	7.79405e+06	8.66289e+06	8.53104e+06	2.96859e+06	2.55812e+06	3.2786e+06	3.88805e+06	4.10058e+06	4.47304e+06	2.36079e+06	4.48142e+06	2.91846e+06	2.56868e+06	5.7672e+06	5.78765e+06	5.74286e+06	ko00380,ko00400,ko00405,ko00621,ko00627,ko00996,ko00997,ko00998,ko00999,ko01100,ko01110,ko01120,ko01220,ko01230
Benzaldehyde	Benzene and substituted derivatives	Benzene and substituted derivatives	C7H6O	1.6925	[M+H]+	0.8039	100-52-7	2.57179e+08	2.22758e+08	3.45749e+08	3.74345e+08	8.91503e+08	8.59364e+08	9.32756e+08	9.62341e+08	1.05593e+09	6.59116e+08	1.03482e+09	1.07195e+09	1.04204e+09	1.09671e+09	1.04484e+09	1.13518e+09	1.08664e+09	1.10012e+09	1.03771e+09	7.14205e+08	6.8508e+08	7.21309e+08	6.59169e+08	ko00623,ko00627,ko01100,ko01120,ko01220
Gly-His	Amino acid and Its metabolites	Small Peptide	C8H12N4O3	0.6561	[M+H]+	0.8031	2489-13-6	387509	775120	4.52648e+06	8399307	9.82478e+06	7.6084e+06	5.65594e+06	9.93533e+06	9.54123e+06	1.08013e+07	9.33164e+06	1.12809e+07	2.54892e+06	1.14335e+07	3.08871e+06	1.07284e+07	4.86567e+06	1.17237e+07	9.9555e+06	1.13029e+07	5.92397e+06	5.83934e+06	5.96938e+06	-
Dihydrouracil	Nucleotide and Its metabolites	Nucleotide and Its metabolites	C4H6N2O2	2.2101	[M+H]+	0.8015	504-07-4	9.01554e+06	1.28115e+07	4.83351e+07	4.77612e+07	9.08143e+07	9.02333e+07	1.04153e+08	6.25596e+07	1.10435e+08	9.64082e+07	1.17075e+08	1.14959e+08	1.04631e+08	1.022e+08	1.19049e+08	1.00478e+08	8.34062e+07	1.01922e+08	1.18495e+08	1.08233e+08	9.68894e+07	9.69292e+07	9.79189e+07	ko00240,ko00410,ko00770,ko01100
6,7,4'-Trihydroxyisoflavone	Flavonoids	Flavonoid	C15H10O5	3.6593	[M+H]+	0.8961	17817-31-1	3.30791e+07	3.0759e+08	1.42492e+08	2.04763e+08	231903228	5.57054e+07	5.01349e+07	4.9612e+07	5.50896e+07	6.01111e+07	5.4946e+07	6.33351e+07	6.12819e+07	5.25344e+07	5.51701e+07	2.61207e+08	2.65612e+08	7.43398e+07	5.16753e+07	4.83271e+07	2.37691e+08	2.37025e+08	2.37541e+08	ko01110
1,2,3-Trihydroxybenzene	Benzene and substituted derivatives	Phenolics	C6H6O3	1.0826	[M+H]+	0.8945	87-66-1	1.20346e+08	5.97638e+07	1.28349e+08	2.05325e+08	1.68239e+08	1.39045e+08	1.25215e+08	1.43934e+08	1.73308e+08	1.18772e+08	1.1316e+08	1.05292e+08	1.4299e+08	1.51869e+08	9.2437e+07	8.97151e+07	1.52876e+08	7.74204e+07	1.12285e+08	9.79611e+07	1.24486e+08	1.22773e+08	1.20022e+08	ko00627,ko01120
6-Methyl-5-hepten-2-one	Aldehyde,Ketones,Esters	Ketones	C8H14O	4.3872	[M+H-H2O]+	0.8909	110-93-0	2.46075e+07	9.2095e+06	3.31712e+07	7.43471e+06	6.44686e+06	7.52951e+06	1.23021e+07	3.43854e+07	6.99613e+06	1.20098e+07	6.01107e+06	2.175e+07	7.85931e+06	8.50884e+06	1.05143e+07	6.88388e+06	8.52609e+06	1.3813e+07	3.04664e+07	1.28234e+07	9.27045e+06	9.45425e+06	9.44254e+06	-
2-(1-methyl-1H-imidazol-5-yl)acetic acid	Organic acid and Its derivatives	Organic acid and Its derivatives	C6H8N2O2	1.0826	[M+H-H2O]+	0.8891	4200-48-0	305204	5.48804e+06	4.64228e+06	4.93643e+06	3.78001e+06	2.48267e+06	3.18359e+06	2.76548e+06	3.8267e+06	2.11969e+06	2.83895e+06	3.72402e+06	3.02237e+06	4.28208e+06	2.52435e+06	3.23013e+06	4.09938e+06	3.21913e+06	2.69534e+06	2.16422e+06	3.30182e+06	3.24617e+06	3.41361e+06	-
L-ribulose	Carbohydrates and Its metabolites	Sugars	C5H10O5	1.2446	[M+H-2H2O]+	0.8888	2042-27-5 | 488-84-6	5.99972e+07	2.05297e+07	6.19946e+07	3.25182e+07	1.61683e+08	3.60002e+07	3.63369e+07	4.276e+07	4.87188e+07	1.25517e+08	5.0321e+07	4.56517e+07	5.23915e+07	8.80526e+07	1.12624e+08	5.72265e+07	5.54617e+07	4.81543e+07	4.26764e+07	5.49538e+07	4.76005e+07	4.89393e+07	4.94748e+07	-
Cyanidin	Flavonoids	Anthocyanidins	C15H11O6	3.2373	[M+]+	0.8882	13306-05-3	1.26372e+07	1.47506e+07	1.2628e+06	2.49423e+06	1.56143e+06	921754	565811	562677	304020	178326	283609	265153	56029.4	69452.8	236431	72360.6	323191	433634	465360	417272	3.02561e+06	2.81636e+06	2.9635e+06	ko01100,ko01110
Desipramine	Heterocyclic compounds	Heterocyclic compounds	C18H22N2	2.7396	[M+H-2H2O]+	0.8876	50-47-5	7.43013e+06	4.8947e+07	5.69835e+07	8.09435e+07	7.43448e+07	6.32613e+07	5.26855e+07	6.26649e+07	4.07836e+07	4.48165e+07	5.32972e+07	4.49032e+07	3.05492e+07	4.58879e+07	1.17551e+07	2.72588e+07	1.17675e+07	6.88708e+06	1.44631e+07	2.97732e+07	3.87394e+07	3.96594e+07	4.03204e+07	-
3-Formylsalicylic acid	Benzene and substituted derivatives	Benzene and substituted derivatives	C8H6O4	4.3374	[M+H-H2O]+	0.887	610-04-8	7.93491e+06	6.33179e+06	1.04612e+07	8.64285e+06	7.8033e+06	6.99277e+06	8.25677e+06	7.32062e+06	8.91739e+06	8.87502e+06	9.07581e+06	7.61076e+06	8.49155e+06	7.49449e+06	7.34632e+06	8.91816e+06	9.16882e+06	6.99111e+06	9.31516e+06	1.01897e+07	9.13576e+06	9.38469e+06	9.3539e+06	-
L-Alanyl-L-tryptophan	Amino acid and Its metabolites	Small Peptide	C14H17N3O3	2.4653	[M+H]+	0.8856	16305-75-2	4.21931e+07	5.92397e+07	9.59279e+07	8.65637e+07	2.18276e+08	1.39996e+08	7.36075e+07	7.57815e+07	4.02286e+07	3.7722e+07	2.39847e+07	2.41e+07	1.3954e+07	1.27348e+07	1.18687e+07	1.1027e+07	1.19089e+07	1.28902e+07	1.08692e+07	1.06186e+07	5.19701e+07	5.41435e+07	5.39698e+07	-
DL-Pyroglutamic acid	Amino acid and Its metabolites	Amino acids	C5H7NO3	1.8118	[M+H]+	0.8855	149-87-1 | 16891-48-8	3.07128e+07	3.10989e+07	3.49103e+07	3.82025e+07	3.90629e+07	4.00469e+07	4.02044e+07	4.47036e+07	7.26271e+07	4.09998e+07	5.21729e+07	4.83699e+07	5.48162e+07	5.07342e+07	3.11629e+07	5.45268e+07	5.12509e+07	5.96664e+07	6.86761e+07	6.67125e+07	5.55538e+07	5.42222e+07	5.58014e+07	-
1-Methyl-1,3-cyclohexadiene	Others	Hydrocarbon derivatives	C7H10	4.3749	[M+H]+	0.8734	1489-56-1	1.25226e+07	1.5636e+07	1.31799e+07	1.12131e+07	1.17844e+07	1.16423e+07	1.68424e+07	1.02436e+07	1.24277e+07	1.0833e+07	1.0261e+07	1.35784e+07	1.1828e+07	1.51185e+07	1.01139e+07	1.10576e+07	1.16991e+07	1.76002e+07	1.38568e+07	1.62032e+07	1.43363e+07	1.50219e+07	1.51401e+07	-
Dimefox	Others	Medicine	C4H12FN2OP	0.095	[M+H]+	0.8716	115-26-4	2.60822e+06	3.92736e+06	3.47967e+06	3.05664e+06	2.16258e+06	1.50221e+06	2.82681e+06	3.08625e+06	3.51495e+06	2.42118e+06	4.05452e+06	3.20728e+06	4.18976e+06	4.23955e+06	7.32812e+06	3.93307e+06	5.16501e+06	3.21022e+06	4.947e+06	3.06887e+06	2.78043e+06	2.67966e+06	2.66041e+06	-
Tyrosol	Benzene and substituted derivatives	Benzene and substituted derivatives	C8H10O2	2.4776	[M+H-2H2O]+	0.8698	501-94-0	3.76772e+07	1.57452e+07	1.68911e+07	1.92387e+07	1.89922e+07	24573918	1.67961e+07	2.17691e+07	2.68814e+07	2.24178e+07	1.89359e+07	2.92476e+07	2.24877e+07	2.98677e+07	2.90308e+07	3.13511e+07	1.89051e+07	3.16533e+07	2.7311e+07	2.80496e+07	2.33104e+07	2.4379e+07	2.35397e+07	ko00350,ko01100
3-Amino-2-oxazolidone	Aldehyde,Ketones,Esters	Ketones	C3H6N2O2	1.6925	[M+]+	0.8692	80-65-9	3.01936e+07	5.07683e+07	1.03277e+08	9.65322e+07	7.31241e+07	8.94112e+07	1.62556e+08	1.11255e+08	1.78117e+08	6.32204e+07	7.5111e+07	1.8055e+08	5.34321e+07	1.16898e+08	1.75053e+08	7.43826e+07	9.50489e+07	1.7777e+08	1.76755e+08	1.24773e+08	1.02699e+08	8.92615e+07	1.02043e+08	-
Pirenzepine	Heterocyclic compounds	Heterocyclic compounds	C19H21N5O2	2.715	[M+H-H2O]+	0.8662	28797-61-7	1.82905e+08	2.6775e+07	6.54006e+06	4.80277e+06	8.76979e+06	1.4521e+06	5.85198e+06	5.54715e+06	5.14406e+06	5.82992e+06	7.56984e+06	7.99509e+06	9.13819e+06	8.71446e+06	7.65999e+06	5.77688e+06	5.47839e+06	8.15717e+06	5.2433e+06	5.34449e+06	1.53909e+07	1.55243e+07	1.44084e+07	-
Malonylgenistin	Heterocyclic compounds	Heterocyclic compounds	C24H22O13	3.6533	[M+H]+	0.861	51011-05-3	1.9416e+08	1.89099e+08	5.18558e+07	6.01129e+07	7.25349e+07	6.77674e+07	5.65017e+07	4.86169e+07	2.45197e+07	2.62727e+07	7.4852e+06	4.71706e+06	2.82475e+06	2.12104e+06	519591	933198	530413	527784	3.22216e+07	3.25893e+07	5.45032e+07	5.43813e+07	5.45342e+07	-
(2S)-2-(2-hydroxypropan-2-yl)-9-[(2S,3R,4S,5S,6R)-3,4,5-trihydroxy-6-(hydroxymethyl)oxan-2-yl]oxy-2,3-dihydrofuro[3,2-g]chromen-7-one	Heterocyclic compounds	Heterocyclic compounds	C20H24O10	3.225	[M+Na]+	0.8567	20320-81-4	141657	517824	1286.56	16176.5	4162.85	4120.89	257.3	257.3	257.3	257.3	257.3	257.3	259.72	257.3	257.3	257.3	257.3	257.3	257.3	276.69	49098.7	48952.1	50130.8	-
2-Hydroxy-3-isopropylsuccinic acid	Organic acid and Its derivatives	Organic acid and Its derivatives	C7H12O5	3.4765	[M+H-2H2O]+	0.8544	16048-89-8	1.00686e+06	882828	1.10598e+06	904046	1.19967e+06	1.21422e+06	1.05374e+06	1.12198e+06	2.2839e+06	2.59421e+06	1.05696e+07	1.13994e+07	1.73271e+07	1.42468e+07	3.39896e+07	3.16301e+07	3.20142e+07	3.30039e+07	3.47774e+07	3.46958e+07	1.31686e+07	1.30842e+07	1.31982e+07	-
Mechlorethamine	Alcohol and amines	Amines	C5H11Cl2N	2.2687	[M+H]+	0.8534	51-75-2	4.50367e+07	4.93145e+07	5.91617e+07	6.28806e+07	5.38693e+07	5.65197e+07	5.85759e+07	5.64521e+07	5.14341e+07	5.14959e+07	5.07899e+07	5.44318e+07	5.40718e+07	5.64147e+07	5.24239e+07	5.14643e+07	4.82962e+07	4.93642e+07	4.44303e+07	2.12312e+07	4.84328e+07	4.90987e+07	4.83969e+07	-
2,3-Dihydroxy-2-methylbutanoic acid	Organic acid and Its derivatives	Organic acid and Its derivatives	C5H10O4	1.473	[M+Na]+	0.8509	14868-24-7	7.20789e+07	7.66249e+07	6.36291e+07	6.40528e+07	1.9001e+07	2.06576e+07	4.88174e+07	1.9271e+07	1.71952e+07	4.90825e+07	1.41197e+07	2.20738e+07	3.69831e+07	4.44127e+07	4.23965e+07	1.81973e+07	4.14185e+07	4.51589e+07	5.83816e+07	1.68251e+07	4.0702e+07	4.12104e+07	3.76204e+07	-
Manoalide	Terpenoids	Ditepenoids	C25H36O5	4.9114	[M+H-2H2O]+	0.8508	75088-80-1	4.64331e+07	3.61611e+07	7.15167e+06	8.79006e+06	8.63499e+06	7.5686e+06	2.22909e+06	2.33766e+06	411296	586951	3.03672e+07	4.5412e+07	3.38688e+07	2.14019e+07	2.7033e+07	3.28761e+07	2.88823e+07	3.06231e+07	1.14452e+07	1.36273e+07	11262897	1.11047e+07	1.12668e+07	-
Linoleoyl ethanolamide	Alcohol and amines	Amines	C20H37NO2	5.5346	[M+H]+	0.8502	68171-52-8	5558.4	80250.9	1.205e+06	1.66502e+06	515286	1.03735e+06	591893	543923	554904	680381	141256	467242	107709	1.02253e+06	159415	1.23283e+06	779631	651222	556224	26093.9	743542	788432	705793	-
Fentanyl	Others	Medicine	C22H28N2O	4.7227	[M+H]+	0.849	437-38-7	2.27972e+07	5.14813e+06	5.5818e+06	9.55977e+07	7.54972e+07	7.52505e+07	8.69401e+07	5.36786e+07	4.20991e+07	4.08263e+07	2.19289e+07	2.33478e+07	5.2941e+07	6.13189e+07	7.23715e+07	5.43964e+07	4.8895e+07	4.88742e+07	2.95137e+07	6.34939e+07	3.49464e+07	3.75998e+07	3.73104e+07	-
Nitrobenzene	Benzene and substituted derivatives	Benzene and substituted derivatives	C6H5NO2	2.7642	[M+H]+	0.8475	98-95-3	8.30159e+06	1.55237e+07	1.83321e+07	8.0055e+06	1.15124e+07	1.15738e+07	1.7758e+07	1.04892e+07	1.70845e+07	1.52031e+07	1.43745e+07	1.35142e+07	1.55541e+07	8.1833e+06	1.39822e+07	1.30832e+07	1.47744e+07	1.61735e+07	1.58661e+07	1.29928e+07	1.28268e+07	1.26554e+07	1.26636e+07	ko00627,ko01120,ko01220
1-Octadecyl-2-acetyl-sn-glycero-3-phosphocholine	GP	PC	C28H58NO7P	4.9373	[M+NH4]+	0.8466	74389-69-8	746219	926561	361422	768795	911983	970066	1.02506e+06	1.08662e+06	1.20804e+06	1.03383e+06	772476	1.37999e+06	1.23635e+06	1.46593e+06	1.2158e+06	1.21981e+06	1.08861e+06	1.49916e+06	1.76173e+06	485664	1.2514e+06	1.27215e+06	1.3108e+06	ko00564,ko00590,ko00591,ko00592,ko01100,ko01110
1-Piperidinecarboxaldehyde	Heterocyclic compounds	Heterocyclic compounds	C6H11NO	2.4271	[M+H]+	0.8457	2591-86-8	7.6104e+06	5.3368e+06	1.02091e+07	1.05641e+07	9.49063e+07	1.0757e+07	1.41828e+07	1.31294e+07	1.39489e+07	1.64e+07	1.35816e+07	1.68277e+07	2.04727e+07	1.7715e+07	1.63345e+07	1.96161e+07	2.05739e+07	1.9764e+07	2.15902e+07	5.96691e+07	2.92153e+07	2.74938e+07	2.58681e+07	-
D-Valine	Amino acid and Its metabolites	Amino acids	C5H11NO2	2.8893	[M+H]+	0.8443	640-68-6	1.35159e+06	626535	893538	1.04249e+06	278936	199163	482500	1.13981e+06	354718	1.25546e+06	822362	716849	1.1737e+06	2.93321e+06	1.40536e+06	986136	1253364	1.34561e+06	1.23149e+06	4.80323e+06	862947	1.01517e+06	935436	-
Isorenieratene	Aldehyde,Ketones,Esters	Esters	C40H48	5.2882	[M+H]+	0.8381	524-01-6	2.955e+06	249542	288317	164217	134013	906020	773065	2.71307e+06	1.71998e+06	2.05459e+06	2.46259e+06	2.83911e+06	2.59321e+06	3.6439e+06	3.55262e+06	4.21561e+06	3.29901e+06	3.88258e+06	3.85545e+06	4.14241e+06	2.92059e+06	3.08092e+06	3.09234e+06	ko00906
(S)-[2,8-bis(trifluoromethyl)quinolin-4-yl]-piperidin-2-ylmethanol	Heterocyclic compounds	Heterocyclic compounds	C17H16F6N2O	4.3128	[M+H]+	0.838	53230-10-7	4.41338e+07	8.56576e+07	8.6122e+07	6.95976e+07	6.97692e+07	6.69945e+07	5.45074e+07	4.4764e+07	3.6157e+07	4.38435e+07	2.69375e+07	3.44176e+07	3.39287e+07	2.38016e+07	2.31097e+07	2.07413e+07	3.08175e+07	3.18792e+07	4.69056e+07	3.18787e+07	4.66235e+07	4.61839e+07	4.66078e+07	-
(S)-2-Propylpiperidine	Benzene and substituted derivatives	Benzene and substituted derivatives	C8H17N	3.861	[M+H]+	0.8376	458-88-8	1.35076e+07	1.14886e+07	1.54921e+07	1.41237e+07	1.3212e+07	1.49174e+07	9.86767e+06	1.12207e+07	1.22838e+07	1.32978e+07	1.56548e+07	1.20288e+07	3.78308e+07	1.23283e+07	1.55032e+07	1.05745e+07	1.40233e+07	1.48219e+07	1.52677e+07	1.64433e+07	1.33762e+07	1.30506e+07	1.31038e+07	-
(R)-2-Methylpyrrolidine	Heterocyclic compounds	Heterocyclic compounds	C5H11N	1.6179	[M+H]+	0.835	41720-98-3	1.99247e+06	1.84086e+07	3.89235e+07	1.27327e+08	4.79207e+06	2.90669e+07	2.7028e+07	3.71208e+07	2.16239e+06	6.87155e+07	4.13379e+07	5.92771e+07	5.36264e+07	9.97413e+07	4.68075e+07	5.64532e+07	2.24408e+06	4.78932e+07	6.29361e+07	5.44434e+07	8.13596e+07	8.61874e+07	8.68447e+07	-
Buspirone	Aldehyde,Ketones,Esters	Ketones	C21H31N5O2	5.2212	[M+H]+	0.8307	36505-84-7	550387	602476	113231	2.13226e+06	1.77306e+06	669856	865830	863945	668447	540167	324988	625027	631246	523732	381716	507723	435214	562480	354518	409003	537213	521299	546197	-
alpha-Cyclopiazonic acid	Heterocyclic compounds	Heterocyclic compounds	C20H20N2O3	4.8613	[M+H]+	0.8306	83136-88-3	1.62577e+06	1.10524e+07	4.7823e+07	3.64969e+07	3.59992e+07	3.82283e+07	4.02604e+07	4.80739e+07	5.87855e+07	6.34791e+07	5.25219e+07	6.89529e+07	4.91859e+07	4.10441e+07	3.99751e+07	5.41536e+07	6.47566e+07	6.43786e+07	6.96792e+07	3.77833e+07	2.9018e+07	2.88409e+07	2.86198e+07	-
Proparacaine	Benzene and substituted derivatives	Benzene and substituted derivatives	C16H26N2O3	4.5855	[M+Na]+	0.8294	499-67-2	8.3165e+06	2.13213e+07	5.20494e+07	1.88712e+07	1.14873e+07	1.12246e+07	4.13058e+07	9.64673e+06	1.25086e+07	1.07336e+07	8.3372e+06	8.86682e+06	7.8866e+06	5.58934e+06	7.87557e+06	8.77284e+06	1.59775e+07	9.54674e+06	7.62649e+06	8.43943e+06	18079759	1.78655e+07	1.52841e+07	-
Dibasic sodium phosphate	Heterocyclic compounds	Heterocyclic compounds	Na2HPO4	0.7276	[M+H]+	0.8283	7558-79-4	3.70128e+07	3.07153e+07	4.77394e+07	4.73071e+07	5.27118e+07	5.16829e+07	5.57371e+07	5.0027e+07	5.58118e+07	5.6591e+07	5.55322e+07	5.21803e+07	6.28076e+07	5.33165e+07	3.83036e+07	5.64953e+07	5.93826e+07	5.24704e+07	5.48179e+07	5.53155e+07	4.07943e+07	4.42175e+07	4.29605e+07	-
2-Methyl-1,3-cyclohexadiene	Others	Hydrocarbon derivatives	C7H10	3.5116	[M+H]+	0.8271	1489-57-2	1.33402e+06	2.16937e+06	3.95236e+06	3.33486e+06	5.21383e+06	4.86357e+06	7.83258e+06	6.05163e+06	7.20363e+06	7.30388e+06	8.72465e+06	8.67748e+06	9.40184e+06	2.52718e+07	1.05319e+07	1.03222e+07	9.39871e+06	9.64811e+06	9.88779e+06	9.16926e+06	7.28387e+06	7.33693e+06	7.32098e+06	-
Tilarginine	Amino acid and Its metabolites	Amino acid derivatives	C7H16N4O2	1.4872	[M+K]+	0.8267	17035-90-4	655414	538061	4.91206e+06	5.95584e+06	1.6212e+07	1.42227e+07	3.26626e+07	2.38784e+07	2.68009e+07	3.16006e+07	6.04906e+07	1.47886e+08	8.73028e+07	1.60736e+08	4.83498e+07	6.78348e+07	6.3569e+07	1.87242e+08	7.19829e+07	5.06576e+07	6.24269e+07	6.08571e+07	7.71839e+07	-
1,2-Diphenyl-4-(2-phenylthioethyl)pyrazolidine-3,5-dione	Aldehyde,Ketones,Esters	Ketones	C23H20N2O2S	4.9114	[M+H]+	0.8265	3736-92-3	182765	120171	701319	759287	1.88e+06	1.42128e+06	2.50552e+06	3.46182e+06	3.85732e+06	2.68042e+06	3.53333e+06	2.87295e+06	8.52492e+06	3638660	9.65958e+06	5.06208e+06	9.36033e+06	9.78759e+06	9.08751e+06	4.82266e+06	3.06787e+06	3.10127e+06	3.07045e+06	-
3-Hydroxyadipic acid	Organic acid and Its derivatives	Organic acid and Its derivatives	C6H10O5	0.1999	[M+H-H2O]+	0.8261	14292-29-6	312639	183006	929774	659266	715258	539608	388812	1.417e+06	1.48052e+06	1.48238e+06	1.05924e+06	779901	946642	1.59848e+06	1.28727e+06	911287	1.95315e+06	356824	1.17783e+06	471275	1.06991e+06	955391	1.05313e+06	-
3-Hydroxybenzaldehyde	Benzene and substituted derivatives	Benzene and substituted derivatives	C7H6O2	2.3843	[M+H]+	0.8245	100-83-4	2.62378e+07	3.65498e+07	7.76063e+06	4.04705e+07	2.78804e+07	2.78439e+07	2.86143e+07	3.70373e+07	8.18541e+07	1.89433e+07	1.93301e+07	2.48935e+07	2.54043e+07	1.79128e+07	1.075e+07	2.14202e+07	1.93568e+07	1.84524e+07	2.3701e+07	2.03901e+07	1.31248e+07	7.94613e+06	1.44774e+07	ko00623,ko01120,ko01220
Jasmonic acid	Hormones and hormone related compounds	Hormones and hormone related compounds	C12H18O3	3.4255	[M+H]+	0.8227	59366-47-1	5.02832e+06	5.39094e+06	7.33661e+06	7.32098e+06	8.73055e+06	8.25315e+06	8.88132e+06	9.12139e+06	9.2013e+06	8.5121e+06	9.11546e+06	9.32267e+06	9.56327e+06	1.18527e+08	9.63494e+06	9.68655e+06	9.22699e+06	9.16579e+06	8.12006e+06	8.83037e+06	8.27466e+06	8.2824e+06	8.23805e+06	ko00592,ko01100,ko01110
Zingerone	Aldehyde,Ketones,Esters	Ketones	C11H14O3	3.6158	[M+H-H2O]+	0.8222	122-48-5	846674	1.02293e+06	318103	307190	1.23198e+06	826205	644345	1.10937e+06	1.80721e+06	759312	1.46271e+06	1159787	1.03265e+06	1.51322e+06	1.87402e+06	1.53515e+06	1.22425e+06	2.53625e+06	2.23784e+06	2.26886e+06	1.061e+06	1.05e+06	1.03006e+06	-
DL-Glutamine	Amino acid and Its metabolites	Amino acids	C5H10N2O3	0.5818	[M+H]+	0.8217	6899-04-3 | 585-21-7 | 159663-16-8	1.58961e+07	1.4367e+07	2.18637e+07	2.22906e+07	1.01501e+07	8.87533e+06	3.43172e+06	2.04595e+06	901155	2.55876e+06	1.81704e+06	2.37347e+06	1.07396e+06	3.05291e+06	3.6772e+06	606938	768620	4.32894e+06	7.30068e+06	7.86734e+06	4.66367e+06	4.56916e+06	4.83544e+06	-
beta-Alanine amide	Alcohol and amines	Amines	C3H8N2O	0.0373	[M+H]+	0.8205	4726-85-6	1.77835e+06	1.95551e+06	2.37655e+06	1.82312e+06	2.19631e+06	5.38309e+06	1.90988e+06	2.16706e+06	2.25052e+06	2.1236e+06	2.35998e+06	2.3297e+06	1.26427e+06	2.11603e+06	1.9183e+06	1848713	2.51021e+06	2.46833e+06	2.04257e+06	2.28934e+06	2.04112e+06	2.05081e+06	2.06564e+06	-
Aspartame	Amino acid and Its metabolites	Amino acid derivatives	C14H18N2O5	3.9545	[M+H]+	0.8201	22839-47-0	1.23633e+07	1.64281e+07	6.04121e+06	7.95383e+06	9.96163e+06	1.34513e+07	1.20268e+07	1.17968e+07	1.5922e+07	1.7869e+07	1.88771e+07	2.27999e+07	2.52682e+07	1.83766e+07	2.63746e+07	2.34089e+07	2.82744e+07	4.26085e+07	3.32642e+07	3.74492e+07	1.33605e+07	1.41512e+07	1.35207e+07	-
Pyrimethanil	Benzene and substituted derivatives	Benzene and substituted derivatives	C12H13N3	2.1695	[M+NH4]+	0.8175	53112-28-0	3.41594e+07	1.1028e+08	3.1147e+07	3.08674e+07	4.93184e+07	3.75397e+07	6.96463e+07	6.2406e+07	7.2957e+07	8.47231e+07	9.55934e+07	2.65651e+08	9.264e+07	9.33511e+07	1.08993e+08	1.04123e+08	1.04299e+08	1.05537e+08	1.02221e+08	1.10606e+08	8.29942e+07	8.30708e+07	8.256e+07	-
Dimethindene	Benzene and substituted derivatives	Benzene and substituted derivatives	C20H24N2	3.9641	[M+H]+	0.8171	5636-83-9	1.25027e+07	1.2417e+07	3.2714e+07	6.61027e+06	9.60243e+06	8.44056e+06	8.74907e+06	9.67724e+06	9.25055e+06	1.18849e+07	1.03047e+07	1.20119e+07	3.8138e+07	3.02632e+07	3.19899e+07	9812067	8.24459e+06	1.105e+07	6.66168e+06	6.09125e+06	2.07968e+07	2.09971e+07	2.64098e+07	-
5-Methoxy-2-methylbenzene-1,3-diol	Benzene and substituted derivatives	Phenolics	C8H10O3	3.8353	[M+H]+	0.8162	6307-89-7	1.75764e+07	1.63245e+07	1.85321e+07	1.49897e+07	1.58248e+07	1.30984e+07	1.13943e+07	1.22863e+07	1.34188e+07	1.04549e+07	1.14394e+07	1.34044e+07	1.4234e+07	9.30057e+06	1.33554e+07	1.01366e+07	1.24643e+07	1.07581e+07	1.30924e+07	10627412	1.15226e+07	1.18455e+07	1.17144e+07	-
1-(9Z-octadecenoyl)-sn-glycero-3-phosphocholine	GP	LPC	C26H52NO7P	5.6613	[M+H]+	0.8157	19420-56-5	2.71977e+07	3.79818e+07	1.71303e+06	1.25568e+06	1.26449e+06	902156	674577	199020	1.01273e+06	1.06882e+06	830824	224098	74439.1	3.54141e+06	4.41678e+06	6.00069e+06	5.92886e+06	6.31242e+06	8.50972e+06	1.17888e+07	6.12938e+06	6.04224e+06	5.79546e+06	ko00564,ko00590,ko00591,ko00592,ko01100,ko01110
Guvacine	Organic acid and Its derivatives	Organic acid and Its derivatives	C6H9NO2	1.5307	[M+H]+	0.8156	498-96-4	2.78801e+07	3.71371e+07	2.24186e+07	2.4963e+07	2.27204e+07	2.35742e+07	1.84015e+07	2.50755e+07	2.71429e+07	1.85357e+07	1.76929e+07	2.63316e+07	2.23366e+07	2.62099e+07	2.5978e+07	1.82455e+07	1.74262e+07	2.4396e+07	2.26897e+07	2.42025e+07	2.22484e+07	2.199e+07	2.20029e+07	-
Gln-Cys	Amino acid and Its metabolites	Small Peptide	C8H15N3O4S	1.7112	[M+]+	0.8151	629653-16-3	4.03326e+06	8.76947e+06	6.07169e+06	4.06993e+06	2.72957e+06	4.30356e+06	1.32728e+07	7.30498e+06	1.0515e+07	1.95772e+07	2.69015e+07	1.22984e+07	1.99251e+07	3.12148e+07	3.13167e+07	2.39839e+07	3.41859e+07	3.42318e+07	7.95532e+07	2.15457e+07	2.05922e+07	2.1944e+07	2.06646e+07	-
Quercetin	Flavonoids	Flavonols	C15H10O7	3.3753	[M+H-H2O]+	0.8145	117-39-5	5.75165e+07	1.21014e+08	2.10388e+07	5.51358e+07	7.89764e+07	5.83676e+07	5.48861e+07	5.31913e+07	4.79542e+07	6.91716e+07	3.86776e+07	4.12932e+07	5.52353e+07	3.55213e+07	3.20405e+07	2.78617e+07	5.23095e+07	4.30311e+07	2.75667e+07	2.94322e+07	3.30443e+07	3.22722e+07	3.27958e+07	ko00946,ko01100,ko01110
Templetine	Alkaloids	Alkaloids	C20H35N3	4.1401	[M+H]+	0.8143	54274-32-7	6.15802e+07	6.71629e+07	8.71523e+07	8.23706e+07	6.69938e+07	6.51752e+07	7.26837e+07	5.94445e+07	2.67614e+07	6.87058e+07	7.59457e+07	8.66226e+07	7.1658e+07	5.01106e+07	7.59712e+07	4.8836e+07	2.16612e+07	6.19246e+07	7.85979e+07	5.41827e+07	1.37605e+08	1.37876e+08	1.37548e+08	-
Piptanthine	Alkaloids	Alkaloids	C20H35N3	4.2634	[M+H]+	0.8119	7344-67-4	1.07225e+07	1.15357e+07	7.76464e+06	1.30525e+06	4.30494e+06	1.26829e+07	4.2529e+06	7.81564e+06	9.42322e+06	1.69171e+07	1.95519e+07	2.34598e+07	4.66861e+07	4.21133e+07	4.38319e+07	4.11858e+07	5.0371e+07	4.68272e+07	4.02044e+07	4.79437e+07	1.29241e+07	1.33884e+07	1.3345e+07	-
Hypaconitine	Benzene and substituted derivatives	Benzene and substituted derivatives	C33H45NO10	5.1675	[M+H]+	0.8116	6900-87-4	912358	142276	350150	699382	1.35373e+06	1.49124e+06	1.44565e+06	1.71567e+06	1.64221e+06	1.81542e+06	1.71233e+06	1.43633e+06	1.12755e+06	1.12001e+06	993885	1.06183e+06	1.04868e+06	828968	727467	600531	751463	777783	746879	-
Pyrazinamide	Organic acid and Its derivatives	Organic acid and Its derivatives	C5H5N3O	0.9072	[M+]+	0.8113	98-96-4	34762666	2.44399e+07	1.03824e+07	2.3593e+07	1.01192e+07	1.31174e+07	1.53382e+07	9.3118e+06	8.59382e+06	1.1556e+07	1.24849e+07	7.91829e+06	1.0271e+07	8.99675e+06	1.05316e+07	1.05025e+07	8.60142e+06	1.27425e+07	6.97252e+06	6.38908e+06	1.09659e+07	1.15701e+07	1.13544e+07	-
Diethyl sulfide	Others	Others	C4H10S	4.7227	[M+]+	0.8103	352-93-2	1.26652e+06	793347	797872	620033	1.91247e+06	313627	359622	725644	1.07913e+06	458498	444752	704975	537036	773548	1.76155e+06	599201	203232	623935	1.28369e+06	843555	500578	468484	494010	-
(+)-Penbutolol	Benzene and substituted derivatives	Phenolics	C18H29NO2	4.5238	[M+H]+	0.8068	38363-41-6	1.73702e+08	1.77298e+08	2.22311e+08	2.17945e+08	2.1706e+08	1.98742e+08	1.93976e+08	2.10384e+08	2.24836e+08	1.99582e+08	2.09621e+08	1.71162e+08	1.75328e+08	1.65882e+08	1.80118e+08	1.659e+08	1.30599e+08	8.76832e+07	730988	9.72416e+07	1.68773e+08	1.71971e+08	1.71793e+08	-
N-[(3s)-2-Oxotetrahydrofuran-3-Yl]hexanamide	Aldehyde,Ketones,Esters	Esters	C10H17NO3	3.8423	[M+H-H2O]+	0.8063	147852-83-3	71347.9	89506.4	79639.5	231103	253536	378023	1.29737e+06	1.04693e+06	3.5797e+06	3.9221e+06	5.44722e+06	6.27454e+06	9.82804e+06	1.00443e+07	1.31782e+07	1.54234e+07	1.52981e+07	1.85627e+07	2.32465e+07	2.33917e+07	8.22628e+06	8.13008e+06	8.2222e+06	ko02024
2-Chloro-2'-Deoxyadenosine	Nucleotide and Its metabolites	Nucleotide and Its metabolites	C10H12ClN5O3	3.7431	[M+H]+	0.8052	4291-63-8	1.06659e+07	1.34487e+07	2.41383e+06	1.57406e+07	5.03632e+07	4.55411e+07	3.44442e+07	3.10849e+07	3.26637e+07	3.5616e+07	3.20039e+07	3.88894e+07	3.98807e+07	3.85402e+07	39148327	5.89284e+07	4.7013e+07	6.4175e+07	4.18296e+07	3.72172e+07	3.65064e+07	3.54281e+07	3.63929e+07	-
Loratadine	Heterocyclic compounds	Heterocyclic compounds	C22H23ClN2O2	4.276	[M+H]+	0.8036	79794-75-5	1.74259e+08	2.65172e+08	1.25418e+08	3.40789e+08	3.1958e+08	1.95705e+08	2.23001e+08	1.86507e+08	3.27182e+08	2.83039e+08	3.05181e+08	3.48274e+08	3.34182e+08	3.77102e+08	2.97922e+08	3.00953e+08	3.37266e+08	3.72561e+08	3.01966e+08	2.75538e+08	2.44392e+08	2.44297e+08	2.468e+08	-
Erythritol	Carbohydrates and Its metabolites	Sugar alcohols	C4H10O4	1.0951	[M+H-2H2O]+	0.8036	149-32-6	4.12442e+07	4.15708e+07	3.0003e+07	3.23137e+07	3.04281e+07	3.10648e+07	2.29091e+07	3.35445e+07	2.31379e+07	2.38894e+07	2.85642e+07	1.67305e+07	1.85471e+07	2.50165e+07	3.04935e+07	3.30147e+07	3.05913e+07	2.21869e+07	2.82647e+07	2.19329e+07	3.41563e+07	3.40296e+07	3.43699e+07	ko02010
Amyl Nitrite	Others	Hydrocarbon derivatives	C5H11NO2	4.4805	[M+H]+	0.8028	463-04-7	2.53783e+07	1.01854e+08	9.80805e+06	1.43957e+07	6.09496e+06	1.69499e+07	2.58755e+07	1.22105e+07	1.54725e+07	1.78196e+07	1.73932e+07	1.69567e+07	2.5517e+07	2.51667e+07	1.28429e+07	1.77688e+07	2.37518e+07	2.77116e+07	1.83715e+07	1.87257e+07	1.92511e+07	1.95659e+07	1.99093e+07	-
Fomepizole	Heterocyclic compounds	Heterocyclic compounds	C4H6N2	1.9545	[M+H]+	0.8024	7554-65-6	3.98567e+07	8.34226e+06	3.70466e+07	4.74369e+07	2.28614e+07	3.79017e+07	2.22071e+07	3.54697e+07	4.04921e+07	3.61463e+07	3.73238e+07	3.40242e+07	2.85349e+07	3.08023e+07	4.10838e+07	4.66015e+07	4.74317e+07	2.21269e+07	2.23287e+07	3.93626e+07	4.18662e+07	4.18054e+07	4.09504e+07	-
Levocarnitine propionate	FA	CAR	C10H19NO4	2.877	[M+Na]+	0.8022	20064-19-1	1.81866e+06	2.15514e+06	1.92301e+06	2.78721e+06	7.45058e+06	7.18347e+06	1.09274e+07	1.1693e+07	2.34983e+07	2.59651e+07	4.8077e+07	5.18785e+07	6.72525e+07	5.87145e+07	6.688e+07	6.92254e+07	1.07731e+08	1.00443e+08	1.49615e+08	1.21595e+08	4.59885e+07	4.47684e+07	4.48239e+07	-
Pyridine	Heterocyclic compounds	Heterocyclic compounds	C5H5N	0.5942	[M+Na]+	0.8011	110-86-1	6.16145e+07	5.34255e+07	5.48923e+07	5.74997e+07	5.68082e+07	5.84912e+07	6.39776e+07	5.78168e+07	6.09342e+07	5.95951e+07	5.71924e+07	5.84958e+07	6.25763e+07	6.04448e+07	6.19448e+07	5.60741e+07	5.96387e+07	5.93746e+07	6.01828e+07	5.77371e+07	6.07115e+07	5.99438e+07	6.03516e+07	-
Naphazoline	Benzene and substituted derivatives	Benzene and substituted derivatives	C14H14N2	4.2821	[M+H]+	0.8008	835-31-4	4.38607e+07	3.57804e+07	2.25275e+07	3.42123e+07	2.12705e+07	2.18308e+07	1.30679e+07	1.01177e+07	9.84189e+06	1.28923e+07	9.24643e+07	3.70436e+06	4.94212e+06	3.81712e+06	3.17202e+06	3.63985e+06	4.60923e+06	3.59216e+06	2.40281e+06	4.05478e+06	1.36811e+07	1.35789e+07	1.35927e+07	-
L-canavanine	Amino acid and Its metabolites	Amino acid derivatives	C5H12N4O3	3.0941	[M+H]+	0.8002	543-38-4	334769	528874	333709	241584	337841	194654	283191	403649	838094	424374	518317	539686	275285	449940	1.11951e+06	516279	956232	230332	471402	479813	286248	284983	295037	-
Pelargonidin 3-glucoside	Flavonoids	Anthocyanidins	C21H21O10+	3.5273	[M+]+	0.8002	47684-27-5	1.92311e+08	1.36118e+08	3.75654e+06	6.39969e+06	1.12973e+07	8.39868e+06	5.73657e+06	3.35527e+06	1.55837e+06	2.15476e+06	112454	183431	8.10583e+06	144227	43552.4	1.04096e+07	1.16895e+07	1.03798e+07	1.45678e+07	1.42371e+07	30393687	3.04051e+07	3.03418e+07	ko01100,ko01110
Lys-Cys	Amino acid and Its metabolites	Small Peptide	C9H19N3O3S	1.158	[M+H]+	0.7981	106325-92-2	4.21261e+06	5.91703e+06	5.34274e+06	1.61671e+07	4.2454e+06	3.67108e+06	1.23249e+07	1.29311e+07	3.06087e+07	2.74258e+07	4.3215e+07	4.93785e+07	4.92935e+07	5.56359e+07	6.45302e+07	6.49098e+07	6.49345e+07	7.64488e+07	7.60334e+07	6.67241e+07	3.86835e+07	3.79161e+07	3.8741e+07	-
5alpha-Cholane	Others	Hydrocarbon derivatives	C24H42	5.3554	[M+]+	0.798	6929-17-5	531903	1.79104e+06	448701	467051	382230	437813	302044	529305	338320	185754	493114	820066	641341	465522	483616	581050	910844	453914	556434	507253	537425	539958	557113	-
2-Methylbutylamine	Alcohol and amines	Amines	C5H13N	1.8048	[M+H]+	0.7974	96-15-1	9.40392e+06	4.84248e+06	5.54739e+06	8.24303e+06	8.29279e+06	6.14318e+06	4.60403e+06	6.60086e+06	5.80484e+06	1.39814e+07	7.98075e+06	9.52028e+06	2.22955e+07	6.60867e+06	8.40079e+06	1.9739e+07	9.29279e+06	9.70085e+06	2.19452e+07	8.61567e+06	8.38002e+06	8.60296e+06	8.42026e+06	-
Conessine	Heterocyclic compounds	Heterocyclic compounds	C24H40N2	4.7066	[M+NH4]+	0.797	546-06-5	2.59808e+07	3.44485e+07	4.42695e+07	4.92545e+07	4.52754e+07	4.10667e+07	4.63489e+07	3.69001e+07	4.62898e+07	3.91112e+07	3.61083e+07	3.74965e+07	3.80871e+07	3.6506e+07	4.33681e+07	3.7008e+07	4.33084e+07	3.768e+07	4.15516e+07	3.40505e+07	8.07448e+07	8.15397e+07	8.0771e+07	-
Sulfaphenazole	Heterocyclic compounds	Heterocyclic compounds	C15H14N4O2S	3.8235	[M+H]+	0.7967	526-08-9	4.91192e+07	3.15677e+07	2.13835e+06	169303	680287	839954	3.45994e+06	2.61514e+06	5.50535e+06	4.05847e+06	1.01678e+07	1.71689e+07	1.94349e+07	1.71527e+07	2.58832e+07	2.8896e+07	3.3475e+07	4.33774e+07	3.61927e+07	3.53114e+07	1.13538e+07	1.01807e+07	1.16269e+07	-
Norcyclobenzaprine	Benzene and substituted derivatives	Benzene and substituted derivatives	C19H19N	3.8797	[M+]+	0.7962	303-50-4	2.97491e+07	1.54701e+07	1.42268e+06	2.11747e+06	670726	230024	1.52995e+06	1.1236e+06	1.69858e+06	2.04475e+06	2.58441e+06	8.14883e+06	7.66059e+06	6.13912e+06	6.73319e+06	1.21469e+07	1.46264e+07	1.73528e+07	1.96374e+07	2.30937e+07	6.97355e+06	7.13023e+06	7.36861e+06	-
(1)Benzopyrano(3,4-b)furo(2,3-h)(1)benzopyran-6(6aH)-one,1,2,12,12a-tetrahydro-6a-hydroxy-8,9-dimethoxy-2-(1-methylethenyl)-, (2S-(2alpha,6aalpha,12aalpha))-	Aldehyde,Ketones,Esters	Ketones	C23H22O7	4.1768	[M+H-H2O]+	0.7955	110508-97-9	4.42385e+06	7.66725e+06	1.05774e+07	6.38251e+06	9.6461e+06	1.56531e+07	2.0561e+07	1.7046e+07	1.87597e+07	2.01117e+07	2.02356e+07	2.22222e+07	1.74389e+07	1.72956e+07	1.32755e+07	1.88288e+07	1.37057e+07	1.97033e+07	7.81696e+06	4.26554e+06	1.30296e+07	1.2945e+07	1.29679e+07	-
Vaporole	Others	Others	C5H11NO2	4.6105	[M+H]+	0.7948	110-46-3	14348.2	90540	14348.2	14348.2	71741.1	14348.2	14335.3	483345	14495	133336	276459	103126	241232	512534	251132	14420.9	136209	14349.4	14348.2	14348.2	51485	82011.5	51485	-
Angiotensin I/II (5-8)	Benzene and substituted derivatives	Benzene and substituted derivatives	C26H36N6O5	3.362	[M+NH4]+	0.7948	34233-50-6	364420	434196	1.16138e+06	746751	784981	486233	616016	864111	1.6671e+06	825063	1.90768e+06	388286	806969	962274	1.05757e+06	942574	1.0078e+06	710662	163906	287695	798529	748416	765924	-
Phenacemide	Benzene and substituted derivatives	Benzene and substituted derivatives	C9H10N2O2	4.1156	[M+NH4]+	0.7941	63-98-9	1.81261e+07	2.67524e+07	1.8555e+07	1.9265e+07	1.85188e+07	1.96168e+07	1.84192e+07	1.90856e+07	2.01105e+07	2.08532e+07	1.41275e+07	1.49827e+07	1.41432e+07	1.34811e+07	1.16157e+07	1.25425e+07	1.04783e+07	1.23848e+07	6.92511e+06	3.88373e+06	1.56736e+07	1.58824e+07	1.56205e+07	-
Butyrylcarnitine	FA	CAR	C11H21NO4	1.917	[M+H]+	0.7938	25576-40-3	4.40905e+07	8.55569e+07	6.25848e+07	3.16729e+07	2.22292e+07	2.85419e+07	2.05377e+07	2.13248e+07	1.85792e+07	1.99192e+07	1.7699e+07	1.7797e+07	1.59049e+07	2.22261e+07	1.59368e+07	1.20358e+07	1.43628e+07	1.81401e+07	8.80648e+06	1.25222e+07	3.57607e+07	3.469e+07	3.28701e+07	-
Ecgonine methyl ester	Alkaloids	Tropan alkaloids	C10H17NO3	2.08	[M+H]+	0.793	1915211	7.40852e+06	5.90124e+06	9.34708e+06	1.33584e+07	1.77829e+07	3.00438e+07	2.53896e+07	2.06808e+07	2.67757e+07	2.95262e+07	3.42203e+07	3.51633e+07	3.53071e+07	3.88525e+07	4.13225e+07	3.42055e+07	3.6009e+07	3.61668e+07	3.87339e+07	4.01143e+07	3.0616e+07	3.08738e+07	3.0297e+07	ko01100,ko01110
Sulfabenzamide	Benzene and substituted derivatives	Benzene and substituted derivatives	C13H12N2O3S	3.7924	[M+H]+	0.7929	127-71-9	6.91253e+06	1.02763e+07	6.71803e+06	5.90896e+06	6.84613e+06	5.5271e+06	6.50756e+06	6.40494e+06	6.38786e+06	6.32516e+06	4.1364e+06	5.61015e+06	5.05993e+06	4.49886e+06	5.48613e+06	5.67328e+06	4.77656e+06	4.77394e+06	3.02094e+06	1.40874e+06	6.16148e+06	6.09527e+06	6.1838e+06	-
6',7'-Dihydroxybergamottin	Heterocyclic compounds	Heterocyclic compounds	C21H24O6	4.1401	[M+H-H2O]+	0.7926	145414-76-2 | 71339-34-9	1.27524e+07	3.09443e+07	9.38137e+06	1.01131e+07	1.00297e+07	1.11248e+07	1.71742e+07	1.11465e+07	1.35383e+07	1.40107e+07	1.31289e+07	1.86493e+07	1.27166e+07	9.74354e+06	1.09701e+07	1.45208e+07	1.32594e+07	1.49263e+07	1.29408e+07	1.01259e+07	1.52002e+07	1.49276e+07	1.43282e+07	ko00999
Thiethylperazine	Heterocyclic compounds	Heterocyclic compounds	C22H29N3S2	3.464	[M+]+	0.7922	1420-55-9	1.85403e+08	1.90258e+08	1.28978e+08	1.14915e+08	1.54373e+08	1.37967e+08	1.4859e+08	1.34799e+08	1.37454e+08	1.53538e+08	1.49359e+08	1.55014e+08	1.51066e+08	1.49994e+08	1.53987e+08	1.42278e+08	1.46558e+08	1.53111e+08	1.21948e+08	1.14458e+08	1.39454e+08	1.3976e+08	1.39358e+08	-
2,5-Dihydro-2,4,5-trimethyloxazole	Heterocyclic compounds	Heterocyclic compounds	C6H11NO	4.2635	[M+H]+	0.7921	22694-96-8	1.35675e+07	1.58661e+07	1.56685e+07	1.68793e+07	1.04634e+08	1.67161e+07	1.82925e+07	1.80291e+07	1.25032e+07	1.74114e+07	1.31769e+07	8.09196e+06	1.96932e+07	1.70704e+07	16002199	1.94132e+07	1.99607e+07	1.57059e+07	1.99274e+07	1.64569e+07	1.65731e+07	1.62305e+07	1.63345e+07	-
3-(4-Methylpent-3-enyl)thiophene	Heterocyclic compounds	Heterocyclic compounds	C10H14S	4.7476	[M+]+	0.7919	62469-65-2	1.32725e+06	339055	361343	1.22455e+06	1.01176e+06	804901	337949	1.00726e+06	1.10551e+06	353522	1.17824e+06	978304	534235	1.02415e+06	1.15496e+06	580270	773164	510450	187527	1.67012e+06	411812	483345	467280	-
Desloratadine	Heterocyclic compounds	Heterocyclic compounds	C19H19ClN2	3.3118	[M+NH4]+	0.7919	100643-71-8	5.01595e+07	3.2976e+07	3.63687e+06	1.93862e+06	4.73962e+06	4.51469e+06	4.38375e+06	4.8044e+06	4.68921e+06	3.95941e+06	2.38896e+07	2.63415e+07	1.78769e+07	1.70912e+07	1.83537e+07	1.82548e+07	1.9005e+07	2.06243e+07	1.72146e+07	1.92967e+07	9.88502e+06	9.72574e+06	9.78469e+06	-
Trimipramine	Heterocyclic compounds	Heterocyclic compounds	C20H26N2	4.3374	[M+H]+	0.7914	739-71-9	1.75493e+08	2.41009e+08	1.20371e+08	1.35392e+08	9.87592e+07	1.03316e+08	8.96248e+07	6.71864e+07	7.47612e+07	8.08465e+07	6.49644e+07	7.53036e+07	9.63157e+07	7.07689e+07	8.33042e+07	7.16391e+07	9.59395e+07	8.138e+07	6.39148e+07	8.69625e+07	1.1105e+08	1.11523e+08	1.13043e+08	-
Alendronic acid	Organic acid and Its derivatives	Organic acid and Its derivatives	C4H13NO7P2	0.6947	[M+H-2H2O]+	0.7909	66376-36-1	1.92394e+06	1.90234e+06	1.07562e+07	1.15535e+07	1.9616e+07	2.08389e+07	2.37255e+07	2.29975e+07	2.94651e+07	2.52067e+07	2.97948e+07	3.09878e+07	3.21861e+07	33661189	2.98902e+07	2.28453e+07	2.23158e+07	3.35938e+07	3.0856e+07	3.42924e+07	2.65193e+07	2.64701e+07	2.64107e+07	-
Tadalafil	Heterocyclic compounds	Heterocyclic compounds	C22H19N3O4	4.4019	[M+]+	0.7907	171596-29-5	4.21537e+06	4.51605e+07	2.40451e+07	8.97729e+06	551268	1.74285e+06	801083	1.36646e+06	3.5523e+06	2.62479e+06	3.22326e+06	3.67463e+06	7.02026e+06	1.18021e+08	1.30593e+08	3.01395e+06	9.26088e+06	1.30714e+06	4.04245e+06	3.71402e+06	2.80944e+06	3.76773e+06	3.71757e+06	-
Desmethylclomipramine	Heterocyclic compounds	Heterocyclic compounds	C18H21ClN2	3.3753	[M+H]+	0.7901	303-48-0	1.14628e+07	5.8097e+06	559222	900825	2.71613e+07	2.19169e+07	1.92693e+07	1.81641e+07	1.87449e+07	2.02341e+07	1.63584e+07	1.89272e+07	1.3177e+07	3.20919e+06	1.08591e+07	1.18986e+07	1.23931e+07	1.14683e+07	4.27742e+06	9072988	1.24562e+07	1.23375e+07	1.25177e+07	-
Salmeterol	Benzene and substituted derivatives	Benzene and substituted derivatives	C25H37NO4	4.3872	[M+H]+	0.79	89365-50-4	890812	1.03725e+06	1.53131e+07	2.08282e+07	1.43895e+08	1.6165e+08	2.18595e+08	1.74788e+08	2.32959e+08	2.58439e+08	2.01419e+08	2.33486e+08	1.92059e+08	1.44248e+08	1.64853e+08	1.41987e+08	1.91013e+08	1.70066e+08	1.94728e+08	2.56058e+08	1.64084e+08	1.68955e+08	1.68721e+08	-
Cyclopentadiene	Others	Hydrocarbon derivatives	C5H6	4.1156	[M+NH4]+	0.7898	542-92-7	1.20251e+08	1.19107e+08	1.23519e+08	1.1474e+08	1.21676e+08	1.20006e+08	1.11326e+08	1.22325e+08	1.17304e+08	1.10198e+08	1.28546e+08	1.21189e+08	2.21477e+07	1.25268e+08	1.2358e+08	1.31171e+08	1.33357e+08	1.1742e+08	1.33512e+08	1.32272e+08	1.22997e+08	1.23772e+08	1.24435e+08	-
Methomyl	Heterocyclic compounds	Heterocyclic compounds	C5H10N2O2S	2.9384	[M+H-H2O]+	0.7895	16752-77-5	301575	684567	474331	190725	479328	419610	480220	1.8362e+06	717009	491215	351804	606602	521088	1.88775e+06	391323	432453	424205	299286	340985	356237	368322	327991	379235	-
Hydroxychloroquine	Heterocyclic compounds	Heterocyclic compounds	C18H26ClN3O	4.9751	[M+H]+	0.7894	118-42-3	1.79315e+06	3.2317e+06	1.69011e+07	7.50405e+06	9.10504e+06	1.06621e+07	8.1109e+06	9.69588e+06	6594949	7.46164e+06	7.00807e+06	8.57082e+06	9.24708e+06	2.05515e+07	1.46723e+07	1.54663e+07	3.65018e+07	1.96571e+07	7.45651e+07	3.79227e+07	1.75825e+07	1.77807e+07	1.75908e+07	-
cis-Crotonaldehyde	Aldehyde,Ketones,Esters	Aldehydes	C4H6O	4.1401	[M+NH4]+	0.7894	15798-64-8 | 4170-30-3	1.60843e+07	1.53999e+07	3.11192e+07	2.12307e+07	7.20846e+06	1.51879e+07	3.51542e+07	2.30537e+07	1.82523e+07	2.83467e+07	2.25382e+07	2.13286e+07	2.38505e+07	1.08234e+07	2.31836e+07	2.41966e+07	9.48918e+07	2.74734e+07	2.52435e+08	2.13399e+07	2.34455e+07	2.51281e+07	2.49828e+07	-
1,4-Dithiane-2,5-diol	Alcohol and amines	Alcohols	C4H8O2S2	0.5942	[M+H-2H2O]+	0.7889	40018-26-6	2.56918e+06	4.41357e+06	1.06133e+07	1.04484e+07	1.4336e+07	1.4048e+07	1.54629e+07	1.95913e+07	1.84862e+07	2.0761e+07	2.62035e+07	2.66007e+07	2.52995e+07	2.44888e+07	3.27229e+07	2.86963e+07	3.52358e+07	3.03141e+07	3.54798e+07	3.17567e+07	2.55248e+07	2.57603e+07	2.59343e+07	-
Meperidine	Heterocyclic compounds	Heterocyclic compounds	C15H21NO2	2.8525	[M+]+	0.7886	57-42-1	3.10286e+06	3.20893e+07	1.68676e+07	3.89786e+07	1.86861e+07	2.22905e+07	9.4382e+06	1.39486e+07	7.80717e+06	1.57993e+07	9.31005e+06	3.43778e+06	2.7259e+06	3.12859e+06	1.96806e+06	4.90379e+06	1.18233e+06	3.98492e+06	1.62896e+06	6.29645e+06	5.01582e+06	4.64773e+06	4.38284e+06	-
Trimeprazine	Heterocyclic compounds	Heterocyclic compounds	C18H22N2S	3.6782	[M+NH4]+	0.7877	84-96-8	6.6517e+06	8.67146e+06	4.037e+06	4.16892e+06	6.03785e+06	5.62184e+06	6.42198e+06	5.87716e+06	6.33145e+06	7.32404e+06	4.99977e+06	7.33669e+06	4.39639e+06	4.71237e+06	5.83971e+06	5.72584e+06	5.87048e+06	4.15791e+06	4.61227e+06	3.69929e+06	5.57382e+06	5.72175e+06	5.5561e+06	-
Sempervirene	Heterocyclic compounds	Heterocyclic compounds	C19H16N2	3.2373	[M+]+	0.7875	549-92-8	5.05606e+06	1.72842e+06	2.64565e+06	4.03506e+06	970794	1.02591e+06	5.42588e+06	4.70748e+06	8.85469e+06	9.22808e+06	1.48464e+07	1.48439e+07	2.14138e+07	2.20116e+07	2.47177e+07	2.24704e+07	2.46214e+07	2.69313e+07	2.42445e+07	2.58854e+07	1.44567e+07	1.43311e+07	1.43479e+07	-
Pentanenitrile	Others	Others	C5H9N	5.8261	[M+H]+	0.7874	110-59-8	62691.8	62691.8	62691.8	62691.8	62691.8	62691.8	62691.8	62691.8	62905.6	62691.8	62691.3	62690.2	2.79252e+07	62781.9	62691.7	62690.6	62691.7	323125	62691.8	62691.6	197183	152790	152790	-
1-(1-Naphthyl)-2-thiourea	Benzene and substituted derivatives	Benzene and substituted derivatives	C11H10N2S	3.9917	[M+H]+	0.7874	86-88-4	217955	554301	180906	1.27349e+06	2.86986e+06	3.38819e+06	3.50584e+06	5.21411e+06	9.59951e+06	1.01387e+07	1.17222e+07	1.08801e+07	1.04044e+07	1.01717e+07	1.22378e+07	1.72536e+07	1.47226e+07	2.27785e+07	2.14843e+07	1.43004e+07	8.6553e+06	8.78155e+06	8.65017e+06	-
Met-His	Amino acid and Its metabolites	Small Peptide	C11H18N4O3S	1.2696	[M+NH4]+	0.7868	14486-12-5	1.18463e+08	1.00711e+08	9.62952e+07	9.52749e+07	1.11504e+08	1.05568e+08	9.44258e+07	8.98927e+07	7.61003e+07	7.78884e+07	1.14048e+08	6.79206e+07	5.81806e+07	6.96204e+07	5.3883e+07	5.37417e+07	2.67687e+07	7.60571e+07	2.47775e+07	6.49077e+07	7.3597e+07	7.41228e+07	7.52924e+07	-
Isobutyronitrile	Others	Others	C4H7N	1.1827	[M+NH4]+	0.7861	78-82-0	1.63423e+08	1.58508e+08	3.22325e+08	3.07053e+08	3.87919e+08	3.55318e+08	3.92069e+08	3.64876e+08	4.17065e+08	3.68426e+08	3.91229e+08	4.04901e+08	3.56294e+08	4.12117e+08	4.41079e+08	3.73984e+08	3.83184e+08	4.02008e+08	3.97413e+08	3.90302e+08	3.73975e+08	3.71669e+08	3.73927e+08	-
Felodipine	Heterocyclic compounds	Heterocyclic compounds	C18H19Cl2NO4	4.3066	[M+NH4]+	0.7856	72509-76-3	3.50434e+07	3.09954e+07	6.93442e+07	4.15531e+07	5.54835e+07	6.38539e+07	5.08269e+07	3.48277e+07	3.14812e+07	2.16393e+07	1.62206e+07	2.83889e+07	2.16117e+07	2.15434e+07	1.99297e+07	1.63156e+07	2.62455e+07	2.24795e+07	4.55579e+07	2.58467e+07	3.20544e+07	3.24603e+07	3.2962e+07	-
Deisopropylhydroxyatrazine	Heterocyclic compounds	Heterocyclic compounds	C5H9N5O	1.344	[M+]+	0.7855	7313-54-4	2.8789e+07	2.07608e+07	1.45891e+07	1.73784e+07	7.79021e+07	2.14388e+07	26465462	19589064	6.6235e+07	1.44807e+06	3.49169e+06	2.8541e+07	1.78515e+07	1.85152e+07	2.3515e+07	2.49534e+07	1.76878e+07	2.37908e+07	2.25381e+07	2.35836e+07	1.87785e+07	1.81531e+07	1.9948e+07	ko00791,ko01120
Xanthotoxol geranyl ether	Heterocyclic compounds	Heterocyclic compounds	C21H22O4	4.7857	[M+H]+	0.785	7437-55-0	6.23494e+06	7.46232e+06	1.81005e+07	1.10321e+07	8.76441e+06	1.64006e+07	1.10735e+07	7.13958e+06	9.20493e+06	6.9993e+06	8.02138e+06	6.76465e+06	9.36272e+06	6.76266e+06	4.29203e+06	8.61009e+06	3.79548e+06	7.06981e+06	6.25554e+06	2.97884e+06	4.65757e+06	4.96904e+06	4.99787e+06	-
Leurocristine	Alkaloids	Alkaloids	C46H56N4O10	3.6346	[M+H]+	0.7848	57-22-7 | 132142-73-5	860567	641667	74480.9	288576	181315	164992	38855	7812.06	7777.18	7777.18	7777.18	7777.18	7777.18	7777.18	7777.17	7777.18	7777.17	7777.18	7777.18	7777.18	85425.2	85349.4	79636.7	-
Tetraethylammonium	Alcohol and amines	Amines	C8H20N+	2.648	[M+]+	0.7847	66-40-0	3.75455e+07	2.20344e+07	2.53954e+07	3.11223e+07	3.02105e+07	3.28639e+07	3.73917e+07	2.73352e+07	2.49608e+07	3.04587e+07	2.2338e+07	2.48213e+07	2.3739e+07	3.64956e+07	2.32648e+07	3.45204e+07	3.30881e+07	2.59638e+07	3.56864e+07	3.1197e+07	2.52841e+07	2.54001e+07	2.53257e+07	-
Cycloserine	Heterocyclic compounds	Heterocyclic compounds	C3H6N2O2	1.2944	[M+NH4]+	0.7834	68-41-7	1.13516e+06	196366	152208	161472	276472	750047	965872	545710	522765	827570	642458	1.4705e+07	831730	320750	311003	259432	244281	298947	536723	272748	1.2129e+06	1.14809e+06	1.16044e+06	ko00998,ko01100,ko01110
N-Palmitoyl Taurine	FA	FFA	C18H37NO4S	5.1715	[M+]+	0.7826	83982-06-3	3.57691e+07	462160	357752	55710.6	109439	25225.6	38521.7	20018.6	35172.9	460625	1.26979e+06	2.45456e+06	1.73262e+06	1.61098e+06	1.32411e+06	929671	1.42107e+06	753083	232303	515654	519452	544038	533453	-
Stearidonic acid	FA	FFA	C18H28O2	4.5238	[M+H]+	0.7826	20290-75-9	132273732	2.00748e+08	2.87618e+07	3.08753e+07	1.89564e+07	1.36975e+07	1.51177e+07	1.76442e+07	1.65147e+07	1.56079e+07	1.40093e+07	1.3597e+07	1.23601e+07	8.82955e+06	1.15033e+07	7.44575e+06	1.30136e+07	1.29795e+07	1.17062e+07	1.11274e+07	3.02022e+07	3.00716e+07	3.02047e+07	ko00592,ko01110
2,3-Butanedione monoxime	Aldehyde,Ketones,Esters	Ketones	C4H7NO2	2.328	[M+H]+	0.7826	57-71-6 | 17019-25-9 | 110828-81-4	5.22526e+07	5.86589e+07	6.37837e+07	6.77411e+07	6.3212e+07	6.77998e+07	6.47642e+07	7.24729e+07	6.48078e+07	7.21892e+07	7.23411e+07	6.80128e+07	7.79741e+07	6.8682e+07	7.90027e+07	7.1198e+07	7.46051e+07	7.01084e+07	7.78308e+07	7.1154e+07	7.26168e+07	7.28803e+07	7.22145e+07	-
Alverine	Benzene and substituted derivatives	Benzene and substituted derivatives	C20H27N	4.7227	[M+NH4]+	0.7823	150-59-4	938974	1.69273e+06	1.17691e+06	1.86883e+06	2.02631e+06	2.40826e+06	1.79354e+06	2.21009e+06	1.92256e+06	1.40352e+06	1.55428e+06	1.28835e+06	1.46362e+06	2.00878e+06	2.35366e+06	1.49559e+06	1.68727e+06	1.92644e+06	667175	655191	1.45297e+06	1.48342e+06	1.45542e+06	-
Benzamidine	Benzene and substituted derivatives	Benzene and substituted derivatives	C7H8N2	1.6925	[M+H]+	0.782	618-39-3	1.82254e+07	2.96097e+07	6.75685e+07	4.20787e+07	1.08448e+08	5.98177e+07	7.65147e+07	3.90152e+07	5.8536e+07	1.26472e+08	6.40397e+07	6.84493e+07	7.19574e+07	1.28943e+08	1.21522e+08	1.2829e+08	5.30288e+07	6.87614e+07	1.16895e+08	1.34417e+08	70876044	7.53804e+07	7.72129e+07	-
1-Phenyl-1-propanone	Aldehyde,Ketones,Esters	Ketones	C9H10O	4.6854	[M+H]+	0.7816	93-55-0	3.2674e+06	2.44263e+06	4.13422e+06	4.73588e+06	3.64875e+06	3.08519e+06	7.19701e+06	4.31602e+06	3.0907e+06	2.54066e+06	2236095	2.13034e+06	3.05261e+06	3.02349e+06	4.12665e+06	2.68609e+06	2.3454e+06	2.05446e+06	2.61774e+06	2.72827e+06	1.18645e+07	1.21671e+07	1.18924e+07	-
2-(3-Phenylpropyl)pyridine	Heterocyclic compounds	Pyridine and pyridine derivatives	C14H15N	4.1156	[M+]+	0.7813	2110-18-1	3.38008e+06	5.54691e+06	1.91849e+06	2.79132e+06	2.8734e+06	2.71071e+06	2.35292e+06	4.04253e+06	4.41559e+06	4.07362e+06	495750	1.89724e+06	688077	861745	1.70289e+06	797829	323509	1.40143e+06	591021	446562	1.32668e+06	1.33198e+06	1.24951e+06	-
Acetoacetic acid	Organic acid and Its derivatives	Organic acid and Its derivatives	C4H6O3	0.8824	[M+NH4]+	0.7809	541-50-4	1.18661e+07	9.60234e+06	2.341e+07	2.16919e+07	2.72744e+07	2.93894e+07	3.00158e+07	3.32322e+07	3.31744e+07	2.94778e+07	3.4649e+07	3.36509e+07	3.80036e+07	3.67097e+07	3.93914e+07	3.7875e+07	3.79438e+07	3.94072e+07	4.09111e+07	3.82808e+07	4.13715e+07	4.06176e+07	4.07391e+07	ko00280,ko00310,ko00350,ko00643,ko00650,ko01100,ko01120,ko02020
Azelastine	Heterocyclic compounds	Heterocyclic compounds	C22H24ClN3O	3.1501	[M+NH4]+	0.7808	58581-89-8	3.55033e+06	4.44417e+06	6.82517e+06	1.88203e+06	2.42103e+06	4.60829e+06	1.27008e+07	9.01084e+06	5.55436e+06	5.47364e+06	5.55633e+06	9.96598e+06	1.01924e+07	5.79959e+06	5139969	4.28778e+06	4.24882e+06	9.04882e+06	4.13543e+06	7.41036e+06	6.79721e+06	6.71393e+06	6.3525e+06	-
Amlexanox	Heterocyclic compounds	Heterocyclic compounds	C16H14N2O4	3.5398	[M+H-H2O]+	0.7799	68302-57-8	5.39145e+06	1.12441e+07	9.01449e+06	7.58211e+06	6.82712e+06	8.86435e+06	9.91541e+06	6.98893e+06	8.43315e+06	2.85861e+06	1.02308e+07	1.07293e+07	1.07738e+07	1.04192e+07	5.52312e+06	1.01167e+07	1.01475e+07	8.45219e+06	9.59666e+06	9.87811e+06	8.78169e+06	8.68947e+06	9.17592e+06	-
Pyraclostrobin	Heterocyclic compounds	Heterocyclic compounds	C19H18ClN3O4	4.4925	[M+NH4]+	0.7797	175013-18-0	8.04179e+06	1.27476e+06	1.12215e+06	621993	4.94907e+06	1.03364e+07	2.67417e+06	7.93552e+06	2.71163e+06	9.64865e+06	1.35361e+07	1.02292e+07	8.00947e+06	4.76953e+06	4.22169e+06	5.51693e+06	1.30786e+07	5.67245e+06	1.06437e+07	4.35509e+06	1.62647e+06	1.96303e+06	1.8883e+06	-
Acetylcholine	Aldehyde,Ketones,Esters	Esters	C7H15NO2	1.9423	[M+]+	0.7784	51-84-3	3.40124e+06	4.64887e+06	1.13416e+07	1.17522e+07	1.05402e+07	4.62779e+06	6.13061e+06	1.32428e+07	6.39554e+06	6.33076e+06	1.15589e+07	1.11615e+07	1.33606e+07	2.5365e+07	1.40936e+07	1.37844e+07	3.9721e+07	1.60446e+07	3.98129e+07	1.66715e+07	2.45202e+07	2.31412e+07	2.36923e+07	ko00564
Naltrindole	Heterocyclic compounds	Indole and Its derivatives	C26H26N2O3	4.6854	[M+NH4]+	0.7778	111555-53-4	2.34004e+07	2.39665e+07	4.04329e+07	4.01736e+07	32433644	2.59763e+07	5.86011e+07	3.67532e+07	2.52492e+07	2.01039e+07	1.78994e+07	8.91458e+06	2.44629e+07	2.41529e+07	2.14529e+07	1.14534e+07	1.88995e+07	3.57776e+07	1.69981e+07	1.24897e+07	8.83971e+07	9.15995e+07	8.98314e+07	-
Morpholine	Heterocyclic compounds	Heterocyclic compounds	C4H9NO	3.6158	[M+H]+	0.7775	110-91-8	4.48189e+06	6.04522e+06	7.75484e+06	7.22888e+06	5.50072e+06	6.82512e+06	6.12323e+06	7.95171e+06	1.01858e+07	7.66647e+06	6.48655e+06	1.14871e+07	7.75548e+06	1.17361e+07	9.30402e+06	1.44106e+07	8.81444e+06	8.97947e+06	8.62872e+06	7.92603e+06	2.21754e+07	2.32345e+07	1.76401e+07	-
Fenoterol	Benzene and substituted derivatives	Benzene and substituted derivatives	C17H21NO4	2.9138	[M+H]+	0.7773	13392-18-2	1.69644e+06	2.20803e+06	2.04552e+07	2.24082e+07	2.41844e+07	3.006e+07	3.08165e+07	2.39893e+07	3.19091e+07	3.39016e+07	2.85185e+07	3.12902e+07	2.90722e+07	2.87264e+07	1.80156e+07	2.63053e+07	2.51692e+07	2.65476e+07	1.59492e+07	1.61998e+07	2.43877e+07	2.41749e+07	2.43905e+07	-
Famprofazone	Aldehyde,Ketones,Esters	Ketones	C24H31N3O	3.8949	[M+NH4]+	0.7771	22881-35-2	2.09063e+07	2.92477e+07	2.17673e+07	2.992e+07	2.57781e+07	2.43604e+07	2.69347e+07	2.16266e+07	2.15172e+07	2.50484e+07	1.91573e+07	2.68092e+07	1.50599e+07	1.96434e+07	2.1276e+07	2.09631e+07	2.1192e+07	2.36198e+07	9.47451e+06	1.80336e+07	2.33346e+07	2.3286e+07	2.32714e+07	-
Mibefradil	Benzene and substituted derivatives	Benzene and substituted derivatives	C29H38FN3O3	4.276	[M+K]+	0.7769	116644-53-2	1.4152e+06	430686	2.85711e+06	2.9772e+06	1.82805e+06	2.44146e+06	3.52952e+06	420917	2.8013e+06	1.48093e+06	1.43337e+06	2.73191e+06	991630	3.38627e+06	1.11995e+06	526149	966263	515114	904562	1.51925e+06	961631	1.11978e+06	1.08324e+06	-
Tebufenozide	Benzene and substituted derivatives	Benzene and substituted derivatives	C22H28N2O2	4.5608	[M+H-H2O]+	0.7765	112410-23-8 | 142583-69-5	2.32934e+07	1.41898e+07	9.82694e+06	2.68374e+07	1.23063e+07	1.12067e+07	1.28218e+07	1.85999e+07	2.07006e+07	15971586	1.53511e+07	1.09602e+07	8.57773e+06	5.56076e+06	7.47037e+06	1.00747e+07	1.20351e+07	1.11467e+07	1.31872e+07	1.35974e+07	9.02902e+06	9.31866e+06	9.32523e+06	-
Tetradecanoylcarnitine	FA	CAR	C21H41NO4	4.6602	[M+Na]+	0.7753	25597-07-3	426956	4.23206e+07	6.92171e+07	1.19259e+08	2.47033e+08	2.51663e+08	5.16914e+08	3.66329e+08	4.09478e+08	4.37203e+08	3.64637e+08	3.46947e+08	3.65157e+08	3.89445e+08	3.53884e+08	4.05015e+08	3.16238e+08	3.43338e+08	3.39054e+08	4.62144e+08	2.12504e+08	2.15253e+08	2.12801e+08	-
Hydroxyquinoline	Heterocyclic compounds	Heterocyclic compounds	C9H7NO	2.2165	[M+H]+	0.7753	148-24-3	1.30335e+08	1.38014e+08	5.27029e+08	6.28094e+08	1.16975e+09	8.9167e+08	1.35845e+09	1.25046e+09	1.10047e+09	1.30422e+09	1.54029e+09	1.50769e+09	1.21817e+09	1.22213e+09	1.57301e+09	1.59542e+09	1.5419e+09	1.68445e+09	1.48221e+09	1.43208e+09	1.23993e+09	1.24412e+09	1.2376e+09	-
Biphenyl	Benzene and substituted derivatives	Benzene and substituted derivatives	C12H10	5.7632	[M+H]+	0.7744	92-52-4	1.97386e+07	2.50308e+07	2.06674e+07	1.94307e+07	2.78812e+07	1.65106e+07	2.65515e+07	2.5999e+07	2.59388e+07	2.03541e+07	2.51758e+07	2.00385e+07	1.91842e+07	2.24899e+07	2.36463e+07	2.26052e+07	3.33931e+07	3.51256e+07	2.19099e+07	2.28675e+07	1.76157e+07	1.75284e+07	1.83922e+07	ko00621,ko01100,ko01120,ko01220
4-Aminocatechol	Benzene and substituted derivatives	Phenolics	C6H7NO2	1.6862	[M+H-H2O]+	0.7744	13047-04-6	8.44416e+06	4.91324e+06	2.12386e+07	8.65754e+06	3.48914e+07	2.5749e+07	2.51985e+07	2.66974e+07	3.85529e+07	3.78567e+07	5.73315e+07	2.70742e+07	1.91996e+07	5.50001e+07	2.43507e+07	4.23024e+07	6.11735e+07	6.09e+07	5.568e+07	3.12896e+07	2.86701e+07	2.7114e+07	3.05606e+07	ko00627,ko01120
Rinderine	Alkaloids	Alkaloids	C15H25NO5	2.291	[M+H]+	0.7724	6029-84-1	7.44103e+07	3.01096e+07	1.17601e+07	2.41231e+07	8.99317e+07	8.44618e+07	1.54671e+07	2.12362e+07	4.40672e+07	1.59793e+07	1.73652e+07	5.96182e+07	1.40199e+07	3.99186e+07	1.22201e+07	1.03634e+07	1.01619e+07	1.21881e+07	1.06581e+07	7.94421e+06	3.03143e+07	2.76699e+07	3.03394e+07	-
Hypotaurocyamine	Alcohol and amines	Polyamines	C3H9N3O2S	1.65	[M+H]+	0.7717	1119-54-6	8.55131e+06	1.0599e+07	4.26443e+07	5.63504e+07	5.64072e+07	6.14537e+07	6.26986e+07	6.6866e+07	9.26637e+07	5.82939e+07	6.90874e+07	4.35795e+07	6.03478e+07	4.83828e+07	4.53024e+07	4.72668e+07	4.42109e+07	4.79405e+07	2.67285e+07	2.88885e+07	4.75483e+07	4.80666e+07	5.02207e+07	-
Nomilin	Terpenoids	Triterpene	C28H34O9	4.5983	[M+]+	0.7716	1063-77-0	2.75764e+07	2.46843e+07	1.9897e+06	3.38183e+06	3.47254e+06	2.91949e+06	1.68217e+06	398957	2.56423e+06	2.22219e+06	6.74996e+06	4.70034e+06	8.17818e+06	6.16783e+06	8.38438e+06	1.31363e+07	1.50257e+07	1.99851e+07	2.13941e+07	2.21352e+07	3.46745e+06	3.38803e+06	3.3448e+06	-
Ethionamide	Heterocyclic compounds	Heterocyclic compounds	C8H10N2S	1.158	[M+]+	0.7711	536-33-4	7.72197e+06	8.70819e+06	2.9356e+07	2.73125e+07	5.17943e+07	7.72509e+07	6.10534e+07	8.60383e+07	6.67732e+07	6.24039e+07	5.70705e+07	6.57298e+07	6.51856e+07	5.53597e+07	5.43868e+07	6.8711e+07	6.27035e+07	5.81351e+07	5.88677e+07	8.08025e+07	5.22075e+07	5.2119e+07	5.20391e+07	-
1-Oleoyl-2-acetyl-sn-glycerol	GL	DG	C23H42O5	4.0419	[M+H-H2O]+	0.7709	86390-77-4 | 92282-11-6	5.29708e+06	8.38688e+06	1.39856e+07	1.72211e+07	1.10399e+07	1.04253e+07	1.16598e+07	1.03181e+07	9.81544e+06	1.04519e+07	8.7667e+06	2.81172e+06	8.40319e+06	8.18455e+06	7.64568e+06	2191732	2.07486e+06	1.05349e+07	6.57126e+06	6.86037e+06	9.05596e+06	9.16309e+06	9.28695e+06	ko00552,ko00561,ko00562,ko00564,ko01100,ko01110,ko04070
Formoterol	Benzene and substituted derivatives	Benzene and substituted derivatives	C19H24N2O4	4.5484	[M+Na]+	0.7702	73573-87-2 | 128954-45-0 | 126587-85-7	2.51801e+08	2.92068e+08	3.44651e+08	2.63939e+08	4.34807e+08	3.74965e+08	4.71079e+08	521120670	7.25424e+08	7.15492e+08	7.72067e+08	2.49329e+09	7.20004e+08	5.39152e+08	5.73926e+08	6.85744e+08	7.31675e+08	7.7303e+08	579603822	5.37501e+08	5.03485e+08	5.01422e+08	4.98918e+08	-
Methyl linoleate	FA	Others	C19H34O2	4.4495	[M+H-H2O]+	0.7701	112-63-0	5.53512e+06	1.89599e+06	1.21213e+07	1.67905e+07	2.02468e+07	1.6967e+07	2.78794e+07	2.71015e+07	2.26118e+07	2.83846e+07	2.55623e+07	2.45564e+07	24481192	3.55613e+07	1.7527e+07	2.10525e+07	1.55323e+07	1.64512e+07	1.37311e+07	1.49374e+07	1.83619e+07	1.84273e+07	1.84571e+07	-
3-Isobutylhexahydropyrrolo[1,2-a]pyrazine-1,4-dione	Amino acid and Its metabolites	Small Peptide	C11H18N2O2	3.489	[M+H]+	0.7694	5654-86-4	13579.9	13579.9	13579.9	13579.9	13579.9	13579.9	13579.9	13579.9	13665.7	13579.9	13579.8	13579.8	92899.2	80403.4	13579.9	13579.9	180142	297939	13579.9	81241.5	42712.6	33096.5	33096.5	-
Ranitidine	Heterocyclic compounds	Heterocyclic compounds	C13H22N4O3S	2.3157	[M+Na]+	0.7689	82530-72-1	3.94213e+07	150232	2.34146e+06	1.72045e+06	3.37781e+07	3.20214e+07	7.60591e+07	7.18916e+07	1.50959e+08	1.59967e+08	230171525	2.24862e+08	2.88219e+08	2.73187e+08	2.79812e+08	2.81072e+08	3.64224e+08	3.72705e+08	4.34405e+08	3.91571e+08	1.68389e+08	1.73889e+08	1.73423e+08	-
FFA(18:4)	FA	Oxidized lipids	C18H28O2	4.9239	[M+H]+	0.768	2012-14-8	4.93432e+06	1.6044e+07	5.39959e+06	4.55937e+06	5.8162e+06	2.44846e+06	6.15312e+06	8.79588e+06	5.83687e+06	6.47032e+06	1.33871e+07	1.99664e+07	1.66907e+07	2.07458e+07	1.3799e+07	1.59713e+07	1.57146e+07	1.56091e+07	1.10749e+07	1.04573e+07	1.04996e+07	1.03757e+07	1.04181e+07	ko00592,ko01110
N-(N-Glycyl-3-phenyl-L-alanyl)-3-phenyl-L-alanine	Amino acid and Its metabolites	Small Peptide	C20H23N3O4	1.9743	[M+H-2H2O]+	0.7665	13116-21-7	9.00774e+06	1.67743e+07	1.1392e+07	3.06823e+07	3.67539e+07	2.88034e+07	3.95216e+07	3.54418e+07	4.04135e+07	3.25015e+07	3.38284e+07	3.65589e+07	2.38991e+07	2.89885e+07	3.13821e+07	3.95722e+07	2.29884e+07	2.7396e+07	2.53323e+07	2.03223e+07	3.15784e+07	3.29925e+07	3.23725e+07	-
Ethofumesate	Heterocyclic compounds	Heterocyclic compounds	C13H18O5S	4.0164	[M+Na]+	0.7658	26225-79-6	14868	31498.2	497197	13454.3	29702	18593.3	36556.7	26261.8	51686.7	37883.6	180490	207179	133114	79835.2	1.05085e+06	2.73952e+06	4.28477e+06	6.10591e+06	1.15983e+07	9.33584e+06	2.154e+06	2.15303e+06	2.17723e+06	-
Mepivacaine	Alcohol and amines	Amines	C15H22N2O	4.3749	[M+H-H2O]+	0.7651	96-88-8	2.6422e+06	5.14857e+06	6.56278e+06	6.16498e+06	4.96915e+06	6.00998e+06	1.01888e+07	6.62754e+06	7.00576e+06	4.45566e+06	3.9865e+06	5.05143e+06	5.152e+06	5.52227e+06	4.04199e+06	3.88318e+06	5.62907e+06	3.21754e+06	6.93869e+06	1.18494e+07	7.26938e+06	7.49347e+06	7.51723e+06	-
Phenylacetaldehyde	Benzene and substituted derivatives	Benzene and substituted derivatives	C8H8O	4.3995	[M+]+	0.7635	122-78-1	7.36437e+06	4.8752e+06	4.8427e+06	7.12935e+06	3.87693e+06	6.5401e+06	906230	9.38215e+06	7.49525e+06	5.52668e+06	1.16553e+07	4.30696e+06	9.46984e+06	1.00676e+07	5.80953e+06	8.66138e+06	1.35669e+07	7.35044e+06	8.56339e+06	949101	1.0193e+07	1.0443e+07	9.8575e+06	ko00360,ko00643,ko01100,ko01120
4-Oxo-L-proline	Amino acid and Its metabolites	Amino acid derivatives	C5H7NO3	0.0559	[M+H]+	0.7627	4347-18-6 | 2002-02-0	1.19933e+06	1.27368e+06	1.19079e+06	1.08765e+06	1.04228e+06	1.11832e+06	1.03855e+06	1.47885e+06	1.28319e+06	1.32163e+06	1.64534e+06	1.65468e+06	1.76747e+06	1.79743e+06	2.43805e+06	1.54561e+06	1.41105e+06	3.56082e+06	1.71113e+06	1.55078e+06	1.46617e+06	1504949	1.51802e+06	-
Isovalerylcarnitine	FA	CAR	C12H23NO4	2.5646	[M+H]+	0.7598	31023-24-2	3.93354e+07	4.7687e+07	3.51603e+07	3.83345e+07	3.59569e+07	2.83379e+07	2.82173e+07	2.70549e+07	2.64607e+07	2.34082e+07	2.28176e+07	2.26613e+07	1.88653e+07	2.56091e+07	1.88338e+07	1.93129e+07	1.81457e+07	3.27081e+07	1.24675e+07	1.11641e+07	2.71017e+07	2.70802e+07	2.67769e+07	-
Dihydroquercetin	Aldehyde,Ketones,Esters	Ketones	C15H12O7	2.3582	[M+H]+	0.7595	98006-93-0 | 215257-15-1 | 5117-01-1	2.12112e+07	2.09996e+07	2.70997e+07	2.7552e+07	2.1255e+07	2.32479e+07	2.2213e+07	2.51649e+07	2.39123e+07	2.36761e+07	2.35892e+07	2.52259e+07	2.7481e+07	2.42931e+07	2.67107e+07	2.58814e+07	2.65264e+07	2.56582e+07	2.9054e+07	2.63364e+07	2.35498e+07	2.35391e+07	2.34269e+07	-
Verbenalin	Terpenoids	Terpenoids	C17H24O10	4.6354	[M+H]+	0.7591	548-37-8	2.92629e+08	1.92777e+08	4.40257e+08	6.23231e+08	5.31992e+08	5.89425e+08	6.70967e+08	6.78633e+08	6.39773e+08	6.41951e+08	6.05796e+08	443698177	6.68118e+08	6.19885e+08	6.16946e+08	7.34713e+08	5.76856e+08	6.9019e+08	8.43957e+08	6.38679e+08	4.66545e+08	4.7499e+08	4.6806e+08	-
Prochlorperazine	Heterocyclic compounds	Heterocyclic compounds	C20H24ClN3S	3.5273	[M+NH4]+	0.7584	58-38-8	8.72248e+06	3.12167e+06	6.24181e+06	8.10985e+06	4.38463e+07	3.61013e+07	1.97556e+07	4.13499e+06	1.35934e+07	6.16339e+06	6.59818e+06	8.37496e+06	4.54815e+06	3.89998e+06	3.08927e+06	3.25904e+06	3.15061e+06	2.54079e+06	2.14666e+06	390177	1.37602e+07	1.39263e+07	1.38462e+07	-
Thiodiglycol	Others	Others	C4H10O2S	0.807	[M+H-H2O]+	0.7582	111-48-8	5.286e+07	3.89229e+07	3.75519e+07	3.13542e+07	5.3498e+07	2.98861e+07	2.50036e+07	3.00998e+07	4.33562e+07	2.67996e+07	2.74481e+07	4.28104e+07	2.70215e+07	2.50137e+07	2.28912e+07	2.71128e+07	2.92462e+07	2.97865e+07	3.69596e+07	4.88543e+07	2.53851e+07	2.56921e+07	2.54614e+07	-
Geranylgeraniol	Alcohol and amines	Alcohols	C20H34O	4.1646	[M+]+	0.7581	24034-73-9 | 7614-21-3	1.11525e+06	1.12926e+06	1.0028e+06	745537	847359	1.56238e+06	2.08609e+06	2.63246e+06	1.934e+06	1.323e+06	1.15521e+06	4.03627e+06	991888	721366	1.17887e+06	1.82443e+06	1.61396e+06	872195	2.01506e+06	1.66019e+06	5.57046e+06	5.53777e+06	5.53844e+06	ko00904,ko01110
Pentamidine	Benzene and substituted derivatives	Phenolics	C19H24N4O2	1.158	[M+]+	0.7581	100-33-4	4.23945e+06	7.14353e+06	1.17269e+07	1.05235e+07	7.22178e+06	6.56092e+06	1.88832e+06	2.68003e+06	1.01156e+06	793088	2.59961e+07	6.73481e+07	1.67519e+07	5.48083e+07	1.07136e+07	4.23301e+07	1.29383e+07	6.50153e+06	1.23765e+07	1.3431e+07	1.05227e+07	1.63491e+07	1.55867e+07	-
2'-O-Methyladenosine	Nucleotide and Its metabolites	Nucleotide and Its metabolites	C11H15N5O4	2.2815	[M+]+	0.7559	2140-79-6	1.0627e+08	1.10537e+08	2.23106e+08	2.43995e+08	5.87446e+08	4.03346e+08	425527141	4.2918e+08	5.53745e+08	5.62246e+08	5.63397e+08	5.38967e+08	6.52288e+08	6.83061e+08	7.16796e+08	6.48734e+08	6.61409e+08	6.48403e+08	7.62865e+08	7.25991e+08	5.50487e+08	5.47769e+08	5.27293e+08	-
Naphthalene	Benzene and substituted derivatives	Benzene and substituted derivatives	C10H8	4.1707	[M+]+	0.7544	91-20-3	1.81978e+06	2.67908e+06	2.15225e+06	1.71529e+06	978592	1.83323e+06	1.96332e+06	1.54172e+06	1.63668e+06	2.39566e+06	1.88156e+06	3.74084e+06	2.45134e+06	2.06433e+06	1.83504e+06	1.56812e+06	1.81709e+06	1.36948e+06	1.31154e+06	1.58813e+06	1.17261e+06	1.28602e+06	1.19433e+06	ko00626,ko01100,ko01120,ko01220
4-Hydroxy-4-(3-hydroxy-1-butenyl)-3,5,5-trimethyl-2-cyclohexen-1-one	Aldehyde,Ketones,Esters	Ketones	C13H20O3	2.9876	[M+H-H2O]+	0.7544	189351-15-3 | 24427-77-8	2.25166e+07	34162079	4.22219e+07	3.91979e+07	3.06575e+07	2.95237e+07	2.64177e+07	2.46359e+07	1.71288e+07	1.64857e+07	1.08453e+07	1.1963e+07	1.02599e+07	1.04345e+07	9.98154e+06	1.00889e+07	9.73744e+06	9.29801e+06	8.19776e+06	8.48384e+06	1.8513e+07	1.85696e+07	1.86739e+07	-
Bepridil	Benzene and substituted derivatives	Benzene and substituted derivatives	C24H34N2O	5.1417	[M+H]+	0.7531	64706-54-3	2.58903e+06	1.85835e+07	9.20637e+06	3.18347e+07	4.95323e+07	3.43031e+07	3.2325e+07	2.99512e+07	3.68803e+07	3.99721e+07	3.00302e+07	3.24406e+07	2.06276e+07	2.2027e+07	1.42727e+07	2.40532e+07	1.90911e+07	2.04484e+07	2.41145e+07	1.39551e+07	1.51258e+07	1.59687e+07	1.37149e+07	-
Salicylamide	Benzene and substituted derivatives	Phenolics	C7H7NO2	4.4741	[M+NH4]+	0.7528	65-45-2	2.83501e+06	4.51327e+06	5.61179e+06	4.20039e+06	3.42409e+06	3.99344e+06	3.86886e+06	4.40307e+06	3.75496e+06	3.30307e+06	3.85145e+06	1.9301e+06	2.46158e+06	4.00419e+06	3.96676e+06	3.65417e+06	3.09713e+06	3.00648e+06	3.45188e+06	4.35678e+06	3.97488e+06	3.66039e+06	3.94654e+06	-
Imiquimod	Heterocyclic compounds	Heterocyclic compounds	C14H16N4	4.004	[M+Na]+	0.7525	99011-02-6	1.65182e+06	1.21776e+06	4.30871e+06	3.25008e+06	8.31896e+06	6.11328e+06	1.14222e+07	1.4441e+07	2.46556e+07	2.77606e+07	3.03227e+07	3.05097e+07	3.72281e+07	2.75549e+07	3.3981e+07	4.03391e+07	2.41687e+07	6.2159e+07	5.74859e+07	3.22015e+07	2.62761e+07	2.56306e+07	2.63331e+07	-
Stavudine	Nucleotide and Its metabolites	Nucleotide and Its metabolites	C10H12N2O4	0.8087	[M+Na]+	0.7523	3056-17-5	247399	340409	1.67257e+06	251035	3.03737e+06	3.98183e+06	4.52699e+06	5.43986e+06	5.805e+06	5.0912e+06	4.94069e+06	4.0781e+06	5.71189e+06	3.87221e+06	3.41356e+06	4.2584e+06	2.08415e+06	6.41475e+06	2.36457e+06	2.7461e+06	3.77338e+06	3.82337e+06	4.01295e+06	-
Michler's ketone	Benzene and substituted derivatives	Benzene and substituted derivatives	C17H20N2O	2.6767	[M+H-2H2O]+	0.7522	90-94-8	6.74892e+06	2.98636e+07	1.62728e+07	2.97944e+07	2.46452e+07	1.66112e+07	1.93858e+07	2.1061e+07	1.73667e+07	1.54532e+07	1.65203e+07	1.74464e+07	1.7599e+07	2.05539e+07	9.80589e+06	1.79939e+07	8.12435e+06	1.39151e+07	9.72331e+06	1.05593e+07	2.36374e+07	2.35442e+07	2.3944e+07	-
Yohimbine	Benzene and substituted derivatives	Benzene and substituted derivatives	C21H26N2O3	3.3867	[M+H]+	0.7521	146-48-5	1.22923e+07	2.44299e+07	6.31546e+06	8.51048e+06	6.78756e+06	5.35443e+06	3.77078e+06	3.77781e+06	1.55179e+06	1.42035e+06	2.93254e+06	1.09042e+06	2.96013e+06	2.90887e+06	2.01573e+06	1.67184e+06	2.62574e+06	2.88744e+06	2.45278e+06	2.55587e+06	4.79702e+06	4.82374e+06	4.74553e+06	-
4',5,7-Trimethoxyflavone	Flavonoids	Flavonoid	C18H16O5	3.439	[M+H]+	0.7519	5631-70-9	4.21246e+06	6.7032e+06	2.4764e+06	6.32548e+06	6.68919e+06	6.19366e+06	6.37157e+06	6.50378e+06	7.56798e+06	8.6881e+06	8.67699e+06	1.02408e+07	1.14211e+07	8.77584e+06	9.24856e+06	9.53073e+06	1.09344e+07	1.26598e+07	8.97156e+06	8.33141e+06	8.15883e+06	8.09542e+06	8.26203e+06	-
beta-Carboline	Heterocyclic compounds	Heterocyclic compounds	C11H8N2	2.7396	[M+]+	0.7514	244-63-3	304141	533837	196821	426451	504024	272852	399575	254794	617943	549741	725345	376258	1.31452e+06	191750	911498	1.04836e+06	778030	861421	1.2374e+06	805413	479527	461546	446615	-
Asp-Gln	Amino acid and Its metabolites	Small Peptide	C9H15N3O6	1.8489	[M+NH4]+	0.7509	13433-13-1	3.00212e+08	3.33545e+08	9.68295e+08	9.12654e+08	1.39999e+09	1.41437e+09	1.25095e+09	1.24408e+09	9.99466e+08	1.0155e+09	8.05987e+08	8.17948e+08	5.74141e+08	6.36572e+08	4.59338e+08	4.69642e+08	3.66548e+08	3.46721e+08	1.87136e+08	1.91614e+08	7.34149e+08	7.40463e+08	7.33175e+08	-
Diisopropyl sulfide	Others	Others	C6H14S	5.8908	[M+]+	0.7507	625-80-9	162851	1.06445e+08	1.7614e+07	664079	1.32799e+07	2.69569e+07	107154	837322	622009	117082	746929	236774	7.24902e+08	886023	882198	1.67061e+06	1.2215e+06	1.55189e+06	1.38632e+06	1.24068e+06	1.04478e+06	987506	1.04883e+06	-
Propylene glycol	Alcohol and amines	Alcohols	C3H8O2	2.6145	[M+K]+	0.7506	57-55-6 | 123120-98-9 | 4254-16-4	622286	712056	639531	658476	266117	705065	694405	1.06334e+06	1.03545e+06	1.43425e+06	1.46969e+06	481157	741133	1.42963e+06	2.24517e+06	1.36798e+06	1.74327e+06	1.87568e+06	1.79799e+06	1.04599e+06	1.14917e+06	1.19598e+06	1.13933e+06	ko00640,ko01100
2-Amino-a-carboline	Heterocyclic compounds	Indole and Its derivatives	C11H9N3	3.439	[M+NH4]+	0.7491	26148-68-5	1.34264e+07	1.39481e+07	1.13384e+07	1.12496e+07	2.9026e+07	2.58678e+07	1.25978e+07	1.34502e+07	1.28665e+07	2.1881e+07	1.23101e+07	1.16565e+07	7.81242e+06	7.30605e+06	5.74156e+06	5.62095e+06	4.69462e+06	4.51088e+06	1.58202e+06	2.33171e+06	9.84226e+06	9.58873e+06	9.61231e+06	-
5-(16-Heneicosenyl)-1,3-benzenediol	Benzene and substituted derivatives	Phenolics	C27H46O2	5.2544	[M+H]+	0.7491	189562-08-1	7.58117e+06	9.73859e+06	1.11421e+07	1.18944e+07	1.21601e+07	3.70775e+08	2.52727e+07	25655325	8.91171e+06	2.59663e+07	2.46568e+07	7.50837e+06	1.84432e+07	6893261	5.95794e+06	1.21955e+07	1.47584e+07	6.25533e+06	7.06769e+06	1.2411e+07	1.43937e+07	1.44925e+07	1.40176e+07	-
Benzene	Benzene and substituted derivatives	Benzene and substituted derivatives	C6H6	1.6675	[M+H]+	0.749	71-43-2	4.95683e+06	1.46576e+07	1.64967e+07	4.23629e+07	3.36944e+07	3.89656e+07	6.82257e+07	5.22373e+07	1.87413e+07	4.73635e+07	4.47973e+07	3.04935e+07	4.99806e+07	7.93892e+07	8.11273e+07	8.49166e+07	9.07381e+07	8.32577e+07	8.30477e+07	8.28866e+07	5.69106e+07	5.94973e+07	5.62568e+07	ko00361,ko00362,ko01100,ko01120,ko01220
Rivastigmine	Benzene and substituted derivatives	Benzene and substituted derivatives	C14H22N2O2	4.3749	[M+]+	0.7483	123441-03-2	1.40614e+07	3.21959e+06	1.51836e+07	1.42491e+07	1.5188e+07	2.58373e+07	3.18398e+07	1.4581e+07	1.60542e+07	9.82913e+06	1.24673e+07	1.09336e+07	2.14847e+07	1.09328e+07	2.06167e+07	1.46822e+07	2.25327e+07	9.5693e+06	2.07917e+07	4.62332e+07	1.55389e+07	1.61282e+07	1.6951e+07	-
beta-Glycerophosphoric acid	GP	GP	C3H9O6P	0.5322	[M+Na]+	0.748	17181-54-3	2.05397e+07	2.00756e+07	2.18814e+07	2.21799e+07	1.93632e+07	2.34807e+07	2.60387e+07	2.21735e+07	2.16547e+07	1.92319e+07	2.03634e+07	1.8436e+07	1.8559e+07	2.00054e+07	1.73339e+07	1.9988e+07	2.08418e+07	1.75054e+07	1.78257e+07	1.77105e+07	1.78394e+07	1.75563e+07	1.77521e+07	-
Tetrazepam	Heterocyclic compounds	Heterocyclic compounds	C16H17ClN2O	2.9629	[M+H]+	0.7473	10379-14-3	1.53658e+08	1.05367e+08	183285	226814	1.60003e+06	1.04076e+06	3.13367e+06	2.88227e+06	6.35306e+06	6.39308e+06	1.40645e+07	1.42652e+07	2.43003e+07	2.28952e+07	3.91106e+07	3.67053e+07	6.32506e+07	6.48053e+07	1.45799e+08	1.68314e+08	2.98725e+07	2.97062e+07	2.98512e+07	-
Alliin	Organic acid and Its derivatives	Organic acid and Its derivatives	C6H11NO3S	0.7941	[M+H]+	0.7473	556-27-4	3.45714e+06	2.35162e+06	1.31366e+07	1.10401e+07	1.72278e+07	2.31731e+07	2.68787e+07	2.61708e+07	3.27897e+07	2.38548e+07	4.29268e+07	3.21875e+07	3.24395e+07	3.39496e+07	3.20964e+07	2.23796e+07	3.35617e+07	3.38877e+07	2.72964e+07	3.54796e+07	2.67029e+07	2.74564e+07	2.70655e+07	-
Felbamate	Benzene and substituted derivatives	Benzene and substituted derivatives	C11H14N2O4	2.6828	[M+Na]+	0.7473	25451-15-4	231931	292373	1.16343e+06	930730	1.61368e+06	1.41492e+06	5.28308e+06	3.86765e+06	7.93651e+06	7.39733e+06	1.6297e+07	1.77904e+07	2.70087e+07	2.27362e+07	3.09968e+07	3.92327e+07	4.25742e+07	4.30686e+07	6.02943e+07	7.62144e+07	2.44948e+07	2.44977e+07	2.46326e+07	-
5-(12-Heneicosenyl)-1,3-benzenediol	Benzene and substituted derivatives	Phenolics	C27H46O2	4.8231	[M+H]+	0.7457	189562-00-3	2.8183e+09	2.93561e+09	4.88869e+09	4.37655e+09	4.23009e+09	4.35585e+09	3.78016e+09	4.62859e+09	4.6876e+09	4.57553e+09	3.38771e+09	4.60462e+09	4.67793e+09	4.77873e+09	4.51411e+09	5.04161e+09	5.04763e+09	3.953e+09	5.423e+09	4.25209e+09	4.44676e+09	4.44589e+09	4.47876e+09	-
1-(4-Hydroxyphenyl)ethane-1,2-diol	Benzene and substituted derivatives	Phenolics	C8H10O3	0.5818	[M+H]+	0.7448	2380-75-8	1.61823e+07	8.43247e+06	1.74719e+07	1.78709e+07	1.61039e+07	2.03452e+07	1.47139e+07	1.65297e+07	1.63413e+07	1.873e+07	1.74955e+07	1.67977e+07	1.67019e+07	1.66904e+07	1.67279e+07	1.76919e+07	1.20084e+06	1.80506e+07	2.07288e+07	1.71292e+07	1.62942e+07	1.66297e+07	1.66395e+07	-
Echinenone	Organic acid and Its derivatives	Organic acid and Its derivatives	C40H54O	4.7103	[M+]+	0.7438	432-68-8	1.57111e+07	2.15892e+06	1.63618e+06	231559	6.63414e+06	5.91067e+06	6.50803e+06	5.73684e+06	5.82152e+06	5.93344e+06	9.172e+06	7.40515e+06	1.17316e+07	1.52592e+07	1.55016e+07	1.42186e+07	9.53358e+06	1.46674e+07	1.00308e+07	1.12694e+07	5.80194e+06	5.61574e+06	5.63656e+06	ko00906,ko01110
6-C-beta-glucopyranosyl-8-C-alpha-arabinopyranosylapigenin	Flavonoids	Flavonoid	C26H28O14	3.0504	[M+H]+	0.7428	51938-32-0	3.24901e+06	4.23705e+06	2.83044e+06	2.58533e+06	3.66545e+06	5.44941e+06	4.57923e+06	3.46789e+06	4.39616e+06	4.84929e+06	4.84695e+06	4.94386e+06	8.02708e+06	4.91435e+06	5.07314e+06	5.10882e+06	7.76682e+06	7.49566e+06	4.44898e+06	6.00996e+06	4.26499e+06	4.23753e+06	4.26411e+06	-
Benzidine	Benzene and substituted derivatives	Benzene and substituted derivatives	C12H12N2	0.6561	[M+H]+	0.742	92-87-5	3.15112e+07	3.42508e+07	4.44094e+07	3.79057e+07	2.83157e+07	3.22736e+07	2.6576e+07	2.92287e+07	2.50665e+07	3.26579e+07	2.51359e+07	2.62939e+07	3.57665e+07	2.43356e+07	2.92529e+07	2.61272e+07	2.92612e+07	2.98297e+07	3.03687e+07	3.71371e+07	3.07631e+07	3.08058e+07	3.13729e+07	-
Pyrazoxyfen	Benzene and substituted derivatives	Benzene and substituted derivatives	C20H16Cl2N2O3	3.6158	[M+H]+	0.7417	71561-11-0	8.44249e+06	3.2094e+06	6.34539e+06	3.9956e+06	1.37315e+07	2.46503e+07	2.92611e+07	2.34835e+07	2.59177e+07	3.50951e+07	3.73645e+07	3.02531e+07	4.93796e+07	3.01836e+07	3.62069e+07	5.26898e+07	5.65058e+07	3.58775e+07	3.41846e+07	3.31682e+07	2.75157e+07	2.75231e+07	2.73336e+07	-
Glu-Val	Amino acid and Its metabolites	Small Peptide	C10H18N2O5	0.8821	[M+H]+	0.7411	1453453	4.0609e+07	3.8576e+07	9.6327e+07	9.21858e+07	1.11815e+08	1.0408e+08	8.24065e+07	4.36301e+07	7.50979e+07	7.96868e+07	6.61859e+07	6.91027e+07	8.15911e+07	6.38908e+07	6.45997e+07	4.19334e+07	6.15787e+07	5.6368e+07	5.07534e+07	5.32864e+07	9.33137e+07	9.30958e+07	9.31928e+07	-
2(5H)-Furanone	Aldehyde,Ketones,Esters	Ketones	C4H4O2	3.6982	[M+H]+	0.741	497-23-4	6.83493e+06	7.31881e+06	7.16042e+06	6.94169e+06	8.57509e+06	2.01475e+07	7.50292e+06	8.74223e+06	8.08943e+06	9.69553e+06	9.38617e+06	2.06299e+07	8.56292e+06	8.8308e+06	7.91907e+06	9.66786e+06	8.99826e+06	8.13782e+06	2.75118e+07	7.0126e+06	8.05397e+06	8.1785e+06	8.13121e+06	-
Fluphenazine	Heterocyclic compounds	Heterocyclic compounds	C22H26F3N3OS	4.6854	[M+]+	0.7409	69-23-8	6.98798e+06	978415	6159690	9.50909e+06	1.04588e+07	9.86759e+06	2.0563e+07	1.24463e+07	4.41105e+06	6.65844e+06	5.29627e+06	2.42092e+06	2.7852e+06	5.60398e+06	5.65988e+06	5.39356e+06	5.59664e+06	1.01551e+07	5.58064e+06	4.75723e+06	2.30877e+07	2.41626e+07	2.32686e+07	-
Desvenlafaxine	Benzene and substituted derivatives	Phenolics	C16H25NO2	1.1704	[M+]+	0.7401	93413-62-8	9.94197e+06	3.44855e+06	2.62893e+07	2.06025e+07	4.091e+07	2.7923e+07	4.24301e+07	3.56018e+07	4.86628e+07	5.30736e+07	3.31652e+07	5.39665e+07	3.95607e+07	4.99093e+07	5.3397e+07	2.35152e+07	4.3743e+07	3.8908e+07	4.45587e+07	6.53546e+07	4.14363e+07	4.27725e+07	4.16613e+07	-
D-phenylalanine	Amino acid and Its metabolites	Amino acids	C9H11NO2	4.7103	[M+H]+	0.74	673-06-3	790585	551775	634855	1.31416e+06	603075	646692	1.588e+06	645401	1.85331e+06	483866	1.23983e+06	949063	1.23785e+06	833787	1.19959e+06	1.02964e+06	924917	348458	832812	1.21901e+06	597827	716835	748344	ko00360,ko00470,ko01100
3-Penten-2-one	Aldehyde,Ketones,Esters	Esters	C5H8O	3.9045	[M+]+	0.7392	625-33-2	1.7846e+07	8.64383e+06	1.06316e+07	8.32507e+06	6.45467e+06	5.77304e+06	1.08218e+07	1.37244e+07	1.47823e+07	5.41859e+06	8.7497e+06	4.25096e+06	1.24901e+07	1.16256e+07	1.09571e+07	8.593e+06	1.86345e+07	1.70942e+07	8.21507e+06	1.41271e+07	7.98686e+06	6.72974e+06	7.33714e+06	-
1-Hexanethiol	Others	Others	C6H14S	4.2201	[M+H]+	0.7384	111-31-9	2.31026e+06	4.72617e+06	314646	793612	2.93303e+06	2.56958e+06	2.51335e+06	2.97291e+06	1.88297e+06	2.96963e+06	5.60988e+06	7.02788e+06	1.6099e+06	2.40487e+06	3.9669e+06	2.29084e+06	2.69482e+06	1.34781e+07	1.74327e+06	1.83602e+07	6.36303e+06	5.33421e+06	5.92298e+06	-
Dihydroergotamine	Alkaloids	Alkaloids	C33H37N5O5	3.1748	[M+H-2H2O]+	0.7382	6190-39-2	17558.3	2.64375e+06	154222	17558.3	287872	260957	17545	256191	89187.9	144996	17612.9	17569.6	17656.5	17949.9	17602.9	17591.5	17558.7	17559.2	17558.3	17558.3	42792.5	55225.8	42792.5	-
Phloretin	Flavonoids	Chalcones	C15H14O5	2.9506	[M+H]+	0.7378	60-82-2	9.95062e+07	69394569	3.55758e+06	4.37397e+06	1.37703e+07	1.09759e+07	89846.1	5.37852e+06	102811	7.8948e+06	7.51186e+06	7.3435e+06	2.00687e+07	1.76695e+07	3.2625e+07	3.29143e+07	4.94721e+07	5.28344e+07	9.06099e+07	9.42282e+07	1.96834e+07	1.95436e+07	1.96868e+07	ko00946,ko01100,ko01110
Vinyl ether	Others	Others	C4H6O	5.8656	[M+NH4]+	0.7376	109-93-3	1.83569e+07	668303	2.54254e+07	7.83842e+07	7.01123e+07	2.11998e+07	2.44435e+07	8.6169e+07	9.11168e+07	1.01937e+08	2.53548e+07	1.05168e+08	1.05641e+08	8.74784e+07	9.00833e+07	1.00018e+08	1.12367e+08	1.00715e+08	1.10696e+08	7.35718e+07	1.05482e+08	1.05788e+08	1.05634e+08	-
alpha-Dimorphecolic acid	FA	Oxidized lipids	C18H32O3	4.7227	[M+H]+	0.7375	73543-67-6	1.07142e+07	2.18662e+07	8.20897e+07	1.59148e+08	1.37371e+08	1.46043e+08	1.69321e+08	1.19271e+08	1.1e+08	1.13726e+08	6.74351e+07	7.87611e+07	9.42076e+07	9.86551e+07	1.1801e+08	9.30527e+07	8.84773e+07	9.86168e+07	6.24279e+07	9.01718e+07	8.87119e+07	8.92116e+07	9.14877e+07	ko00591
Verapamil	Benzene and substituted derivatives	Benzene and substituted derivatives	C27H38N2O4	4.9751	[M+]+	0.7363	52-53-9	7.64378e+06	3.65941e+06	495569	304462	732916	311793	105948	398486	227952	339421	157849	44661.9	334409	460689	420664	340974	365627	274475	276050	415468	595435	570598	483394	-
2-Octenylsuccinic Anhydride	Aldehyde,Ketones,Esters	Ketones	C12H18O3	3.0628	[M+H]+	0.7361	42482-06-4	1.31765e+06	3.16828e+06	9.72136e+06	4.07522e+06	1.28373e+07	7.56834e+06	1.11983e+07	1.02334e+07	1.86599e+07	1.32108e+07	1.92217e+08	8.74077e+06	9.64642e+06	6.84437e+06	7.7268e+06	8.27542e+06	5.05202e+06	8.78669e+06	3.8764e+06	8.82169e+06	6.2606e+06	6.77593e+06	6.79404e+06	-
Thiophene	Heterocyclic compounds	Heterocyclic compounds	C4H4S	5.9223	[M+NH4]+	0.7356	110-02-1	5.70798e+07	3.44623e+07	7.6947e+07	4.82797e+07	1.16963e+06	5.58407e+07	5.16044e+07	6.68089e+07	5.28112e+07	4.72944e+07	3.03377e+07	1.27201e+06	5.13077e+07	3.47136e+07	5.63215e+07	1.90641e+08	7.29866e+07	2.09436e+08	4.35542e+07	6.47169e+07	2.84292e+07	2.85594e+07	2.6921e+07	-
3-(Methylthio)propionaldehyde	Aldehyde,Ketones,Esters	Aldehydes	C4H8OS	3.9545	[M+H]+	0.7354	3268-49-3	822471	2.16974e+06	3.47858e+06	1.64486e+06	1.14352e+06	764938	1.46959e+06	1.16163e+06	1.18371e+06	2.05509e+06	1.28621e+06	429880	507744	772699	635993	220229	1.50916e+06	579064	263962	439549	744120	760916	755303	-
Apomorphine	Alkaloids	Alkaloids	C17H17NO2	2.8525	[M+H-2H2O]+	0.7345	41372-20-7	6.15639e+06	1.97962e+08	1.35322e+08	1.20788e+08	2.68973e+08	2.25493e+08	1.36506e+06	695958	6.29212e+06	7.95504e+06	6.90886e+08	7.15993e+08	7.55647e+08	7.48029e+08	8.23942e+08	1.01787e+09	1.24531e+09	1.04916e+09	1.18631e+09	1.16118e+09	4.25159e+08	4.26536e+08	4.26192e+08	-
Pamidronate	Organic acid and Its derivatives	Organic acid and Its derivatives	C3H11NO7P2	0.6685	[M+H-2H2O]+	0.7343	40391-99-9	1.50232e+06	750372	1.42541e+06	5.67581e+06	5.76086e+06	3.01651e+06	1.26394e+07	3.64815e+06	6.85427e+06	4.30515e+06	1.19202e+07	1.37006e+07	2.87487e+06	8.91736e+06	5.62219e+06	1.06353e+07	1.7492e+07	1.50555e+07	1.69462e+07	7.70243e+06	1.09409e+07	1.07243e+07	11502803	-
Rifabutin	Benzene and substituted derivatives	Benzene and substituted derivatives	C46H62N4O11	3.5016	[M+H-H2O]+	0.7342	72559-06-9	1.36131e+06	488265	841568	1.05035e+06	683841	661474	317936	751332	307493	297525	374005	460235	189928	228269	91843.7	194112	207366	231982	367319	312104	542185	521479	431944	-
Trimethyl-2-propenylpyrazine	Heterocyclic compounds	Heterocyclic compounds	C10H14N2	2.2535	[M+H]+	0.7339	55138-71-1	4.48068e+06	7.35228e+06	1.10564e+06	8.48269e+06	1.0674e+06	2.57409e+06	1.27536e+06	1.6506e+06	1.71556e+06	1.5307e+06	2.24747e+06	536582	3.00143e+06	628776	1.71854e+06	1.34011e+06	2.77541e+06	412741	1.07113e+07	1.02217e+06	1.41966e+06	1.47414e+06	1.51758e+06	-
Sulfanilamide	Benzene and substituted derivatives	Benzene and substituted derivatives	C6H8N2O2S	1.1007	[M+]+	0.7337	63-74-1	381207	497869	3.8878e+06	6.50745e+06	1.11447e+07	6.17547e+06	6.04996e+06	6.92595e+06	9.89071e+06	8.21755e+06	1.96159e+07	1.13507e+07	1.06861e+07	1.94993e+07	1.98382e+07	1.05028e+07	1.35663e+07	1.21788e+07	1.82534e+07	2.10199e+07	1.08683e+07	1.03114e+07	1.0477e+07	-
Trimethylamine	Alcohol and amines	Amines	C3H9N	0.5942	[M+K]+	0.7333	75-50-3	5.51957e+07	4.10259e+07	3.71305e+07	3.73682e+07	3.72226e+07	1.97233e+07	3.35036e+07	2.89355e+07	2.93795e+07	2.97773e+07	2.24392e+07	1.54204e+07	2.16485e+07	3.4651e+07	1.55745e+07	2.50324e+07	2.08056e+07	2.45293e+07	1.83503e+07	1.8645e+07	1.38985e+07	1.3832e+07	1.30223e+07	ko00680,ko01100,ko01120,ko01200
3-Methyl-3H-imidazo[4,5-f]quinoxalin-2-amine	Heterocyclic compounds	Heterocyclic compounds	C10H9N5	0.7698	[M+NH4]+	0.7325	108354-47-8	7.31405e+06	3.44759e+06	5.64783e+06	2.39801e+06	9.24108e+06	1.03757e+07	1.79536e+07	1.692e+07	1.89738e+07	22500245	3.08193e+07	2.60192e+07	2.52349e+07	2.84148e+07	3.01208e+07	3.211e+07	3.23984e+07	2.677e+07	2.45502e+07	2.76029e+07	1.93167e+07	1.98593e+07	1.9031e+07	-
Nandrolone	Hormones and hormone related compounds	Hormones and hormone related compounds	C18H26O2	4.1646	[M+H]+	0.7324	434-22-0	2.12675e+07	4.62183e+07	8.95544e+06	6.98161e+06	6.39247e+06	1.13909e+07	6.84476e+06	1.06412e+07	1.16257e+07	1.16868e+07	7.96471e+06	8.89797e+06	1.048e+07	9.57393e+06	9.44204e+06	7.93234e+06	6.92063e+06	1.34117e+07	8.47458e+06	1.35883e+07	2.0355e+07	2.14753e+07	1.68361e+07	-
Zaleplon	Heterocyclic compounds	Heterocyclic compounds	C17H15N5O	2.4622	[M+H]+	0.7324	151319-34-5	4.42118e+07	3.91361e+07	1.58929e+07	2.24054e+07	7.79314e+06	9.0838e+06	2.97228e+06	1.52795e+06	352294	575482	2.02684e+06	2.56515e+06	1.4861e+06	1.31052e+06	845616	1.13378e+06	977244	1.32062e+06	562270	838255	7.74497e+06	7.72646e+06	7.69697e+06	-
Terbutaline	Benzene and substituted derivatives	Phenolics	C12H19NO3	2.9384	[M+NH4]+	0.7309	23031-25-6	4.06627e+06	9.09862e+06	1.87666e+07	2.34441e+07	1.8133e+07	1.44946e+07	1.69524e+07	1.61032e+08	9.37707e+07	8.82485e+07	1.11571e+08	5.3106e+07	7.18383e+07	1.91089e+08	8.16248e+07	7.98984e+07	6.17303e+07	6.90853e+06	5.70665e+07	5.66068e+07	9.8046e+07	9.84465e+07	9.76471e+07	-
N-Tris(hydroxymethyl)methyl-2-aminoethanesulfonic acid	Organic acid and Its derivatives	Organic acid and Its derivatives	C6H15NO6S	2.6398	[M+NH4]+	0.7307	7365-44-8	5.19639e+06	7.55293e+06	6.08534e+06	6.61767e+06	9.33954e+06	9.00588e+06	9.36759e+06	8.1761e+06	1.26042e+07	1.26098e+07	18499402	1.89756e+07	2.62763e+07	2.52621e+07	3.34733e+07	3.3887e+07	4.84347e+07	4.69776e+07	6.4053e+07	6.65171e+07	2.44899e+07	2.4576e+07	2.46435e+07	-
Momordol	FA	Others	C26H48O5	4.2264	[M+H]+	0.7295	189156-42-1	2.17326e+08	9.06761e+07	2.88234e+07	4.15663e+07	8.50939e+07	7.78825e+07	8.50807e+07	6.87613e+07	7.39974e+07	8.33261e+07	4.17907e+07	8.50868e+07	1.16624e+08	5.02048e+07	6.83346e+07	6.72212e+07	59630227	8.90678e+07	6.44068e+07	5.28356e+07	8.16539e+07	8.06886e+07	8.12797e+07	-
Telmisartan	Benzene and substituted derivatives	Benzene and substituted derivatives	C33H30N4O2	4.6726	[M+NH4]+	0.7291	144701-48-4	1.50108e+07	9.05967e+06	2.61299e+07	4.15777e+07	3.63618e+07	2.40358e+07	4.17096e+07	3.8646e+07	3.45557e+07	3.25081e+07	2.88172e+07	2.192e+07	3.20667e+07	3.14537e+07	3.13534e+07	3.02212e+07	1.73933e+07	2.01006e+07	2.37994e+07	2.93047e+07	4.88007e+07	4.95537e+07	5.02897e+07	-
gamma-Tocopherol	CoEnzyme and vitamins	CoEnzyme and vitamins	C28H48O2	4.9239	[M+Na]+	0.7287	54-28-4	8.18537e+06	1.28415e+07	1.81035e+07	1.46565e+07	1.37716e+07	1.38089e+07	1.36214e+07	1.27124e+07	1.33908e+07	1.21823e+07	1.46627e+07	1.46867e+07	1.30521e+07	1.28759e+07	7.81794e+06	1.41758e+07	1.27692e+07	1.33985e+07	1.65367e+07	1.37573e+07	1.12049e+07	11398506	1.14026e+07	ko00130,ko01100,ko01110,ko01240
2,3-Dihydrothiophene	Heterocyclic compounds	Heterocyclic compounds	C4H6S	0.9453	[M+H]+	0.7285	1120-59-8	7.58059e+06	4.69268e+06	1.67996e+07	13451501	2.44525e+07	2.32942e+07	2.46865e+07	2.45368e+07	1.88526e+07	2.93077e+07	3.07732e+07	2.45582e+07	2.51765e+07	2.24513e+07	3.02116e+07	2.17587e+07	3.19383e+07	3.1687e+07	2.35714e+07	2.76228e+07	1.84834e+07	1.93786e+07	1.943e+07	-
Ibuprofen	Heterocyclic compounds	Heterocyclic compounds	C13H18O2	3.5141	[M+H]+	0.7283	15687-27-1	8.92133e+06	1.13074e+07	1.3033e+07	1.25275e+07	2.41191e+07	2.16413e+07	3.30506e+07	3.11864e+07	3.47036e+07	3.76865e+07	3.93862e+07	4.41423e+07	4.32502e+07	4.68741e+07	4.89228e+07	4.85318e+07	48790893	4.97915e+07	4.6623e+07	4.41621e+07	3.29214e+07	3.30914e+07	3.29249e+07	-
bisphenol A diglycidyl ether	Benzene and substituted derivatives	Benzene and substituted derivatives	C21H24O4	3.3243	[M+H]+	0.7282	1675-54-3	1.99944e+07	1.72518e+07	7.66311e+06	8.07924e+06	1.02492e+07	9.72772e+06	1.01221e+07	9.26439e+06	1.02125e+07	5.68324e+06	1.05864e+07	4.5049e+06	1.13861e+07	8.93186e+06	8.82899e+06	1.15078e+07	1.20213e+07	1.18114e+07	1.35034e+07	9.57107e+06	7.99075e+06	7.57526e+06	7.7437e+06	-
3,4-DI-1H-Indol-3-YL-1H-pyrrole-2,5-dicarboxylic acid	Organic acid and Its derivatives	Organic acid and Its derivatives	C22H15N3O4	4.6854	[M+]+	0.7281	150044-68-1	1.99045e+07	2.8944e+07	1.6903e+07	2.67911e+07	5.45695e+07	4.63535e+07	4.17505e+07	4.04675e+07	4.89122e+07	6.22004e+07	4.91528e+07	5.59716e+07	6.11684e+07	3.90971e+07	3.96218e+07	4.65467e+07	5.27316e+07	6.68771e+07	3.2176e+07	2.33303e+07	4.01528e+07	4.04448e+07	4.00622e+07	ko00404,ko01100,ko01110
Amylotetraose	Carbohydrates and Its metabolites	Sugars	C24H42O21	0.7381	[M+Na]+	0.7272	34612-38-9	2.61773e+06	892242	16842.7	16842.7	16842.7	16842.7	16829.5	16834.1	16943.6	16997.7	16899.1	16850.9	16939.1	17155.3	16892.3	16886.8	16843.7	16845.2	16842.7	16842.6	41048.3	52974.8	41048.3	-
Isoproterenol	Hormones and hormone related compounds	Hormones and hormone related compounds	C11H17NO3	3.0751	[M+H-H2O]+	0.7259	7683-59-2	212985	410800	489956	1.43696e+06	1.49858e+06	1.62574e+06	1.45214e+06	1.55996e+06	2.0917e+06	1.76191e+06	2.73636e+07	3.11295e+07	3.0094e+07	2.61927e+07	3.08643e+07	2.78993e+07	2.76299e+07	3.05094e+07	1.67121e+07	1.84632e+07	1.45772e+07	1.45544e+07	1.45682e+07	-
Emopamil	Benzene and substituted derivatives	Benzene and substituted derivatives	C23H30N2	5.6738	[M+H]+	0.7257	78370-13-5	1.29355e+08	8.87022e+07	1.83277e+06	1.7456e+06	7.73351e+06	5.06867e+06	1.42058e+06	734283	2.51781e+06	2.27325e+06	1.98678e+06	1.22343e+06	340493	216013	13191.1	9646.8	6.54088e+06	454222	231933	182863	2.01796e+06	1.88416e+06	1.7512e+06	-
D-xylulose	Carbohydrates and Its metabolites	Sugars	C5H10O5	0.7567	[M+H-2H2O]+	0.7256	551-84-8 | 5962-29-8	3.51843e+07	5.15069e+07	4.30698e+07	4.3984e+07	4.84604e+07	4.54574e+07	5.047e+07	4.8732e+07	5.15309e+07	5.54261e+07	9.84818e+07	1.00067e+08	1.05768e+08	1.04704e+08	1.01672e+08	1.11513e+08	1.08995e+08	1.1669e+08	1.22439e+08	1.08009e+08	8.60826e+07	8.62983e+07	8.63666e+07	-
Proscillaridin	Flavonoids	Anthocyanidins	C30H42O8	3.9107	[M+NH4]+	0.7256	466-06-8	2.31693e+06	3.13122e+06	2.48045e+06	3.39234e+06	3.08697e+06	3.95141e+06	4.13327e+06	3.16824e+06	3.37076e+06	3.59853e+06	750536	3.14854e+06	1.93831e+06	1.44581e+06	1.59783e+06	1.80218e+06	1.85768e+06	1.06823e+06	1.3097e+06	719652	2.08837e+06	2.08046e+06	2.04488e+06	-
Glyceryl arachidonate	GL	MG	C23H38O4	3.9421	[M+H]+	0.7252	35474-99-8	8.10171e+07	8.768e+07	8.52839e+07	1.2693e+08	1.00347e+08	1.0342e+08	1.11302e+08	8.52406e+07	8.56111e+07	1.00401e+08	8.48111e+07	1.18567e+08	1.01101e+08	7.95848e+07	9.44283e+07	9.94108e+07	9.55659e+07	1.0944e+08	7.19595e+07	7.401e+07	9.49729e+07	9.5976e+07	9.49322e+07	ko00561,ko01100
2-Heptenal	Aldehyde,Ketones,Esters	Aldehydes	C7H12O	5.8261	[M+]+	0.7249	2463-63-0	2.15193e+06	4.18983e+06	3.21064e+06	3.5765e+06	3.47897e+06	4.18551e+06	7.15586e+06	4.41714e+06	6.69416e+06	3.88533e+06	3.87594e+06	5.40958e+06	6.71135e+06	5.47102e+06	4.18854e+06	8.31534e+06	4.91247e+06	7.24906e+06	7.21127e+06	3.93256e+06	6.03225e+06	5.61949e+06	5.83466e+06	-
Cephradine	Organic acid and Its derivatives	Organic acid and Its derivatives	C16H19N3O4S	2.179	[M+NH4]+	0.7247	38821-53-3	1.8718e+07	539490	1.91535e+06	3.34972e+06	1.53529e+07	1.95837e+07	4.12667e+07	4.59082e+07	7.40632e+07	8.90081e+07	1.23172e+08	1.25759e+08	1.25353e+08	1.83691e+08	1.93174e+08	9.01795e+07	1.98437e+08	3.00493e+08	2.51217e+08	1.84096e+08	1.13757e+08	1.20542e+08	1.17042e+08	-
Terbumeton	Heterocyclic compounds	Heterocyclic compounds	C10H19N5O	4.0911	[M+H]+	0.7244	33693-04-8	2.19461e+07	1.5526e+07	1.34448e+07	1.90395e+07	1.0828e+07	1.19026e+07	6.06193e+07	1.25073e+06	1.3167e+07	2.66622e+06	531391	4.23337e+06	8.37267e+06	1.20749e+07	744021	1.1668e+07	1.1176e+07	1.11806e+07	1.28966e+06	2.33158e+07	2.22563e+07	2.24087e+07	2.22809e+07	-
Nevirapine	Heterocyclic compounds	Heterocyclic compounds	C15H14N4O	2.0705	[M+H]+	0.7243	129618-40-2	1.58694e+08	1.3754e+08	6.19839e+07	4.82379e+07	3.86367e+07	3.39689e+07	2.24269e+07	1.56209e+07	1.72008e+07	1.96502e+07	1.8619e+07	1.76222e+07	1.04975e+07	1.63537e+07	1.05261e+07	9.48473e+06	1.3965e+07	1.11052e+07	1.11893e+07	1.11893e+07	4.03347e+07	4.03847e+07	4.0507e+07	-
Altretamine	Alcohol and amines	Amines	C9H18N6	4.3749	[M+H]+	0.7242	645-05-6	1.16803e+07	1.30074e+07	1.06941e+07	9.99523e+06	9.11366e+06	1.18729e+07	1.79858e+07	1.10924e+07	1.11875e+07	7.57969e+06	6.86686e+06	8.22085e+06	1.12156e+07	1.04051e+07	7.93135e+06	9.72473e+06	1.00819e+07	8.22706e+06	1.13713e+07	1.76975e+07	1.24062e+07	1.26934e+07	1.26726e+07	-
Geissospermine	Alkaloids	Alkaloids	C40H48N4O3	3.6914	[M+H]+	0.7227	427-01-0	81880.5	2.57933e+07	305800	243556	148406	105517	263089	203652	306945	225142	460407	139612	424029	107916	681609	721961	673472	826182	291185	624982	404508	425057	397923	-
Chalcone	Flavonoids	Chalcones	C15H12O	0.8824	[M+Na]+	0.7221	94-41-7	2.68758e+06	2.45479e+06	1.69089e+07	1.73489e+07	8.59849e+06	9.54414e+06	5.68728e+06	1.05905e+07	4.45262e+06	2.41204e+06	96220038	9.12314e+07	7.35332e+07	7.70194e+07	6.09521e+07	5.99874e+07	4.49046e+07	4.33949e+07	1.85122e+07	2.19342e+07	3.18696e+07	3.18688e+07	3.19498e+07	-
Dimethirimol	Heterocyclic compounds	Heterocyclic compounds	C11H19N3O	4.3128	[M+]+	0.7212	5221-53-4	3.49633e+06	189158	1.91028e+06	1.81591e+06	3.79843e+06	3.52256e+06	2.05199e+06	1.57483e+06	1.77998e+06	2.72384e+06	4.33157e+06	5.29347e+06	1.16777e+07	8.34329e+06	2.54085e+07	2.70607e+07	6.41947e+07	1.98965e+07	9.50625e+06	1.63238e+07	1.10892e+07	1.17957e+07	1.18087e+07	-
methylcarbamyl PAF	GP	PC	C26H55N2O7P	4.6055	[M+Na]+	0.7208	91575-58-5	1.08945e+06	441014	252623	202188	340640	392344	243232	486429	224513	465334	1.13932e+06	527168	1.04658e+06	1.09568e+06	1.24053e+06	1.70779e+06	2.15462e+06	974503	973393	1.01921e+06	741936	1.08301e+06	1.05067e+06	ko00564,ko00590,ko00591,ko00592,ko01100,ko01110
6-Benzylaminopurine	Nucleotide and Its metabolites	Nucleotide and Its metabolites	C12H11N5	2.3657	[M+H]+	0.7203	1214-39-7	3.44691e+07	6.29802e+07	4.62188e+07	4.24013e+07	8.0403e+07	3.64509e+07	5.38091e+07	4.67076e+07	5.61056e+07	5.75134e+07	5.84191e+07	6.1956e+07	5.66159e+07	5.43053e+07	5.8096e+07	5.91794e+07	6.46932e+07	6.65153e+07	5.58909e+07	6.0227e+07	6.35472e+07	6.27962e+07	6.43435e+07	-
Pirimicarb	Heterocyclic compounds	Heterocyclic compounds	C11H18N4O2	2.1172	[M+Na]+	0.7199	23103-98-2	40734.7	40734.7	40734.7	40734.7	40734.7	40734.7	40734.7	40734.7	40921.7	40734.7	40738.1	40739.2	40734.7	40902.8	219765	40736.2	1.47498e+06	203673	40734.7	40734.7	138489	104843	104843	-
Rufloxacin	Flavonoids	Flavonoid	C17H18FN3O3S	4.3251	[M+NH4]+	0.7194	101363-10-4	4.8713e+06	1.03947e+07	6.22022e+06	6.18488e+06	1.04983e+07	8.53719e+06	7.95632e+06	6.39856e+06	8.01367e+06	8.90414e+06	7.51818e+06	9.07541e+06	1.14654e+07	8.08575e+06	7.11534e+06	6.51339e+06	8.46001e+06	8.27978e+06	5.11139e+06	2.1908e+07	1.83751e+07	1.89996e+07	2.35299e+07	-
Oxyresveratrol	Alcohol and amines	Alcohols	C14H12O4	2.3657	[M+NH4]+	0.7188	29700-22-9 | 4721-07-7	519789	407367	1.36496e+06	1.32652e+06	1.61841e+06	1.68281e+06	1.98448e+06	1.48553e+06	1.5418e+06	1.63422e+06	1.56176e+06	995959	1.56644e+06	1.37155e+06	952956	3.24403e+06	1.30606e+06	301596	315094	215318	784804	844498	858058	-
Hecogenin	Heterocyclic compounds	Heterocyclic compounds	C27H42O4	4.6507	[M+H-2H2O]+	0.7185	467-55-0	4.06437e+07	4.3485e+07	1.54183e+07	1.18328e+07	5.93262e+07	1.0161e+08	1.24882e+08	9.08119e+07	9.97948e+07	1.11097e+08	8.73782e+07	8.51516e+07	8.63705e+07	1.26132e+08	8.75375e+07	9.59638e+07	7.50142e+07	8.5408e+07	8.04013e+07	1.1027e+08	5.32888e+07	5.37848e+07	5.38012e+07	-
Tigecycline	Heterocyclic compounds	Heterocyclic compounds	C29H39N5O8	2.7519	[M+H]+	0.7182	220620-09-7	1.29464e+06	493669	19675.4	19675.4	19675.4	19675.4	19664.5	19668.4	19910.8	19881	19736.8	19697.9	19786.9	20368.4	19744.6	19714.5	19675.6	19675.9	19675.4	19675.4	47952.1	61884.5	47952.1	-
Hydroxytyrosol	Benzene and substituted derivatives	Benzene and substituted derivatives	C8H10O3	0.9279	[M+H-2H2O]+	0.7181	10597-60-1	6.71716e+06	1.16086e+07	3.05644e+07	3.2271e+07	6.07941e+07	4.38666e+07	6.93933e+07	6.53898e+07	5.72243e+07	3.17755e+07	5.41446e+07	6.90606e+07	6.6483e+07	5.42166e+07	3.65746e+07	6.1225e+07	6.3343e+07	6.10308e+07	5.51521e+07	2.64031e+07	6.14138e+07	6.18816e+07	6.18802e+07	-
Thiabendazole	Benzene and substituted derivatives	Benzene and substituted derivatives	C10H7N3S	2.2716	[M+H]+	0.7179	148-79-8	1.44881e+08	1.60652e+08	2.03713e+08	2.02175e+08	1.76614e+08	1.89262e+08	1.82627e+08	1.8542e+08	1.79513e+08	1.79581e+08	1.71408e+08	1.65423e+08	1.82152e+08	1.80132e+08	1.71639e+08	1.76216e+08	1.69829e+08	1.61928e+08	1.644e+08	1.68351e+08	1.65608e+08	1.66094e+08	1.64809e+08	-
2',5,6-Trimethoxyflavone	Flavonoids	Flavonoid	C18H16O5	0.7567	[M+Na]+	0.717	16266-97-0	2.40102e+06	2.14939e+06	1.46098e+07	1.27436e+07	1.0646e+07	1.01866e+07	1.97942e+07	1.85456e+07	2.01175e+07	2.14291e+07	1.14684e+07	2.69855e+07	6.80067e+06	7.08643e+06	1.287e+07	1.1579e+07	9.63947e+06	4.97358e+06	1.41137e+07	8.6803e+06	1.5469e+07	1.42066e+07	1.55068e+07	-
Oleanderolide 3-acetate	Terpenoids	Triterpene	C32H50O5	5.0521	[M+H]+	0.7166	62498-83-3	2.11976e+06	300032	761870	223159	242842	431040	1.11799e+06	1.73067e+06	1.20486e+06	2.16065e+06	1.78497e+06	2.48083e+06	2.31334e+06	3.72579e+06	3.31315e+06	3.76325e+06	3.21069e+06	2.97381e+06	3.21976e+06	3.26503e+06	2.29595e+06	2.15698e+06	2.37533e+06	-
2-Methylguanosine	Nucleotide and Its metabolites	Nucleotide and Its metabolites	C11H15N5O5	1.65	[M+H]+	0.7163	2140-77-4	2.08996e+07	8.12162e+06	7.64577e+07	3.38277e+07	3.3887e+07	4.93122e+07	3.74284e+07	5.23907e+07	3.24149e+07	4.50744e+07	3.74866e+07	3.33767e+07	2.01184e+07	2.81171e+07	3.41369e+07	1.53724e+07	2.32992e+07	1.31769e+07	6.15368e+06	8.07396e+06	2.41941e+07	2.51711e+07	2.44314e+07	-
Senecionine	Aldehyde,Ketones,Esters	Esters	C18H25NO5	3.3367	[M+H]+	0.7156	130-01-8	3.82428e+07	3.51651e+07	1.35503e+07	1.17561e+07	2.91077e+07	1.49032e+07	9.50759e+06	1.41148e+07	6.0637e+06	2.20994e+07	1.07156e+07	5.85519e+06	4.23135e+06	9.16819e+06	3.44164e+06	3.21979e+06	3.77522e+06	3.52042e+06	3.06736e+06	2.43947e+06	1.02333e+07	1.01056e+07	1.01416e+07	ko01110
Capecitabine	Nucleotide and Its metabolites	Nucleotide and Its metabolites	C15H22FN3O6	1.8547	[M+NH4]+	0.7156	154361-50-9	7.81723e+07	5.54579e+07	7.67062e+06	7.80805e+06	6.23624e+06	6.70867e+06	1.92875e+07	1.54187e+07	3.63005e+07	4.21263e+07	9.16006e+07	5.81746e+07	7.00292e+07	1.01197e+08	1.28198e+08	8.37052e+07	1.31184e+08	8.56839e+07	1.37919e+08	1.36154e+08	6.07834e+07	5.89009e+07	5.91786e+07	ko00983
Atraton	Heterocyclic compounds	Heterocyclic compounds	C9H17N5O	1.4216	[M+]+	0.715	1610-17-9	1.16091e+07	841118	11933503	1.1702e+07	1.04565e+07	1.49142e+07	7.85539e+06	1.02087e+07	1.17784e+07	7.97669e+06	1.23452e+07	1.07979e+07	1.40469e+07	8.4264e+06	9.15649e+06	1.01459e+07	1.23384e+07	6.36321e+06	1.16499e+07	1.28498e+07	1.74581e+07	2.85608e+07	2.6015e+07	-
Farnesol	Alcohol and amines	Alcohols	C15H26O	4.276	[M+NH4]+	0.7141	4602-84-0	2.65175e+06	861596	1.86712e+06	2.03835e+06	917547	704962	5.05653e+06	907134	826864	1.12503e+06	1.06407e+06	763326	863585	517765	379084	1.15307e+06	1.11112e+06	244938	2.14435e+06	885306	2.85537e+06	2.70249e+06	2.87267e+06	ko00510,ko00900,ko01100,ko01110
Cotinine	Heterocyclic compounds	Pyridine and pyridine derivatives	C10H12N2O	1.2075	[M+]+	0.7139	486-56-6	1.27028e+06	4.60465e+06	827095	1.00528e+07	5.21892e+06	5.67758e+06	1.03812e+07	9.59056e+06	2.07921e+07	1.43383e+06	1.67462e+07	1.63513e+07	4.17984e+07	4.76924e+07	5.90855e+07	5.64531e+07	6.34244e+07	6.57861e+07	6.29974e+07	6.91532e+07	2.70334e+07	2.75607e+07	2.69605e+07	-
4-Trimethylammoniobutanoate	Organic acid and Its derivatives	Organic acid and Its derivatives	C7H16NO2+	2.7519	[M+]+	0.7132	10329-41-6	1.56422e+07	2.1798e+07	5.86657e+06	7.57289e+06	7.24178e+06	6.64406e+06	7.10802e+06	8.1811e+06	7.14281e+06	7.87071e+06	8.41243e+06	9.46675e+06	6.98584e+06	1.09202e+07	7.04997e+06	6.46538e+06	4.17835e+06	7.6777e+06	5.7641e+06	3.80321e+06	9.95517e+06	1.02349e+07	9.63462e+06	ko00310,ko01100,ko02010
Enalaprilat	Benzene and substituted derivatives	Benzene and substituted derivatives	C18H24N2O5	4.1768	[M+Na]+	0.7129	76420-72-9	2.01702e+07	3.44526e+07	2.77514e+07	2.50384e+07	3.35365e+07	4.01672e+07	3.76148e+07	3.08766e+07	4.02982e+07	4.91986e+07	3.56797e+07	4.62749e+07	3.82489e+07	3.00873e+07	2.88161e+07	2.83094e+07	3.15946e+07	3.86139e+07	2.08891e+07	1.76239e+07	3.47047e+07	3.45042e+07	3.45091e+07	-
(2Z)-2-aminobut-2-enoic acid	Organic acid and Its derivatives	Organic acid and Its derivatives	C4H7NO2	2.3526	[M+H-H2O]+	0.7122	71018-10-5 | 20748-08-7	4.43366e+07	4.28081e+07	4.08383e+07	4.92902e+07	4.8329e+07	5.25402e+07	4.47152e+07	5.76737e+07	5.31967e+07	5.12164e+07	5.39236e+07	5.87903e+07	6.1067e+07	5.52534e+07	60508980	5.67936e+07	6.57501e+07	5.90216e+07	6.35087e+07	5.61014e+07	6.19559e+07	6.1412e+07	6.12508e+07	-
Crotonic acid	Organic acid and Its derivatives	Organic acid and Its derivatives	C4H6O2	4.4986	[M+H]+	0.7116	3724-65-0	1.43519e+07	1.47866e+07	1.52616e+07	1.41341e+07	1.30962e+07	1.4563e+07	1.43927e+07	1.53116e+07	1.08287e+07	1.08668e+07	1.22583e+07	1.12816e+07	9.80957e+06	1.25695e+07	1.23486e+07	1.05353e+07	1.37923e+07	12969718	1.26861e+07	1.38245e+07	1.35133e+07	1.33491e+07	1.32653e+07	-
Metconazole	Terpenoids	Triterpene	C17H22ClN3O	2.6958	[M+H]+	0.7115	125116-23-6	4.21363e+07	2.88598e+07	9279093	1.06819e+07	1.71323e+07	1.49227e+07	1.01513e+07	1.1749e+07	9.5754e+06	8.48734e+06	1.35705e+07	1.35494e+07	1.16332e+07	1.23713e+07	9.79625e+06	1.05826e+07	9.76015e+06	9.98729e+06	8.21506e+06	9.05134e+06	1.3948e+07	1.40535e+07	1.39582e+07	-
(Sulfooxy)acetic acid	Organic acid and Its derivatives	Organic acid and Its derivatives	C2H4O6S	1.5185	[M+]+	0.7107	3233-46-3	1.17526e+06	6.79522e+06	8.31497e+06	3.33617e+06	8.82042e+06	1.04359e+07	8.40427e+06	6.68451e+06	13948617	3.05083e+06	3.56097e+06	2.42334e+06	4.19209e+06	5.96551e+06	5.03458e+06	1.52413e+06	1.18153e+06	1.277e+07	1.12605e+07	2.64343e+06	3.16016e+06	2.8472e+06	3.42958e+06	-
2,5-Dimethyloxazole	Heterocyclic compounds	Heterocyclic compounds	C5H7NO	5.7351	[M+H]+	0.7103	23012-11-5	2.16769e+06	4.98064e+06	3.86317e+06	5.23312e+06	5.51823e+06	6.83144e+06	7.72144e+06	9.13322e+06	6.74294e+06	8.8383e+06	8.23712e+06	9.84565e+06	1.09082e+07	8.64736e+06	1.05265e+07	1.08554e+07	1.24262e+07	1.30122e+07	1.51227e+07	1.81236e+07	1.37875e+07	1.36663e+07	1.29232e+07	-
Pipemidic acid	Organic acid and Its derivatives	Organic acid and Its derivatives	C14H17N5O3	1.9739	[M+H]+	0.7093	51940-44-4	9.35332e+06	1.24368e+07	3.72118e+07	3.09886e+07	8.74356e+07	8.01862e+07	1.18288e+08	1.2497e+08	1.45112e+08	1.52704e+08	1.86183e+08	1.65886e+08	1.57163e+08	1.71189e+08	1.49889e+08	1.67276e+08	1.80301e+08	1.56412e+08	1.51578e+08	1.5756e+08	1.26966e+08	1.268e+08	1.27804e+08	-
Decitabine	Heterocyclic compounds	Heterocyclic compounds	C8H12N4O4	1.2696	[M+NH4]+	0.7093	2353-33-5	195180	2.30392e+08	7.40778e+06	6.17597e+06	1.06712e+08	1.02123e+08	2.27635e+08	2.30528e+08	5.05434e+08	4.99047e+08	7.51727e+08	7.13014e+08	9.10038e+08	9.61554e+08	1.08995e+09	1.07454e+09	1.11524e+09	1.17015e+09	1.17462e+09	1.21262e+09	6.23892e+08	6.24977e+08	6.2459e+08	-
Crotamiton	Heterocyclic compounds	Heterocyclic compounds	C13H17NO	2.7453	[M+]+	0.7091	483-63-6	2.01034e+07	6.71353e+07	7.21834e+07	9.86254e+07	1.27416e+08	1.10122e+08	9.25076e+07	1.10964e+08	8.32127e+07	9.38235e+07	1.07469e+08	1.06552e+08	7.92033e+07	1.19346e+08	8.2551e+07	1.24085e+08	5.3593e+07	6.23699e+07	6.16358e+07	6.34957e+07	8.5998e+07	8.6063e+07	8.55213e+07	-
(-)-Carvone	Aldehyde,Ketones,Esters	Ketones	C10H14O	2.3407	[M+H-H2O]+	0.709	6485-40-1	5.09014e+06	5.85015e+06	1.04957e+07	1.03526e+07	1.34209e+07	1.38219e+07	1.68865e+07	1.75479e+07	2.26123e+07	1.98277e+07	2.37668e+07	2.43738e+07	2.31992e+07	3.09784e+07	3.3097e+07	3.14168e+07	2.88431e+07	2.41764e+06	3.41875e+07	3.45888e+07	2.62473e+07	2.64903e+07	2.58437e+07	ko00903,ko01120
7-Ethyl-10-(4-N-aminopentanoic acid)-1-piperidino)carbonyloxycamptothecin	Alkaloids	Alkaloids	C33H38N4O8	5.6487	[M+H]+	0.7088	181467-56-1	399988	5.18379e+06	6.66681e+06	1.07226e+06	92184.2	637421	564640	354661	72325	519775	3.6015e+06	700071	244415	92663.3	35486.6	1.60656e+06	57969.2	1.90073e+06	2.03357e+06	33126	3.54218e+06	3.45304e+06	3118008	-
Deisopropylatrazine	Heterocyclic compounds	Heterocyclic compounds	C5H8ClN5	0.7319	[M+H-H2O]+	0.7085	1007-28-9	3.45143e+07	3.92183e+07	1.83232e+07	1.89858e+07	1.84777e+07	1.70134e+07	1.91101e+07	1.86158e+07	1.85321e+07	1.68129e+07	1.53245e+07	1.55011e+07	8.15904e+06	1.55494e+07	8.71009e+06	1.53313e+07	1.24104e+07	1.97487e+07	2.59936e+07	1.50616e+07	1.16144e+07	1.12698e+07	8.09599e+06	ko00791,ko01120
Acetophenone	Aldehyde,Ketones,Esters	Ketones	C8H8O	5.0394	[M+]+	0.7083	98-86-2	478162	626215	5.04704e+06	4.28961e+06	3.68175e+06	3.69225e+06	1.08553e+06	2.30168e+06	3.46654e+06	2.23365e+06	4.72521e+06	3.83418e+06	1.93631e+06	1.97502e+06	2.85351e+06	3.46267e+06	3.13485e+06	3.2797e+06	4.29946e+06	3.53739e+06	2.57355e+06	2.46862e+06	2.49373e+06	ko00642,ko01120,ko01220
Isoprocarb	Benzene and substituted derivatives	Benzene and substituted derivatives	C11H15NO2	5.7884	[M+NH4]+	0.7082	2631-40-5	3.5494e+07	3.61233e+07	3.07436e+07	3.22579e+07	3.05002e+07	3.55192e+07	3.5644e+07	3.61525e+07	3.84815e+07	4.38923e+07	4.56678e+07	4.54832e+07	5.02058e+07	4.48256e+07	4.15868e+07	6.00961e+07	4.96168e+07	5.11367e+07	6.08894e+07	4.53469e+07	5.10207e+07	5.06026e+07	5.2098e+07	-
Ethyl tetradecanoate	Aldehyde,Ketones,Esters	Esters	C16H32O2	4.1317	[M+NH4]+	0.7075	124-06-1	1.82675e+08	183674403	2.49931e+08	2.31162e+08	2.00621e+08	1.93585e+08	2.17238e+08	2.03835e+08	2.33429e+08	1.99513e+08	2.14345e+08	2.29246e+08	2.04935e+08	1.8172e+08	2.381e+08	2.11674e+08	2.24164e+08	1.90789e+08	2.24093e+08	1.64513e+08	4.0828e+08	4.09366e+08	4.07507e+08	-
Ajmalicine	Heterocyclic compounds	Heterocyclic compounds	C21H24N2O3	2.5523	[M+]+	0.7073	483-04-5	1.04424e+08	1.42696e+07	6.62097e+06	7.75149e+06	1.83603e+07	1.53502e+07	1.61836e+07	1.4996e+07	1.5198e+07	1.43334e+07	1.68196e+07	1.64154e+07	1.44497e+07	1.49088e+07	1.5526e+07	1.52742e+07	1.49674e+07	1.4668e+07	1.24012e+07	1.32613e+07	1.28958e+07	1.29892e+07	1.28915e+07	ko00901,ko01100,ko01110
3-Methyl-2-butene-1-thiol	Others	Others	C5H10S	4.6854	[M+NH4]+	0.7069	5287-45-6	775824	865394	1.44376e+06	1.36118e+06	1.12624e+06	686765	2.35666e+06	1.04418e+06	810889	415095	110463	839158	702338	883905	1.61096e+06	336738	899272	1.56228e+06	569426	459084	3.63028e+06	3.67614e+06	3.7459e+06	-
Solasodine	Alkaloids	Alkaloids	C27H43NO2	4.76	[M+]+	0.7061	126-17-0	306162	694125	341536	1.01061e+06	325354	6.54467e+06	1.5688e+06	9.36159e+06	9.83508e+06	1.0415e+07	7.43535e+06	5.90636e+06	747256	201485	691911	3.55742e+06	209743	277070	608211	223286	719806	822787	558993	-
Lomefloxacin	Others	Medicine	C17H19F2N3O3	2.378	[M+H]+	0.706	98079-51-7	1.40604e+07	3.35446e+07	1.77976e+07	4.97575e+07	4.26071e+07	4.01782e+07	4.39606e+07	4.97604e+07	4.45299e+07	4.76024e+07	4.4749e+07	4.12053e+07	5.92913e+07	4.16484e+07	4.24648e+07	4.00226e+07	4.25165e+07	5.64796e+07	4.9804e+07	3.66169e+07	3.46604e+07	3.44233e+07	3.46247e+07	-
2,4-Diaminobutyric acid	Organic acid and Its derivatives	Organic acid and Its derivatives	C4H10N2O2	2.6713	[M+H-2H2O]+	0.7054	305-62-4	3.74817e+08	4.96189e+08	6.01245e+08	7.54627e+08	4.78098e+08	4.59306e+08	8.26774e+08	7.0119e+08	6.4792e+08	5.36238e+08	5.60202e+08	1.98803e+09	7.20465e+08	5.61939e+08	1.44472e+08	5.62635e+08	1.20836e+09	5.09395e+08	5.23883e+08	5.79579e+08	2.76606e+08	3.29671e+08	3.32318e+08	-
D-4-Hydroxyphenylglycine	Amino acid and Its metabolites	Amino acid derivatives	C8H9NO3	1.8489	[M+H-2H2O]+	0.7052	22818-40-2	321058	206299	300777	631570	205794	567416	423691	284692	429246	407376	1.15451e+06	667814	388640	424664	349491	655526	1.38235e+06	760638	891216	850372	587617	613985	538084	-
3-Methyl-2-cyclopenten-1-one	Aldehyde,Ketones,Esters	Ketones	C6H8O	4.8355	[M+NH4]+	0.7044	2758-18-1	167971	311125	1.89819e+06	3.39487e+06	1.59253e+06	2.48228e+06	2.68603e+06	2.16796e+06	1.77874e+06	2.07542e+06	1.47533e+06	3.39448e+06	2.36287e+06	2.52331e+06	1.8715e+06	2.43327e+06	1.3283e+06	3.56267e+06	1.54977e+06	679472	1.44417e+06	1.56172e+06	1.47527e+06	-
Gartanin	Heterocyclic compounds	Heterocyclic compounds	C23H24O6	2.6152	[M+K]+	0.7025	33390-42-0	1.43277e+07	1.96182e+07	1.32743e+07	1.50616e+07	2.06325e+07	1.8258e+07	1.91407e+07	1.93821e+07	2.22991e+07	2.64996e+07	2.15273e+07	2.0985e+07	2.18915e+07	2.06461e+07	1.93582e+07	2.11652e+07	2.63385e+07	2.0247e+07	2.20879e+07	1.99608e+07	2.10712e+07	2.14949e+07	2.113e+07	-
Tetradecanal	FA	Others	C14H28O	4.1646	[M+NH4]+	0.7013	124-25-4	6.4225e+06	7.3338e+06	7.56971e+06	7.23292e+06	5.74892e+06	6.13264e+06	8.40279e+06	6.6891e+06	8.22948e+06	6.34182e+06	6.24078e+06	7.31979e+06	6.18841e+06	5.68011e+06	7.73251e+06	6.36028e+06	7.55667e+06	5.98499e+06	6.80947e+06	5.48218e+06	1.82529e+07	1.81938e+07	1.81947e+07	-
Diadenosine tetraphosphate	Nucleotide and Its metabolites	Nucleotide and Its metabolites	C20H28N10O19P4	3.2126	[M+NH4]+	0.7011	5542-28-9	408004	529701	8589.72	8863.18	8589.72	8589.72	8587.55	8589.69	8589.72	8589.72	8589.71	8589.72	8589.72	8444.06	8430.66	8589.72	8021.95	8646.21	8815.78	8591.05	33533.4	26874.9	36977.3	ko00230,ko01100
Dinitrosopentamethylenetetramine	Heterocyclic compounds	Heterocyclic compounds	C5H10N6O2	1.1332	[M+H]+	0.7006	101-25-7	1.67262e+08	1.85956e+08	3.82227e+08	3.4029e+08	4.87287e+08	4.95126e+08	4.60388e+08	4.4476e+08	5.08704e+08	4.7157e+08	4.81596e+08	5.28968e+08	4.6516e+08	5.17425e+08	4.98939e+08	4.80725e+08	4.61272e+08	5.29172e+08	4.89898e+08	4.27848e+08	4.16206e+08	4.09693e+08	4.10017e+08	-
27-Norcholestanehexol	Alcohol and amines	Alcohols	C26H46O6	4.9877	[M+H]+	0.6999	91999-66-5	795361	944577	907428	1.43079e+06	3.11752e+06	1.09022e+06	2.89046e+06	1.20997e+06	1.27518e+06	298232	1.35826e+06	3.09113e+06	3720213	489683	2.65568e+06	2.81455e+06	1.7878e+06	559129	1.29073e+06	2.21806e+06	1497995	1.47448e+06	1.50381e+06	-
Methoxypyrazine	Heterocyclic compounds	Heterocyclic compounds	C5H6N2O	1.5618	[M+K]+	0.6975	3149-28-8	2.8673e+07	3.01468e+07	3.62763e+07	1.90927e+07	2.42423e+07	2.17722e+07	1.85799e+07	2.22401e+07	1.44311e+07	1.77401e+07	1.89956e+07	2.28688e+07	1.82542e+07	2.50603e+07	1.93197e+07	1.91371e+07	1.65586e+07	2.12049e+07	2.1047e+07	2.09417e+07	1.91351e+07	1.95135e+07	1.9105e+07	-
L-Leucine	Amino acid and Its metabolites	Amino acids	C6H13NO2	3.6914	[M+H-H2O]+	0.6969	61-90-5	6.49848e+06	2.40842e+06	5.37403e+06	5.62198e+06	4.76714e+06	7.97452e+06	6.98982e+06	8.12854e+06	8.32907e+06	5.57278e+06	6.55669e+06	8.17111e+06	8.83147e+06	6.73625e+06	8.9855e+06	8.10767e+06	8.78825e+06	6.89087e+06	7.38628e+06	9.42375e+06	5.75629e+06	5.96967e+06	5.71025e+06	ko00280,ko00290,ko00970,ko01100,ko01110,ko01210,ko01230,ko02010,ko05131
Euscaphic acid	Terpenoids	Triterpene	C30H48O5	4.4741	[M+H-2H2O]+	0.6952	53155-25-2	4.10127e+06	1.68005e+07	3.90998e+07	4.15043e+07	2.68556e+07	2.19594e+07	4.1606e+07	2.35557e+07	1.04156e+06	1.83097e+07	1.64891e+07	2.29783e+07	2.429e+07	3.61957e+07	1.69377e+07	1.16913e+06	1.82329e+07	1.55173e+06	1.77713e+07	1.92693e+07	2.40485e+07	2.41432e+07	2.42911e+07	-
N-octanoylsphingosine 1-phosphate	SP	Cer	C26H52NO6P	5.1846	[M+K]+	0.694	158983-53-0	1.27759e+06	1.52395e+06	4780.91	461502	48683.8	17004.1	8141.06	3493.22	45322.8	56601.7	30249.5	22716.6	12226.8	8238.02	72876.1	10407.6	6705.26	6213.55	4145.75	1203.54	171708	190795	188609	ko00600,ko01100,ko05140
2-dehydro-D-gluconic acid	Carbohydrates and Its metabolites	Carbohydrates and Its metabolites	C6H10O7	0.6561	[M+Na]+	0.6912	669-90-9 | 20248-27-5	2.38568e+06	987212	2.78395e+06	3.66073e+06	1.15092e+06	2.3766e+06	2.1526e+06	2.12703e+06	1.23857e+06	1.54005e+06	2.82736e+06	1.89179e+06	2.0204e+06	1.30873e+06	1.94448e+06	2.03091e+06	2.2718e+06	2.03969e+06	2.72729e+06	799130	2.67283e+06	2.72855e+06	2.73233e+06	ko00030,ko01100,ko01120
Berberine	Heterocyclic compounds	Heterocyclic compounds	C20H18NO4	2.0169	[M+H]+	0.6902	2086-83-1	4.04812e+07	2.6136e+07	3.04644e+06	4.25432e+06	7.56371e+06	4.33208e+06	3.12147e+06	2.96818e+06	3.52374e+06	2.91529e+06	9.36994e+06	1.00247e+07	1.78584e+07	1.798e+07	2.48095e+07	2.47564e+07	2.96075e+07	2.99206e+07	4.55049e+07	4.64828e+07	8.36585e+06	7.58442e+06	8.23447e+06	ko01110
Ala-Tyr	Amino acid and Its metabolites	Small Peptide	C12H16N2O4	1.3192	[M+H-H2O]+	0.6897	3061-88-9	3.1672e+06	3.39617e+06	1.03026e+07	1.06359e+07	1.80089e+07	4.43294e+06	1.72053e+07	1.90003e+07	2.10182e+07	2.36513e+07	2.128e+07	2.17968e+07	2.10446e+07	2.39758e+07	2.44396e+07	2.33824e+07	2.21269e+07	2.39362e+07	2.23917e+07	2.25493e+07	1.88526e+07	1.91275e+07	1.89374e+07	-
Tetrahydrodeoxycorticosterone	Hormones and hormone related compounds	Hormones and hormone related compounds	C21H34O3	4.5983	[M+H]+	0.6887	567-03-3	9.77802e+07	7.74871e+07	7.14483e+06	925140	6.07388e+06	2.72697e+06	692295	5.6732e+06	1.32046e+06	1.52229e+06	1.92354e+06	547071	1.09642e+07	9.97969e+06	102763	1.28228e+07	1.62559e+07	1.60363e+07	2.08085e+07	2.05341e+07	1.67322e+07	1.67358e+07	1.64556e+07	-
Indole-3-acetamide	Heterocyclic compounds	Indole and Its derivatives	C10H10N2O	1.1208	[M+]+	0.6882	879-37-8	3.59416e+06	3.37752e+06	1.73456e+06	2.64734e+06	507920	861300	507175	689055	640509	503615	770888	652726	809647	441480	1.04458e+06	1.40012e+06	1.17315e+06	970329	993455	1.26223e+06	700552	945495	896257	ko00380,ko01100
3-Phosphoglyceric acid	GP	PA	C3H7O7P	0.6437	[M+H]+	0.6874	3443-58-1	7.80845e+07	9.02423e+07	6.92315e+07	8.23933e+07	4.29333e+07	4.90505e+07	4.5186e+07	4.31487e+07	3.64927e+07	3.73649e+07	3.26075e+07	3.00427e+07	3.46465e+07	2.99049e+07	2.82119e+07	2.92802e+07	2.52569e+07	2.60612e+07	2.53491e+07	2.63161e+07	38562230	3.85584e+07	3.84887e+07	ko00010,ko00030,ko00260,ko00270,ko00561,ko00630,ko00680,ko00710,ko00997,ko00998,ko01100,ko01110,ko01120,ko01200,ko01230,ko01240
Nb-Feruloyltryptamine	Tryptamines,Cholines,Pigments	Tryptamines	C20H20N2O3	4.1156	[M+H]+	0.6869	53905-13-8	1.84845e+07	2.82434e+07	1.8515e+07	1.98352e+07	2.00422e+07	1.83773e+07	1.78298e+07	1.757e+07	1.85108e+07	2.04293e+07	1.59688e+07	1.18809e+07	1.31613e+07	1.25039e+07	1.10174e+07	1.26152e+07	3.10373e+06	1.07014e+07	6.03992e+06	4.19755e+06	1.46765e+07	1.4876e+07	1.48656e+07	-
His-Leu	Amino acid and Its metabolites	Small Peptide	C12H20N4O3	1.9582	[M+H-2H2O]+	0.6867	7763-65-7	3.4213e+07	3.41569e+07	5.2327e+07	3.86743e+07	6.82009e+07	6.34914e+07	5.98179e+07	6.92987e+07	2.51664e+07	4.82689e+07	4.86145e+07	6.95041e+07	39955188	4.72675e+07	3.76182e+07	4.19493e+07	2.75672e+07	3.05845e+07	2.90347e+07	3.19531e+07	4.78685e+07	4.80459e+07	4.77964e+07	-
Avenestergenin A1	Others	Hydrocarbon derivatives	C38H55NO7	4.9688	[M+H-2H2O]+	0.6853	24035-70-9	233627	469655	507716	294921	413013	539441	408215	455990	466088	210715	185874	281162	493111	638356	641018	82151.6	664833	365038	400695	743813	450846	638236	588377	-
2'-Fucosyl-D-lactose	Carbohydrates and Its metabolites	Sugars	C18H32O15	0.7381	[M+K]+	0.6843	41263-94-9	970768	315648	30656.5	38615.8	3795.34	35018.8	18976.7	3795.34	3795.34	3795.34	3795.34	3795.34	3795.34	3795.34	3795.34	3795.34	3795.42	3795.34	3795.34	3795.34	66376.6	71713.4	68896.3	-
Cucurbitacin B	Aldehyde,Ketones,Esters	Esters	C32H46O8	2.9015	[M+Na]+	0.6841	6199-67-3	498976	372369	6277.78	10547.4	4065.51	813.15	817.96	813.15	813.15	813.15	813.1	813.15	813.15	813.15	813.15	813.15	813.15	813.15	813.15	813.15	44621.5	47599.2	41562.3	ko00996,ko01110
Antihelmycin	Alcohol and amines	Amines	C20H37N3O13	2.9999	[M+H]+	0.6833	31282-04-9	216046	130817	111564	240684	377813	184744	116102	461601	580300	485850	525190	442826	100110	290908	382018	97713.2	462679	253902	346081	188957	377918	379669	363290	-
Valylserine	Amino acid and Its metabolites	Small Peptide	C8H16N2O4	3.0875	[M+H-H2O]+	0.6826	13588-94-8	1.47611e+07	1.03628e+07	8.14584e+06	9.73872e+06	1.82055e+07	1.6582e+07	6.99294e+06	6.90321e+06	5.80714e+06	5.59325e+06	4.77222e+06	5.71714e+06	3.5168e+06	3.40883e+06	3.04036e+06	2.38023e+06	2.58442e+06	2.34342e+06	1.46049e+06	1.70178e+06	6.89729e+06	6.81574e+06	6.8476e+06	-
3-Buten-1-ol	Alcohol and amines	Alcohols	C4H8O	3.8423	[M+K]+	0.6824	627-27-0	1.97066e+07	1.37794e+07	1.76956e+07	1.59875e+07	1.86508e+07	2.25942e+07	6.34037e+07	1.73694e+07	3.32538e+07	3.92203e+07	9.57357e+06	7.29254e+07	17565578	9.95274e+07	3.27404e+07	1.90003e+07	2.60853e+07	3.56148e+07	1.3158e+07	1.87e+07	5.61719e+07	4.38427e+07	5.32001e+07	-
Pyrrole	Heterocyclic compounds	Heterocyclic compounds	C4H5N	0.6437	[M+NH4]+	0.6818	109-97-7	2.26718e+06	4.26432e+06	1.15962e+07	1.01003e+07	1.62703e+07	1.62844e+07	1.96413e+07	1.72258e+07	2.0398e+07	1.84347e+07	1.86981e+07	2.25246e+07	2.17228e+07	1.77357e+07	1.95447e+07	2.14467e+07	2.2158e+07	2.37464e+07	2.17999e+07	2.09463e+07	1.64713e+07	1.68034e+07	1.66782e+07	-
Cephalexin	Others	Medicine	C16H17N3O4S	5.1804	[M+NH4]+	0.6816	15686-71-2	239109	385749	140579	60924.8	107660	370455	235965	108063	178186	69710.4	66218.6	126345	198660	233560	209671	97250.9	163321	14703.1	27767.3	180527	119896	122691	130025	-
Calcitriol	Alcohol and amines	Alcohols	C27H44O3	4.4495	[M+Na]+	0.6795	32222-06-3	2.73633e+06	1.20641e+07	3.50785e+07	4.00337e+07	3.11506e+07	2.87994e+07	3.78693e+07	2.6021e+07	2.63462e+07	2.49447e+07	2.33663e+07	1.47461e+07	1.80219e+07	3.38132e+07	2.10694e+07	2.54465e+07	2.13394e+07	1.89425e+07	1.50832e+07	8.42448e+06	2.03794e+07	2.01542e+07	1.94996e+07	ko00100,ko01100,ko05152
Oxolan-3-one	Aldehyde,Ketones,Esters	Ketones	C4H6O2	0.0435	[M+H]+	0.6794	22929-52-8	5.88306e+06	1.61691e+07	5.4143e+06	1.64101e+07	1.23691e+07	1.08065e+07	3.16761e+07	65959745	3.92594e+06	1.15006e+07	7.84554e+07	7.49032e+06	1.25182e+07	1.15364e+07	8.79924e+06	3.2483e+06	9.60059e+06	7.93781e+06	9.30078e+06	7.46436e+06	6.69683e+06	6.37586e+06	6.25893e+06	-
Voriconazole	Benzene and substituted derivatives	Benzene and substituted derivatives	C16H14F3N5O	5.013	[M+NH4]+	0.6792	137234-62-9	5.27077e+07	8.66686e+07	4.11812e+07	4.25198e+07	2.82681e+07	7.52974e+07	1.5835e+07	1.15039e+07	8.48779e+06	9.25254e+06	1.0856e+07	2.25687e+07	7.1691e+06	5.56979e+07	5.60597e+06	8.91198e+06	1.24591e+07	1.03356e+07	1.31375e+07	7.07141e+06	1.7534e+07	1.70981e+07	1.68919e+07	-
Cyclopentanethiol	Others	Others	C5H10S	5.7758	[M+]+	0.679	1679-07-8	4.30125e+07	4.82045e+07	4.07932e+07	4.71239e+07	4.75317e+07	4.56798e+07	5.81622e+07	4.95762e+07	4.79109e+07	62008717	5.60742e+07	5.84888e+07	4.92618e+07	4.76871e+07	6.07035e+07	5.99223e+07	5.69835e+07	5.09673e+07	5.9104e+07	6.31399e+07	6.33869e+07	6.3073e+07	6.30469e+07	-
5,5-Dimethyl-2(5H)-furanone	Benzene and substituted derivatives	Benzene and substituted derivatives	C6H8O2	4.8261	[M+NH4]+	0.6788	20019-64-1	161244	237281	1814.75	1814.75	47814.5	1815.28	1817.05	1841	23674.2	11450.5	9089.21	1814.94	1814.75	1814.75	1814.75	1814.75	1814.75	1814.75	1814.75	1814.75	112529	111580	111651	-
5-Hydroxymethyl-2-furancarboxaldehyde	Aldehyde,Ketones,Esters	Aldehydes	C6H6O3	2.8709	[M+H]+	0.6773	67-47-0	6.95165e+07	6.81878e+07	5.80411e+07	5.3168e+07	6.04703e+07	1.34084e+06	7.72161e+07	8.06151e+07	7.27605e+07	8.65869e+07	6.35388e+07	8.47175e+07	6.85246e+07	6.4977e+07	6.25023e+07	6.71257e+07	7.08031e+07	5.87485e+07	5.8733e+07	6.40799e+07	5.65632e+07	5.52899e+07	5.60859e+07	ko00365,ko01120
Chalinastanol	Alcohol and amines	Alcohols	C28H50O	5.6487	[M+]+	0.6765	474-60-2	1.75622e+06	1.18796e+06	941050	3.54796e+06	2.24978e+06	3.06788e+06	1.54669e+06	1.55155e+06	3.57214e+06	1.45134e+06	1.64748e+06	1.1498e+06	879314	1.72585e+06	1.47286e+06	1154865	1.14256e+06	1.25075e+06	939065	721512	2.00353e+06	1.95042e+06	1.94422e+06	-
Palmitaldehyde	Aldehyde,Ketones,Esters	Aldehydes	C16H32O	4.4373	[M+NH4]+	0.6763	629-80-1	2.59617e+06	3850921	3.74346e+06	2.93102e+06	2.96118e+06	3.03734e+06	3.1281e+06	4.05447e+06	4.05295e+06	2.08964e+06	2.67897e+06	2.8802e+06	3.56584e+06	2.3922e+06	3.79013e+06	2.89247e+06	4.03011e+06	2.1616e+06	2.08219e+06	3.0041e+06	8.09526e+06	7.85025e+06	8.07546e+06	ko00071
Carteolol	Others	Medicine	C16H24N2O3	3.6033	[M+H]+	0.6756	51781-06-7	1.71688e+07	4.89002e+07	1.12039e+07	1.89971e+07	1.8345e+07	1.39453e+07	1.47734e+07	1.61171e+07	1.3485e+07	1.70076e+07	2.07637e+07	2.13456e+07	1.61578e+07	2.23653e+07	1.64891e+07	1.5859e+07	1.18587e+07	1.62063e+07	1.77946e+07	1.89886e+07	1.8754e+07	1.91793e+07	1.8857e+07	-
Asp-Tyr	Amino acid and Its metabolites	Small Peptide	C13H16N2O6	1.3782	[M+H-H2O]+	0.6755	22840-03-5	6.34326e+06	7.2808e+06	1.27628e+07	8.54737e+06	1.53554e+07	4.02212e+07	5.60491e+07	1.98733e+07	3.35138e+07	2.76751e+07	3.26127e+07	2.79195e+07	3.158e+07	9.4886e+07	3.92639e+07	3.69534e+07	1.03685e+08	1.07197e+08	3.92219e+07	1.00087e+08	4.99818e+07	4.86259e+07	4.25639e+07	-
Neostigmine	Benzene and substituted derivatives	Benzene and substituted derivatives	C12H19N2O2+	1.158	[M+Na]+	0.6755	59-99-4	1.05859e+08	8.51051e+07	4.39692e+07	4.20281e+07	3.47225e+07	2.71782e+07	1.64521e+07	2.02973e+07	9.6233e+06	9.14648e+06	4.40672e+06	4.77233e+06	4.35876e+06	4.77478e+06	2.46002e+06	1.60672e+06	1.05874e+06	1.93776e+06	1.60474e+06	302159	1.28071e+07	13384620	1.34507e+07	-
Darunavir	Benzene and substituted derivatives	Benzene and substituted derivatives	C27H37N3O7S	2.5277	[M+H]+	0.6748	206361-99-1	349398	286926	207395	120843	1.11557e+06	231797	611135	190324	420560	376461	1.08109e+06	227538	689234	963751	734411	757834	208185	921084	451702	885314	373059	346889	385124	-
Latifoline	Alkaloids	Alkaloids	C20H27NO7	2.8954	[M+H]+	0.6742	6029-86-3	1.30824e+07	4.6272e+07	1.08749e+07	1.24914e+07	3.43696e+07	2.93751e+07	2.914e+07	4.52215e+07	4.19241e+07	1.98472e+07	4.91108e+07	5.19898e+07	4.10568e+07	4.57232e+07	4.498e+07	4.26776e+07	4.12686e+07	41843815	3.55687e+07	3.65326e+07	3.17675e+07	3.21689e+07	3.21572e+07	-
3'-N'-Acetylfusarochromanone	Heterocyclic compounds	Heterocyclic compounds	C17H22N2O5	3.6283	[M+H-2H2O]+	0.6724	120976-97-8	2.11119e+06	2.69688e+06	1.8427e+06	3.68786e+06	3.40321e+06	4.75993e+06	4.69107e+06	6.52882e+06	7.88803e+06	7.84195e+06	8.72381e+06	6.86247e+06	4.473e+06	1.06373e+07	1.38414e+07	3.90257e+06	5.30634e+06	1.33398e+07	1.85606e+07	9.46414e+06	7.24065e+06	7.74951e+06	7.49367e+06	-
Propiomazine	Heterocyclic compounds	Heterocyclic compounds	C20H24N2OS	2.3403	[M+NH4]+	0.6714	362-29-8	2.80608e+07	2.50676e+07	5.08234e+07	4.65902e+07	4.877e+07	4.28664e+07	6.74941e+07	7.6699e+07	2.83293e+07	3.43405e+07	1.52419e+07	7.94957e+07	2.01364e+07	1.5098e+07	1.78667e+07	1.63564e+07	2.79703e+07	2.31947e+07	1.41415e+07	1.70686e+07	2.29284e+07	2.36492e+07	2.41197e+07	-
Phytanic acid	FA	Others	C20H40O2	4.9393	[M+NH4]+	0.6702	14721-66-5	9.21247e+06	8.54772e+06	1.29349e+07	1.04847e+07	4.56399e+06	1.84416e+07	1.83968e+07	1.90635e+07	2.00291e+07	1.74398e+07	1.5825e+07	1.62474e+07	1.95621e+07	2.15137e+07	2.29765e+07	8.25561e+06	1.87433e+07	2.85558e+06	5.78873e+06	5.42002e+06	2.29101e+07	2.22864e+07	2.28571e+07	-
(R)-N-Methylsalsolinol	Heterocyclic compounds	Heterocyclic compounds	C11H15NO2	0.2315	[M+NH4]+	0.6702	53622-84-7	3800.96	39018.8	80077.4	3800.96	19004.8	3800.96	35929.4	3800.96	3800.89	3800.96	3801.67	3801.38	3869.93	3860.14	3965.77	66620.9	3879.47	20702.1	3801.07	3801.34	13806.1	13806.1	22187.7	-
Ceanothine C	Amino acid and Its metabolites	Small Peptide	C26H38N4O4	3.1007	[M+K]+	0.6686	18658-42-9	8.41254e+06	6.05568e+06	61949.7	377416	385471	377915	71143.2	504850	251161	121511	181860	65182.3	56244.4	65643.1	150434	366935	425754	283108	336410	549163	755332	780268	782961	-
gamma-Butyrolactone	Aldehyde,Ketones,Esters	Esters	C4H6O2	5.1162	[M+NH4]+	0.6683	96-48-0	3.20456e+06	1.08313e+07	1.62105e+07	1.58704e+07	1.23091e+07	1.4358e+07	9.44908e+06	6.06471e+06	6.52386e+06	5.85965e+06	6.65647e+06	4.21623e+06	5.08224e+06	5.82678e+06	4.46429e+06	4.09539e+06	4.06359e+06	4.00631e+06	6.18982e+06	3.6118e+06	3.74082e+06	3.69615e+06	3.91511e+06	-
PC(O-16:0/22:6(4Z,7Z,10Z,13Z,16Z,19Z))	GP	PC-O	C46H82NO7P	5.0903	[M+NH4]+	0.6679	132213-85-5	79183.6	354054	416255	209288	130768	363922	225574	749180	86791.9	587735	471564	500451	201250	238253	427683	829395	400054	801251	232399	310764	635873	620025	641397	ko00564,ko00590,ko00591,ko00592,ko01100,ko01110
Deserpidine	Alkaloids	Alkaloids	C32H38N2O8	2.6029	[M+]+	0.6676	131-01-1	5.15945e+06	7.67374e+06	1.87508e+07	1.61523e+07	2.12148e+07	1.46164e+07	3.52713e+07	1.90873e+07	2.20952e+07	2.23452e+07	6.63968e+06	1.64072e+07	1.61133e+07	20011296	1.55024e+07	1.71561e+07	1.9625e+07	1.29369e+07	1.42761e+07	1.41425e+07	1.47446e+07	1.48947e+07	1.47388e+07	-
Acetohydroxamic Acid	Organic acid and Its derivatives	Organic acid and Its derivatives	C2H5NO2	3.8548	[M+H]+	0.6669	546-88-3	3.93284e+06	1.82708e+06	3.06283e+06	2.29086e+06	1.54062e+06	1.82e+06	4.30055e+06	2.80009e+06	1.57955e+06	3.67558e+06	2.71748e+06	1.94186e+06	765662	3.00792e+06	2.73747e+06	2.85878e+06	2.09896e+06	1.67415e+06	3.20331e+06	2.51406e+06	1.56508e+06	1463968	1.56781e+06	-
Cathine	Benzene and substituted derivatives	Benzene and substituted derivatives	C9H13NO	0.8948	[M+Na]+	0.6663	492-39-7 | 36393-56-3 | 37577-28-9	7.85035e+06	1.43942e+07	6.58157e+06	1.08013e+07	1.05521e+07	8.76946e+06	5.60332e+07	5.688e+07	2.84928e+07	3.00007e+07	6.56857e+06	6.5735e+06	6.30591e+06	4.9115e+06	5.35323e+06	5.92434e+06	5.7761e+06	4.38097e+06	4.37528e+06	3.89584e+06	1.56906e+07	1.55878e+07	1.57385e+07	ko00996,ko01100
Fumitremorgin C	Heterocyclic compounds	Heterocyclic compounds	C22H25N3O3	2.4271	[M+H-2H2O]+	0.6654	118974-02-0	2.70013e+07	3.497e+07	3.96819e+07	9.80502e+07	8.77031e+07	8.28966e+07	6.5271e+07	7.13762e+07	4.8562e+07	5.68166e+07	4.62794e+07	4.55175e+07	4.28681e+07	3.91063e+07	3.15445e+07	3.94215e+07	41072262	4.71002e+07	5.79806e+07	5.26482e+07	4.07762e+07	4.08042e+07	3.9959e+07	-
Alantolactone	Others	Hydrocarbon derivatives	C15H20O2	5.7305	[M+H-2H2O]+	0.6651	546-43-0	1.26184e+07	1.14603e+07	1.17562e+07	1.13169e+07	1.06049e+07	1.02356e+07	1.04876e+07	1.25148e+07	1.32319e+07	702877	2.16012e+07	1.86155e+07	1.65263e+07	1.97135e+07	1.89195e+07	2.10906e+07	2.28992e+07	2.06024e+07	2.49763e+07	2.16474e+07	2.3456e+07	2.33939e+07	2.36365e+07	-
Ethyl nitrite	Others	Others	C2H5NO2	4.5238	[M+H]+	0.6648	109-95-5	5.3848e+06	2.94701e+06	5.64055e+06	2.32975e+06	1.44831e+07	6702245	5.54632e+06	1.02167e+07	9.52298e+06	8.19959e+06	7.52465e+06	9.27103e+06	9.35653e+06	8.02283e+06	6.59866e+06	7.54711e+06	7.8724e+06	7.67883e+06	4.89029e+06	3.65475e+06	5.51993e+06	5.6531e+06	5.3303e+06	-
Ergocornine	Alkaloids	Alkaloids	C31H39N5O5	2.9384	[M+Na]+	0.6641	564-36-3	3.92754e+06	3.20372e+06	1.10763e+06	1.96557e+06	258737	241756	153114	223071	515724	164112	236169	196380	297202	217902	345679	188593	318584	212142	195513	122102	394702	387175	395236	-
N-(1-Deoxy-1-fructosyl)tryptophan	Tryptamines,Cholines,Pigments	Tryptamines	C18H24N2O7	2.453	[M+H]+	0.6635	25020-15-9	2.78001e+06	1.57853e+07	921945	1.0917e+06	3.28845e+06	4.42296e+06	9243047	8.83891e+06	1.42668e+07	1.48147e+07	1.87806e+07	1.99965e+07	2.39788e+07	2.27546e+07	2.70229e+07	2.7096e+07	3.09245e+07	3.21267e+07	3.25477e+07	3.16365e+07	1.74324e+07	1.71042e+07	1.73441e+07	-
Methimazole	Heterocyclic compounds	Heterocyclic compounds	C4H6N2S	5.8207	[M+H]+	0.6599	60-56-0	1.61748e+06	585576	99557.9	398032	559598	789974	1.00237e+06	547812	746744	650803	408978	534666	909754	578112	223006	424336	627094	578494	467324	210428	522779	503321	508033	-
Propapyriogenin A2	Terpenoids	Triterpene	C30H44O5	5.6487	[M+H-H2O]+	0.6585	72933-74-5	1.88961e+07	144433	7.72635e+06	1.38484e+07	3.71264e+07	4.02815e+07	6.67179e+07	6.0842e+07	6.96482e+07	8.19109e+07	8.62817e+07	9.30405e+07	9.87248e+07	9.98714e+07	9.93811e+07	1.35398e+08	1.10589e+08	1.30644e+08	1.33561e+08	1.39285e+08	7.52786e+07	7.65779e+07	7.62735e+07	-
D-Ribose	Carbohydrates and Its metabolites	Sugars	C5H10O5	0.4127	[M+H-2H2O]+	0.6584	10257-32-6 | 10257-33-7	1.97068e+08	1.19697e+08	9.59385e+07	1.48013e+08	1.56878e+08	2.16023e+08	1.96958e+08	2.55342e+08	2.7515e+08	3.23383e+08	2.77406e+08	3.32179e+08	3.01904e+08	3.0743e+08	3.59892e+08	3.2341e+08	3.14101e+08	3.37522e+08	3.63987e+08	3.01883e+08	2.89608e+08	3.00094e+08	3.00842e+08	-
Tromethamine	Alcohol and amines	Alcohols	C4H11NO3	1.4064	[M+]+	0.6582	77-86-1	2.44372e+06	1.65377e+06	1.64695e+06	2.54915e+06	2.74653e+06	4.35444e+06	1.5092e+06	6.55489e+06	2.05845e+06	3.3813e+06	5.77247e+06	3.37192e+06	3.58286e+06	3.52911e+06	2.71692e+06	6.29335e+06	4.88806e+06	5897072	5.44305e+06	7.33192e+06	2.10177e+06	2.70549e+06	1.95264e+06	-
2-Hydroxy-6-pentadecylbenzoic acid	Benzene and substituted derivatives	Benzene and substituted derivatives	C22H36O3	5.3685	[M+H]+	0.6575	16611-84-0	2.66222e+06	6.40545e+06	1.54578e+06	4.80395e+06	8.69706e+06	7.32042e+06	2.02835e+07	1.17724e+07	1.13573e+07	1.31364e+07	1.03483e+07	1.15711e+07	9.65128e+06	9.24264e+06	8.96598e+06	7.74765e+06	241574	9.55378e+06	1.14545e+07	1.31332e+07	1.25413e+07	1.25534e+07	1.23837e+07	-
Monalide	Benzene and substituted derivatives	Benzene and substituted derivatives	C13H18ClNO	3.9045	[M+Na]+	0.6572	7287-36-7	3.79542e+07	1.93827e+07	1.81139e+06	2.93572e+06	4.74299e+06	2.92598e+06	2.30125e+06	1.51337e+06	3.21526e+06	2.78069e+06	2.88028e+06	3.32103e+06	3.60889e+06	7.67855e+06	9.75663e+06	1.33067e+07	1.23688e+07	1.25073e+07	1.59272e+07	1.76526e+07	5.70407e+06	5.43846e+06	5.36261e+06	-
2,4-Pentadienal	Aldehyde,Ketones,Esters	Aldehydes	C5H6O	4.1898	[M+H]+	0.6553	764-40-9	1.18383e+08	1.18948e+09	1.14114e+08	1.81906e+08	1.51655e+08	174047750	1.53083e+08	1.90284e+08	1.40231e+08	1.55596e+08	1.1905e+08	1.84455e+08	1.02627e+08	1.03783e+08	1.63428e+08	1.17117e+08	1.56479e+08	1.0572e+06	1.07625e+08	1.60892e+08	1.77772e+08	1.76995e+08	1.71497e+08	-
Tetramethylsilane	Others	Hydrocarbon derivatives	C4H12Si	5.8333	[M+H]+	0.6548	75-76-3	734444	1.75932e+06	1.80861e+06	3.50001e+06	1.56546e+06	2.07319e+06	1.96113e+06	4.03997e+06	3.16831e+06	2714852	2.76329e+06	1.05655e+06	2.61856e+06	2.84441e+06	2.7354e+06	2.28556e+06	2.76293e+06	2.32369e+06	3.28531e+06	1.22495e+06	2.80118e+06	2.79602e+06	2784858	-
Pirimiphos-ethyl	Heterocyclic compounds	Heterocyclic compounds	C13H24N3O3PS	1.2136	[M+H-H2O]+	0.6539	23505-41-1	2.17811e+06	4.18643e+06	1.69548e+06	2.29348e+06	1.24006e+06	3.58048e+06	4.9507e+06	4.00883e+06	7.62697e+06	1.4315e+07	2.30039e+07	2.50214e+07	2.89824e+07	2.73181e+07	2.94559e+07	3.05258e+07	3.50475e+07	3.65227e+07	3.95364e+07	4.35732e+07	1.33061e+07	1.34016e+07	1.3232e+07	-
1,2-Epoxybutane	Heterocyclic compounds	Heterocyclic compounds	C4H8O	4.3872	[M+K]+	0.6537	106-88-7 | 24969-07-1	2.95864e+06	3.77535e+06	2.03538e+06	3.85633e+06	4.11914e+06	3.58697e+06	6.24545e+06	6.48379e+06	2.532e+06	9.12916e+06	1.48859e+06	8.5094e+06	4.63009e+06	4.03447e+06	1.91154e+06	4.8533e+06	5.39013e+06	9.38294e+06	7.45702e+06	5.30008e+06	4.72363e+06	4.67046e+06	4.93656e+06	-
Butanal	Aldehyde,Ketones,Esters	Aldehydes	C4H8O	2.8893	[M+K]+	0.6531	123-72-8	1.7854e+06	9.18752e+06	1.95215e+07	1.65846e+07	3.95265e+06	1.45326e+07	1.28823e+07	1.08447e+07	6.70304e+06	1.99905e+07	6.12674e+06	2.2719e+07	1.63526e+07	1.70967e+07	6.36577e+06	1.19481e+07	8.95629e+06	1.45033e+07	1.67538e+07	7.61327e+06	8.32764e+06	9.19157e+06	9.02566e+06	ko00650,ko01100,ko01120
Kojibiose	Carbohydrates and Its metabolites	Sugars	C12H22O11	4.3005	[M+H-2H2O]+	0.6526	2140-29-6	2.2261e+06	1.65929e+06	3.14502e+06	3.21078e+06	5.01924e+06	4.41192e+06	3.81916e+06	5.74718e+06	3.62918e+06	4.77908e+06	4.07957e+06	9.37056e+06	9.78724e+06	6.24397e+06	9.6704e+06	1.10363e+07	5.14067e+06	5.22511e+06	8.89893e+06	2.79665e+06	4.25657e+06	5.07812e+06	4.65798e+06	-
Tomatidine	Alkaloids	Steroid alkaloids	C27H45NO2	4.9373	[M+Na]+	0.6525	77-59-8	1.98645e+07	2.82966e+07	4.18894e+07	3.37416e+07	3.12869e+07	2.91006e+07	2.79743e+07	3.26099e+07	2.332e+07	2.74698e+07	2.91778e+07	3.04755e+07	2.59987e+07	2.72679e+07	2.65184e+07	1.32394e+07	2.01063e+07	2.06152e+07	1.37049e+07	2.3092e+07	2.08558e+07	2.07903e+07	2.04344e+07	-
5alpha-Androstan-3beta-ol	Alcohol and amines	Alcohols	C19H32O	4.7227	[M+NH4]+	0.6523	1224-92-6	7.42814e+06	9.52752e+06	7.48941e+07	1.26742e+08	1.33961e+08	3.67184e+07	1.84674e+08	6.32566e+07	6.7089e+07	6.48732e+07	4.52554e+07	4.52493e+07	1.19227e+08	1.50984e+08	1.17933e+08	5.31188e+06	4.05693e+07	8.3661e+06	5.5178e+06	2.74248e+07	2.86439e+07	2.97957e+07	2.83598e+07	-
LPC(0:0/16:0)	GP	LPC	C24H50NO7P	5.1675	[M+Na]+	0.6521	66757-27-5	5409.69	25809.9	131.96	131.96	131.96	131.96	131.96	131.96	131.96	4930.24	659.82	131.96	131.96	131.96	131.96	131.96	131.96	131.96	131.96	133.22	2770.14	3011.24	2841.38	ko00564,ko00590,ko00591,ko00592,ko01100,ko01110
Sakacin A	Amino acid and Its metabolites	Amino acid derivatives	C12H24N4O4	2.5893	[M+]+	0.6517	145266-47-3	9.02959e+07	5.23843e+07	1.5805e+07	3.46299e+07	3.7691e+07	2.94166e+07	4.43601e+07	4.39683e+07	4.01452e+07	3.74523e+07	2.20423e+07	4.08278e+07	2.57395e+07	2.80868e+07	2.0894e+07	2.06944e+07	5.56019e+06	1.88758e+07	9.86296e+06	6.39467e+06	2.17982e+07	2.16181e+07	2.20455e+07	-
Vardenafil	Benzene and substituted derivatives	Benzene and substituted derivatives	C23H32N6O4S	3.8797	[M+K]+	0.6515	224785-90-4 | 224789-15-5	1.63497e+06	2.11387e+06	1.15508e+06	3.9905e+06	3.7362e+06	1.40368e+06	2.27093e+06	840634	1.47142e+06	765205	1.20036e+06	718789	1.47623e+06	1.68356e+06	248154	788640	2.36009e+06	843219	157809	1.13441e+06	1.6278e+06	1.68236e+06	1.57024e+06	-
Misoprostol	FA	Oxidized lipids	C22H38O5	5.1546	[M+H]+	0.6505	59122-46-2	1.02786e+06	4.88802e+06	2.14835e+06	8.02784e+06	1.66537e+07	1.34578e+07	1.04398e+07	7.19541e+06	1.3723e+07	8.90304e+06	8.85094e+06	2.74314e+07	1.87472e+06	3.01768e+06	9.07661e+06	7.27966e+06	1.36771e+07	6.88067e+06	1.30958e+07	1.75086e+07	4.67906e+06	4.27597e+06	3.28302e+06	-
Cyanuric acid	Organic acid and Its derivatives	Organic acid and Its derivatives	C3H3N3O3	3.8143	[M+H-H2O]+	0.6482	108-80-5	1.63021e+07	1.30776e+07	2.1269e+07	1.56068e+07	2.21516e+07	6.38227e+07	3.32118e+07	1.75952e+07	2.17311e+07	1.80464e+07	2.13475e+07	1.7113e+07	1.81107e+07	1.41463e+07	1.64987e+07	2.38429e+07	2.37031e+07	2.25836e+07	1.81117e+07	2.42923e+07	2.7292e+07	2.82969e+07	2.83251e+07	ko00791,ko01100,ko01120
Aloeresin A	Heterocyclic compounds	Heterocyclic compounds	C28H28O11	3.0504	[M+K]+	0.6476	74545-79-2	253197	173445	114162	198517	81230.1	141800	621878	385977	110437	514071	118682	563822	107606	674407	222092	166146	101407	263761	135201	346082	163882	179667	176856	-
Aegeline	Heterocyclic compounds	Heterocyclic compounds	C18H19NO3	1.158	[M+H-H2O]+	0.6473	37791-13-2	1.28134e+08	5.87994e+07	3.27452e+06	1.73574e+06	3.34457e+06	4.29378e+06	8.08348e+06	4.86436e+06	9.32466e+06	9.10762e+06	1.89958e+07	6.23162e+06	2.40965e+07	2.62427e+07	3.70855e+07	3.89467e+07	5.01751e+07	4.57541e+07	6.43932e+07	5.85228e+07	2.56089e+07	2.62247e+07	2.26818e+07	-
3-(2,4-Dimethoxybenzylidene)anabaseine	Benzene and substituted derivatives	Benzene and substituted derivatives	C19H20N2O2	0.6437	[M+H]+	0.6451	148372-04-7 | 156223-05-1 | 156743-65-6	831761	213124	582087	2.10487e+06	6.46063e+06	4.86912e+06	1.04347e+07	1.19196e+07	1.89907e+07	2.76921e+06	2.16326e+07	2.26558e+07	2.71623e+07	2.8695e+07	2.72383e+07	2.08778e+07	3.32265e+07	3.15399e+07	3.78454e+07	3.77847e+07	1.89337e+07	1.87845e+07	1.87803e+07	-
Ceanothine B	Amino acid and Its metabolites	Small Peptide	C29H36N4O4	3.038	[M+K]+	0.6451	19471-43-3	1.22118e+07	3.16048e+06	113930	113930	113930	113930	113930	113930	113930	113930	113930	113930	113930	113930	113930	113930	113930	113931	113930	113930	592945	598480	598294	-
Cyanidin 3-(6''-acetyl-galactoside)	Flavonoids	Anthocyanidins	C23H23O12+	3.8485	[M+K]+	0.6435	350602-26-5	1.56893e+06	2.39195e+06	1.0697e+06	1.38814e+06	1.91486e+06	1.27822e+06	860868	1.2678e+06	862987	1.09453e+06	629109	1.25812e+06	1.25871e+06	529045	523059	325077	535902	965245	220360	438497	431784	444625	472050	-
Picrotin	Heterocyclic compounds	Heterocyclic compounds	C15H18O7	1.4996	[M+NH4]+	0.6413	21416-53-5	1.00009e+08	7.97027e+07	3.40148e+07	1.72069e+07	1.72486e+07	1.61968e+07	7.11074e+06	5.84064e+06	3.32221e+07	3.00241e+07	6.94003e+07	4.53066e+07	1.81978e+07	3.88229e+07	2.30119e+06	4.66961e+07	2.33159e+07	1.36942e+08	4.86257e+07	1.42647e+08	1.64288e+07	1.65088e+07	1.53251e+07	-
5-Hydroxyvalproic acid	Organic acid and Its derivatives	Organic acid and Its derivatives	C8H16O3	1.4934	[M+H-H2O]+	0.6406	53660-23-4	1.29418e+08	4.91795e+07	1.06114e+08	1.0654e+08	9.34038e+07	1.23018e+08	1.05407e+08	8.8471e+07	8.37816e+07	3.75257e+07	7.81346e+07	8.86309e+07	7.17556e+07	9.87016e+07	1.00275e+08	6.02908e+07	9.68676e+07	77527333	5.83917e+07	6.16209e+07	7.21006e+07	7.186e+07	7.18106e+07	-
1-(Methylthio)ethyl 2-propenyl disulfide	Others	Others	C6H12S3	5.6738	[M+H]+	0.6394	195203-59-9	3.62234e+06	3.0911e+06	3.02731e+06	3.29021e+06	4.1399e+06	3.19261e+06	3.83966e+06	3.83584e+06	4.06813e+06	3.78911e+06	4.40768e+06	3.20406e+06	4.02979e+06	3.87578e+06	5.3878e+06	5.04806e+06	4.18549e+06	4.87769e+06	3.72072e+06	4.47779e+06	3.98191e+06	3.9876e+06	4046743	-
Acetazolamide	Alcohol and amines	Amines	C4H6N4O3S2	0.8318	[M+]+	0.6385	59-66-5	2.38705e+06	282865	569141	2.17262e+06	2.96434e+06	3.87002e+06	2.47831e+06	4.68173e+06	3.56567e+06	5.0147e+06	4.32596e+06	5.42511e+06	5.88136e+06	5.08401e+06	3.90015e+06	6.06153e+06	6.25118e+06	3.93426e+06	5.21001e+06	3.14381e+06	3.82019e+06	4.02038e+06	3.90493e+06	-
12-Methyltridecanoic acid	FA	FFA	C14H28O2	3.8829	[M+NH4]+	0.6381	2724-57-4	1.34049e+07	1.0654e+07	1.42918e+07	7.25307e+06	6.88679e+06	9.83431e+06	9.72295e+06	1.43465e+07	7.88366e+06	1.00445e+07	1.15567e+07	1.16009e+07	1.14956e+07	3.40505e+06	3.62553e+06	9.31297e+06	1.05194e+07	1.00272e+07	9.80988e+06	1.91813e+06	1.81355e+07	1.83967e+07	1.80841e+07	-
LPC(16:1/0:0)	GP	LPC	C24H48NO7P	4.3626	[M+NH4]+	0.6376	76790-27-7	2.82144e+06	2.51779e+06	304187	5.31834e+06	1.31952e+06	4.23847e+06	5.42307e+06	4.05899e+06	3.85249e+06	3.62974e+06	3.28119e+06	4.10334e+06	3.21875e+06	2.40587e+06	2.48918e+06	3.74086e+06	1.80888e+06	3.3227e+06	2.4704e+06	3.15132e+06	3.30219e+06	3352361	3.37098e+06	ko00564,ko00590,ko00591,ko00592,ko01100,ko01110
Vaccinoside	Terpenoids	Terpenoids	C25H28O13	0.4693	[M+]+	0.6373	36138-58-6	907704	386427	744910	620256	689558	1.18518e+06	854142	1.24603e+06	969834	813989	925309	771792	1.07068e+06	1.05249e+06	567849	587363	828093	736111	988275	715097	642520	688948	683642	-
(Z)-2-Pentenal	Aldehyde,Ketones,Esters	Aldehydes	C5H8O	5.9918	[M+]+	0.6364	764-39-6	45120.5	6440.18	6440.18	6440.18	63133.9	156169	6440.18	6440.18	6480	32200.9	105036	6440.52	6440.33	6455.44	6440.18	45771.9	6440.18	6440.18	6440.18	6440.18	21414.3	16321.6	16321.6	-
D-threonine	Amino acid and Its metabolites	Amino acids	C4H9NO3	2.715	[M+H-2H2O]+	0.6363	632-20-2 | 80-68-2 | 144-98-9 | 6028-28-0	1.39748e+07	1.63765e+07	1.57594e+07	1.6751e+07	1.82207e+07	1.95528e+07	1.57397e+07	2.12046e+07	1.91144e+07	1.89556e+07	1.85064e+07	1.83003e+07	2.11285e+07	2.24169e+07	2.43476e+07	2.30848e+07	1.86197e+07	2.42154e+07	2.5665e+07	2.24178e+07	2.17047e+07	2.23707e+07	22310368	ko00470,ko01100
Divanillyltetrahydrofuran ferulate	Lignans and Coumarins	Lignans	C30H32O8	3.4322	[M+]+	0.636	96917-11-2	721162	222904	2119.82	2119.82	2119.82	2119.82	2119.82	2119.71	2119.84	2121.07	2119.82	2119.82	2120.03	2119.72	2131.94	2119.82	2119.82	2119.82	2573.98	10630.4	26557.5	28172.6	23879.6	-
Psoralen	Heterocyclic compounds	Heterocyclic compounds	C11H6O3	0.0435	[M+]+	0.6357	66-97-7	1.71833e+07	1.82929e+07	2.00025e+07	1.88264e+07	1.54293e+07	1.75465e+07	1.63813e+07	3.24831e+07	1.62602e+07	9.66683e+06	30512640	3.3723e+07	1.38037e+07	8.91909e+06	3.43539e+07	3.13923e+07	8.40239e+06	1.79988e+07	8.43783e+06	8.4486e+06	1.42753e+07	1.47157e+07	1.47211e+07	ko00999,ko01110
Bardoxolone	Organic acid and Its derivatives	Organic acid and Its derivatives	C31H41NO4	4.6854	[M+K]+	0.6349	218600-44-3	1.13509e+06	1.02279e+06	1.11442e+06	1.7953e+06	2.2913e+06	1.67246e+06	2.69146e+06	2.48642e+06	2.13307e+06	1.64475e+06	1.81138e+06	1.12099e+06	1.81246e+06	1.84126e+06	2.17938e+06	2.18594e+06	2175368	3.14381e+06	2.0199e+06	2.10819e+06	7.81368e+06	7.43375e+06	7.76486e+06	-
Octhilinone	Aldehyde,Ketones,Esters	Ketones	C11H19NOS	1.1704	[M+]+	0.6332	26530-20-1	77701163	7.39382e+07	1.004e+08	8.88245e+07	6.79713e+08	924619571	8.50819e+08	1.29791e+09	1.08012e+09	9.37558e+08	9.66708e+08	1.07549e+09	9.99028e+08	1.10801e+09	1.65722e+09	1.12375e+09	1.65248e+09	1.16318e+09	1.07549e+09	1.67121e+09	8.25786e+08	8.21011e+08	8.24328e+08	-
Americine	Benzene and substituted derivatives	Benzene and substituted derivatives	C31H39N5O4	3.0256	[M+H]+	0.6325	18867-84-0	2.25407e+06	1.03926e+06	863405	308752	571122	383861	361068	617608	305448	386208	337817	406826	308864	362252	338201	122280	412964	451176	151223	202111	344629	344686	342478	-
Arginylhistidine	Amino acid and Its metabolites	Small Peptide	C12H21N7O3	1.3068	[M+H]+	0.6316	155114-05-9	2.04727e+08	1.01594e+08	1.14766e+08	8.70118e+07	3.24888e+07	3.54507e+07	2.22149e+07	2.74222e+07	1.1586e+07	1.15016e+07	8.5667e+06	6.79267e+06	1.77061e+07	1.93327e+07	9.55593e+06	1.141e+07	8.92712e+06	6.57922e+06	5.69781e+06	3.24921e+06	4.32829e+07	4.26043e+07	4.2109e+07	-
Zafirlukast	Benzene and substituted derivatives	Benzene and substituted derivatives	C31H33N3O6S	2.9506	[M+H-2H2O]+	0.6297	107753-78-6	3.46254e+06	494451	1.98828e+06	2.64832e+06	1.57037e+07	1.04488e+07	1.15681e+07	1.06402e+07	9.2698e+06	1.11079e+07	8.51277e+06	7.43323e+06	5.50302e+06	4.78447e+06	2.84796e+06	4.47355e+06	3.26659e+06	2.08804e+06	2.92951e+06	776032	6.04099e+06	6.02135e+06	6.16258e+06	-
Maraviroc	Heterocyclic compounds	Heterocyclic compounds	C29H41F2N5O	4.2822	[M+Na]+	0.6278	376348-65-1	951015	503058	746.31	3731.55	746.55	746.31	746.31	746.31	746.31	5852.24	5192.65	16107.9	746.31	746.31	746.59	746.31	746.35	746.31	746.31	746.31	39682.1	39487	40998.6	-
Azadirachtin	Heterocyclic compounds	Heterocyclic compounds	C35H44O16	3.2621	[M+H-H2O]+	0.626	11141-17-6	823691	622157	488528	721464	1.28232e+06	873790	1.21998e+06	919677	1.36366e+06	2.06649e+06	1.51983e+06	863664	1.36495e+06	776726	683483	718485	210635	629116	438054	176299	680211	744677	742175	ko00996
Simeconazole	Benzene and substituted derivatives	Benzene and substituted derivatives	C14H20FN3OSi	1.282	[M+H-H2O]+	0.6258	149508-90-7	4.40541e+07	4.04768e+07	6.83469e+06	9.55267e+06	4.54775e+07	5.12218e+07	1.09136e+08	1.05027e+08	2.72869e+08	2.61828e+08	4.29924e+08	4.13863e+08	4.60403e+08	5.07891e+08	5.66431e+08	5.50194e+08	6.47099e+08	6.38907e+08	7.71626e+08	8.24553e+08	3.48903e+08	3.46957e+08	3.47045e+08	-
4-Hydroxyphenylglyoxylic acid	Benzene and substituted derivatives	Benzene and substituted derivatives	C8H6O4	5.749	[M+H-H2O]+	0.6256	15573-67-8	2.93144e+07	3.01335e+07	2.39924e+07	3.06328e+07	2.97818e+07	3.06166e+07	3.14745e+07	3.07769e+07	2.89007e+07	3.24637e+07	2.91035e+07	3.57207e+07	3.53404e+07	2.91272e+07	3.07924e+07	3.21268e+07	2.84591e+07	3.16007e+07	3.28093e+07	3.44296e+07	3.20404e+07	3.16357e+07	3.16079e+07	ko00261,ko00627,ko01055,ko01100,ko01110,ko01120
1-Pyrroline	Heterocyclic compounds	Heterocyclic compounds	C4H7N	3.1748	[M+NH4]+	0.6252	5724-81-2	980107	1.70232e+07	1.37631e+06	2.79709e+06	4.56441e+06	3.58691e+06	3.15833e+06	2.28777e+06	2.97451e+06	2.85431e+06	5.44658e+06	1.24659e+07	2.1757e+07	1.46695e+07	8.60198e+06	1.90281e+06	7.6328e+06	7.92817e+06	7.56865e+06	1.00824e+07	3.64768e+06	4.15699e+06	4.18841e+06	-
N-(2-Methylpropyl)acetamide	Alcohol and amines	Amines	C6H13NO	0.394	[M+H-H2O]+	0.6234	1540-94-9	1.32169e+07	1.341e+07	1.36845e+07	1.22669e+07	1.32176e+07	1.33999e+07	1.26247e+07	1.33448e+07	1.25014e+07	1.06724e+07	1.27932e+07	1.25594e+07	1.09994e+07	1.21142e+07	1.23287e+07	1.20768e+07	1.20571e+07	1.0302e+07	1.28682e+07	1.20948e+07	1.23241e+07	1.20639e+07	1.22042e+07	-
1-O-Hexadecyl-2-O-ethyl-SN-glycero-3-phosphorylcholine	GP	PC	C26H56NO6P	5.395	[M+H-2H2O]+	0.6233	78858-42-1	133630	616892	1.16477e+07	2.13111e+06	350148	246678	340461	304987	178563	141278	308905	258261	382825	407687	175355	229919	166642	177724	105234	171013	746304	771918	738441	ko00564,ko00590,ko00591,ko00592,ko01100,ko01110
Glu-glu	Amino acid and Its metabolites	Small Peptide	C10H16N2O7	2.1698	[M+H]+	0.6216	3929-61-1	5.88898e+07	4.23628e+07	4.16675e+07	5.41976e+07	4.48191e+07	5.54754e+07	2.40519e+07	2.47597e+07	2.10049e+07	1.79261e+07	2.06123e+07	3.33587e+07	2.61759e+07	1.55625e+07	2.99173e+07	2.03548e+07	2.64555e+07	2.1314e+07	1.48957e+07	1.65507e+07	3.14227e+07	3.13298e+07	3.13675e+07	-
Penmacric acid	Organic acid and Its derivatives	Organic acid and Its derivatives	C7H10N2O5	0.7275	[M+]+	0.6188	55297-13-7	143041	1.01403e+06	218009	299946	182021	349075	351394	845898	510402	636165	553676	360295	1.05691e+06	918819	605137	1.82293e+06	1.99564e+06	2.32791e+06	1.99938e+06	2.06731e+06	997859	1.01651e+06	967974	-
N-Methylphthalimide	Alcohol and amines	Amines	C9H7NO2	0.5942	[M+Na]+	0.6185	550-44-7	9.04602e+08	8.50259e+08	8.10036e+08	8.42884e+08	9.02352e+08	8.79568e+08	8.96663e+08	8.98752e+08	8.83391e+08	900934145	8.96872e+08	9.25875e+08	9.175e+08	9.11209e+08	9.2287e+08	8.73743e+08	8.98493e+08	8.88473e+08	8.70378e+08	8.94409e+08	8.79311e+08	8.73885e+08	8.79469e+08	-
Ethephon	Others	Others	C2H6ClO3P	4.9624	[M+H]+	0.6179	16672-87-0	2.7591e+06	3.94683e+06	2.1426e+06	2.34765e+06	2.76137e+06	2.31298e+06	1.58214e+06	3.28557e+06	2.63659e+06	2.62672e+06	5.1178e+06	2.13493e+06	2.86499e+06	2.2048e+06	2.63629e+06	3.76297e+06	1.85113e+06	3.09013e+06	2.62651e+06	2.10637e+06	2.11065e+06	2.15837e+06	2.13154e+06	-
Dehydroisocoproporphyrinogen	Heterocyclic compounds	Heterocyclic compounds	C36H36N4O8	5.6613	[M+H-H2O]+	0.616	86154-18-9	642558	2.62034e+06	2.742e+06	614633	1.12019e+06	1.08324e+06	332176	108505	807335	344851	1.15999e+06	110472	108381	527948	546598	407235	286762	444196	282668	453861	1.34447e+06	1.24744e+06	1.18271e+06	-
xi-5-Dodecanolide	Aldehyde,Ketones,Esters	Esters	C12H22O2	3.9545	[M+NH4]+	0.6157	3051-22-7	4.24809e+06	8.28375e+06	1.03715e+08	1.04322e+08	1.04741e+07	3.18535e+07	2.94476e+07	1.86894e+07	6.60231e+07	8.63397e+07	3.30829e+07	5.26875e+07	8.83195e+07	7.78806e+07	8.58447e+07	8.62799e+07	7.71259e+07	8.01446e+07	6.33325e+07	6.25799e+07	7.08437e+07	7.34695e+07	7.11965e+07	-
Monoisobutyl phthalate	Aldehyde,Ketones,Esters	Esters	C12H14O4	2.4271	[M+H-H2O]+	0.6156	30833-53-5	4.9508e+06	5.53608e+06	6.75087e+07	6.37814e+07	1.98275e+08	1.47466e+08	1.4342e+08	5.61526e+07	1.75e+08	1.6426e+08	1.71502e+08	1.62157e+08	1.70499e+08	1.77451e+08	5.20015e+07	4.67933e+07	5.85014e+07	1.34778e+06	5.51595e+07	5.70982e+07	9.87679e+07	9.0955e+07	1.01023e+08	-
Probucol	Benzene and substituted derivatives	Benzene and substituted derivatives	C31H48O2S2	5.4916	[M+]+	0.6133	23288-49-5	647896	1.22201e+06	1.61286e+06	1.3194e+06	1.3387e+06	1.43553e+06	875868	852224	821833	775747	862529	936412	665206	702943	657366	953573	562578	455367	761701	804809	779705	813037	766033	-
Difluprednate	Aldehyde,Ketones,Esters	Esters	C27H34F2O7	3.1501	[M+]+	0.6125	23674-86-4	437829	288918	697615	1.05422e+06	2.18948e+06	2.09972e+06	910909	976306	512765	693746	393642	151133	359833	309392	144752	287832	440754	430304	320573	395710	690767	708989	679570	-
Prenyl formate	Aldehyde,Ketones,Esters	Esters	C6H10O2	5.9034	[M+H]+	0.6122	68480-28-4	288931	184375	436194	870085	389194	252326	748757	488321	667690	775554	409221	729947	580354	704857	756266	1.03352e+06	779072	989366	1.07068e+06	919483	635405	744762	636619	-
Desmetryn	Heterocyclic compounds	Heterocyclic compounds	C8H15N5S	1.1704	[M+H]+	0.6115	1014-69-3	1.37141e+07	7.79834e+06	4.83434e+07	4.86161e+07	7.60084e+07	8.82803e+07	9.70674e+07	9.22442e+07	1.18105e+08	1.05218e+08	1.11857e+08	1.30417e+08	1.64452e+08	1.22407e+08	1.66805e+08	1.19135e+08	1.70133e+08	1.31104e+08	1.20883e+08	1.17899e+08	8.68392e+07	8.63273e+07	8.67886e+07	-
Pendimethalin	Benzene and substituted derivatives	Benzene and substituted derivatives	C13H19N3O4	4.6854	[M+]+	0.6104	40487-42-1	2.39616e+06	1.6338e+06	3.89948e+06	4.09947e+06	1.64135e+06	2.51877e+06	6.12193e+06	3.89795e+06	1.6798e+06	1.09265e+06	1.27507e+06	492883	2.31604e+06	1.68402e+06	3.24943e+06	2.20825e+06	1.4254e+06	797612	1.74507e+06	2.26687e+06	9.92088e+06	1.02518e+07	9.99192e+06	-
2-Deoxy-2-Acetamido-Beta-D-Galactose-4-Sulfate	Organic acid and Its derivatives	Sulfonic acids	C8H15NO9S	0.5942	[M+H-H2O]+	0.6103	45233-43-0	6.99238e+07	6.52321e+07	5.7143e+07	5.91172e+07	6.49532e+07	6.57323e+07	7.09504e+07	6.20195e+07	6.70572e+07	6.64566e+07	6.87023e+07	7.43738e+07	7.12223e+07	7.26132e+07	7.62212e+07	7.24452e+07	6.90432e+07	7.48073e+07	6.92514e+07	7.38929e+07	6.62695e+07	6.65873e+07	6.64186e+07	-
N-Nitroso-pyrrolidine	Heterocyclic compounds	Heterocyclic compounds	C4H8N2O	3.2126	[M+H-H2O]+	0.6094	930-55-2	4.9956e+07	9.66443e+07	8.66989e+07	8.60965e+07	8.54107e+07	7.26802e+07	7.0665e+07	7.21021e+07	6.38944e+07	7.59399e+07	8.57178e+07	9.20594e+07	7.44096e+07	7.33192e+07	4.23591e+07	7.03739e+07	6.24593e+07	8.76715e+07	7.09425e+07	6.01491e+07	1.80522e+08	1.49316e+08	1.61752e+08	-
Fexofenadine	Heterocyclic compounds	Heterocyclic compounds	C32H39NO4	5.5055	[M+H]+	0.609	83799-24-0 | 138452-21-8	2.14629e+06	4.86371e+06	5.60058e+06	4.06137e+06	3.82053e+06	4.08247e+06	2.47188e+06	2.73117e+06	2.64791e+06	2.17571e+06	2.8573e+06	2811260	2.85055e+06	2.48375e+06	2.33627e+06	2.85166e+06	2.15152e+06	1.40855e+06	2.08736e+06	2.10371e+06	2.71321e+06	2.68649e+06	2.51148e+06	-
Epoxybergamottin	Heterocyclic compounds	Heterocyclic compounds	C21H22O5	2.7638	[M+Na]+	0.6084	206978-14-5	2.91234e+06	3.06171e+06	2.23148e+07	1.39415e+07	7.66116e+07	7.1974e+07	6.95448e+07	7.17995e+07	5.00122e+07	2.31472e+07	2.22941e+07	2.225e+07	2.65813e+07	8.61336e+07	8.24672e+07	3.55998e+07	1.66814e+07	7.2981e+07	1.74954e+07	4.39007e+07	4.54459e+07	4.40072e+07	4.53926e+07	ko00999
Isovaleraldehyde	Aldehyde,Ketones,Esters	Aldehydes	C5H10O	5.2244	[M+NH4]+	0.6083	590-86-3	770630	1.05113e+06	1.07745e+06	1.16734e+06	1.16627e+06	2.6732e+06	1.1686e+06	467444	2.24657e+06	2.13934e+06	1.79657e+06	2.09566e+06	1.2385e+06	2.76239e+06	1.86556e+06	1.58417e+06	1.55701e+06	2.25852e+06	2.1637e+06	977709	3.44674e+06	3.8101e+06	3.73206e+06	-
Neomycin	Carbohydrates and Its metabolites	Carbohydrates and Its metabolites	C23H46N6O13	3.1879	[M+K]+	0.6063	1404-04-2	708048	921060	1.59157e+06	1.38589e+06	469996	1.4572e+06	1.19958e+06	1.40045e+06	1.31219e+06	991800	1.69354e+06	1.40594e+06	1.43426e+06	1.86447e+06	1.20274e+06	1.87928e+06	847855	2.05028e+06	1.47236e+06	2.47834e+06	1.29069e+06	1.22216e+06	1.32609e+06	ko00524,ko01110
Leu-Lys	Amino acid and Its metabolites	Small Peptide	C12H25N3O3	3.5141	[M+]+	0.6062	6416-76-8	2.82803e+07	7.54751e+07	3.29421e+07	5.19876e+07	4.69688e+07	3.71789e+07	4.07777e+07	4.55996e+07	3.40011e+07	4.00407e+07	5.20728e+07	5.5669e+07	3.68794e+07	5.32022e+07	3.73511e+07	3.71268e+07	3.06289e+07	3.35908e+07	3.8828e+07	3.79135e+07	4.65891e+07	4.68633e+07	4.66288e+07	-
Tsibulin 1	Heterocyclic compounds	Heterocyclic compounds	C13H22O2	5.6487	[M+NH4]+	0.6061	126624-26-8	1.89335e+06	4.15309e+06	5.54808e+06	2.12816e+06	2.37498e+06	967223	1.16674e+06	2.92058e+06	1.28004e+06	571894	982208	212950	1.65907e+06	1.09576e+06	1.02357e+06	982062	1.17402e+06	468148	1248522	3.52234e+06	2.11916e+06	2.56993e+06	2.47893e+06	-
Ac-Ser-Asp-Lys-Pro	Amino acid and Its metabolites	polypeptide	C20H33N5O9	2.6521	[M+NH4]+	0.6061	120081-14-3	115195	2.53017e+06	167736	332290	17172.9	17172.9	17955.5	17172.9	17172.9	17172.9	17172.9	17172.9	17172.9	17172.9	17161.9	17172.9	17172.9	17172.9	17172.9	17173.1	81194.4	59644.5	86066.6	-
Triethyl citrate	Aldehyde,Ketones,Esters	Esters	C12H20O7	1.2322	[M+NH4]+	0.6039	77-93-0	1.77937e+08	149028868	4.54713e+07	4.68722e+07	9.05441e+07	7.65915e+07	1.90629e+08	1.80537e+08	4.62469e+08	4.68509e+08	7.2751e+08	7.5306e+08	8.68385e+08	9.52864e+08	1.12736e+09	1.13711e+09	1.31053e+09	1.32515e+09	1.72473e+09	1.89164e+09	6.84218e+08	6.88186e+08	6.84299e+08	-
Hydroquinone	Benzene and substituted derivatives	Phenolics	C6H6O2	0.5942	[M+H]+	0.6033	123-31-9	1.60614e+07	2.31332e+07	3.51749e+07	3.3077e+07	4.2799e+07	5.08417e+07	4.30105e+07	5.73733e+07	5.40905e+07	6.07898e+07	7.93462e+07	8.06494e+07	6.8966e+07	7.6362e+07	8.16524e+07	9.17952e+07	9.49036e+07	9.43805e+07	8.69981e+07	9.23224e+07	6.7358e+07	6.73185e+07	6.81817e+07	ko00350,ko00361,ko00362,ko00363,ko00627,ko01100,ko01120
Mephentermine	Alcohol and amines	Amines	C11H17N	4.202	[M+]+	0.6023	100-92-5	5.03572e+06	2.88445e+06	2.38894e+06	3.33559e+06	5.71226e+06	3.89226e+06	5.11375e+06	2.99274e+06	3.10128e+06	6.77191e+06	2.64368e+06	3.13376e+06	2.30806e+06	4.04437e+06	2.13562e+06	2.88797e+06	2.52306e+06	3107533	3.14434e+06	2.24892e+06	3.12054e+06	3.01489e+06	3.11139e+06	-
s,s'-Ethylidene dithioacetate	Aldehyde,Ketones,Esters	Esters	C6H10O2S2	0.7316	[M+]+	0.6019	20266-80-2	1.03459e+06	735154	9.11896e+06	5.59255e+06	8.14883e+06	8.78436e+06	1.43125e+07	1.75644e+07	4.10853e+07	3.89967e+07	4.71772e+07	4.56379e+07	1.99309e+07	4.75581e+07	5.08134e+07	4.82663e+07	5.34383e+07	5.09518e+07	5.77558e+07	6.00934e+07	2.76753e+07	2.5834e+07	2.6293e+07	-
1,3-Benzenediol	Benzene and substituted derivatives	Phenolics	C6H6O2	5.6738	[M+H]+	0.6003	108-46-3	2.34135e+08	2.27624e+08	2.2235e+08	2.77358e+08	2.7455e+08	2.71384e+08	2.43031e+08	2.80325e+08	2.41142e+08	2.60947e+08	2.52227e+08	2.57434e+08	2.55655e+08	2.71428e+08	2.37961e+08	2.71008e+08	2.24731e+08	2.76964e+08	2.58797e+08	2.68302e+08	2.46392e+08	2.4746e+08	2.46374e+08	ko00362,ko01120
4-Methyl-5-thiazoleethanol	Alcohol and amines	Alcohols	C6H9NOS	2.291	[M+]+	0.5991	137-00-8	7.16762e+06	1.33317e+07	1.58602e+07	1.25757e+07	1.50956e+07	1.83066e+07	1.31254e+07	1.53759e+07	1.63714e+07	1.09681e+07	13934925	1.09221e+07	1.39993e+07	1.77812e+07	2.06792e+07	8.18894e+06	1.86397e+07	1.69905e+07	1.58265e+07	2.39319e+07	1.36578e+07	1.37931e+07	1.43957e+07	ko00730,ko01100,ko01240
Tyr-Lys	Amino acid and Its metabolites	Small Peptide	C15H23N3O4	3.3628	[M+]+	0.5981	54925-88-1	1.18601e+07	2.51783e+07	1.07894e+06	1.47901e+06	2.4861e+06	1.09585e+06	1.09931e+06	2.91048e+06	1.36706e+06	2.29629e+06	1.93372e+06	2.25256e+06	387514	426788	655884	547971	1.13503e+06	366836	1.00124e+06	152952	1.40736e+06	1.89828e+06	1.78686e+06	-
Ceanothine D	Amino acid and Its metabolites	Small Peptide	C27H40N4O4	4.4986	[M+K]+	0.5979	5574-24-3	3.5196e+06	1.21375e+07	1.48317e+07	6.2645e+06	6.29082e+06	6.29978e+06	6.58938e+06	4.97684e+06	6.98011e+06	5.44832e+06	4.29304e+06	5.21539e+06	4.27711e+06	2.99662e+06	3.31261e+06	4.10788e+06	3.29395e+06	4.01135e+06	4.35402e+06	1730513	4.28148e+06	4.39796e+06	4.26594e+06	-
Styrene	Benzene and substituted derivatives	Benzene and substituted derivatives	C8H8	5.4957	[M+]+	0.5967	100-42-5	46481.8	97811.8	75116.7	33403.7	73274.4	2.08144e+06	22531.6	27205.7	21508.5	31140.4	67488.4	59694.5	40502.5	42910.7	36069.2	64213.8	49753.3	35766.8	41543.4	27433	37180.6	37794.4	38955	-
1-O-Hexadecyl-lyso-sn-glycero-3-phosphocholine	GP	LPC	C24H52NO6P	4.6107	[M+K]+	0.5941	17364-21-5	1.03371e+08	8.90841e+07	9.45107e+06	1.26742e+07	1.67165e+06	2.01916e+06	632881	238613	1.35331e+06	3.48322e+06	3.5358e+06	4.31985e+06	436585	314479	1.42378e+07	1.50376e+07	2.64357e+07	2.48889e+07	4.84539e+07	5.74e+07	1.83703e+07	1.83393e+07	1.80624e+07	ko00564,ko00590,ko00591,ko00592,ko01100,ko01110
T-2 Tetraol	Terpenoids	Sesquiterpenoids	C15H22O6	4.004	[M+H-H2O]+	0.593	34114-99-3	891614	1664432	996620	1.72859e+06	1.9743e+06	4.59373e+06	9.90802e+06	9.07864e+06	1.47934e+07	1.90124e+07	1.31658e+07	1.93397e+07	1.04549e+07	1.97819e+07	2.6351e+07	3.45844e+07	3.02149e+07	4.42009e+07	3.84093e+07	2.70415e+07	1.42022e+07	1.27085e+07	1.326e+07	-
Isoalantolactone	Aldehyde,Ketones,Esters	Ketones	C15H20O2	0.8818	[M+H-H2O]+	0.593	470-17-7 | 4677-48-9	3.40232e+07	3.33664e+07	1.00802e+08	1.02605e+08	2.27319e+08	2.16496e+08	2.71177e+08	2.66375e+08	2.86361e+08	285614452	3.12459e+08	2.8466e+08	2.88403e+08	3.05656e+08	3.20049e+08	3.0922e+08	3.094e+08	2.97255e+08	2.7384e+08	2.86581e+08	2.86135e+08	2.88353e+08	2.87674e+08	-
2-Cyanopyridine	Heterocyclic compounds	Heterocyclic compounds	C6H4N2	5.6487	[M+H]+	0.5914	100-70-9 | 29386-66-1	2.81197e+07	2.9797e+07	1.49028e+07	2.30559e+07	2.87326e+07	2.97809e+07	2.09695e+07	3.15543e+07	3.26125e+07	1.85529e+07	2.78472e+07	1.87059e+07	1.77269e+07	1.99737e+07	3.22336e+07	3.28045e+07	1.88958e+07	3.27623e+07	1.82161e+07	2.48247e+07	1.68393e+07	1.69829e+07	1.71756e+07	-
Procaine	Benzene and substituted derivatives	Benzene and substituted derivatives	C13H20N2O2	0.7567	[M+]+	0.5911	59-46-1	2.64027e+07	2.17997e+07	1.2391e+07	18749562	1.36188e+07	1.14896e+07	8.48842e+06	1.01975e+07	1.54417e+07	1.06103e+07	6.40408e+06	1.41693e+07	1.30841e+07	1.43638e+07	1.6821e+07	1.5089e+07	4.62855e+06	4.54581e+06	1.43408e+07	2.0776e+07	1.62172e+07	1.64361e+07	1.61081e+07	-
1,2-Benzoquinone	Benzene and substituted derivatives	Benzene and substituted derivatives	C6H4O2	5.8547	[M+H]+	0.5907	583-63-1	2.67252e+06	2.91261e+06	6.79335e+06	2.54637e+06	7.10149e+06	3.01969e+06	5.53747e+06	4.71323e+06	4.12273e+06	4.21336e+06	3.09956e+06	3.26036e+06	3.32586e+06	3.56e+06	3.12462e+06	4.5479e+06	1.81692e+06	3.12168e+06	4.16514e+06	2.49705e+06	3.80207e+06	4.1597e+06	4.20571e+06	-
4-(Methylsulfanyl)-2-oxobutanoic acid	Organic acid and Its derivatives	Organic acid and Its derivatives	C5H8O3S	1.0204	[M+H]+	0.5894	583-92-6	3.26018e+07	1.97971e+07	3.33305e+07	1.92816e+07	2.04351e+07	2.07554e+07	1.77829e+07	1.86039e+07	1.89743e+07	1.45543e+07	1.46168e+07	1.02816e+07	2.18553e+07	1.15775e+07	2.34537e+07	1.66536e+07	4.1087e+07	1.83337e+07	1.39002e+07	1.70224e+07	2.05e+07	2.07199e+07	2.04004e+07	ko00270,ko00470,ko01100,ko01110,ko01210
Neriifolin	Steroids	Steroidal saponins	C30H46O8	4.2203	[M+]+	0.589	466-07-9	2.00419e+06	2.57611e+06	31643.6	31613.9	31643.5	31643.6	31643.1	31642.9	31643.6	31641.5	186854	218264	32035.3	31955	32275.6	31742.7	31818.1	31689.2	31956.7	32286.7	186354	187278	181405	-
3-Palmitoyl-sn-glycerol	GL	MG	C19H38O4	5.2749	[M+Na]+	0.5864	5309-46-6 | 32899-41-5	315077	298593	302919	302451	176760	324969	466628	852299	353767	229113	357339	263338	255392	376631	227007	371900	286334	213995	131491	143513	255076	287187	291022	ko00561,ko01100
Alatolide	Heterocyclic compounds	Heterocyclic compounds	C19H26O6	1.2696	[M+]+	0.5861	41929-10-6	1.78909e+07	1.2821e+07	3.76067e+07	4.02001e+07	2.86958e+07	2.76108e+07	3.25675e+07	3.28149e+07	43612949	3.8847e+07	5.55547e+07	5.60587e+07	6.05306e+07	6.56211e+07	7.35088e+07	7.04494e+07	6.83204e+07	7.12515e+07	6.02405e+07	5.78153e+07	4.8071e+07	4.85452e+07	4.82383e+07	-
Butyl octadecanoate	Aldehyde,Ketones,Esters	Esters	C22H44O2	4.1034	[M+NH4]+	0.5857	123-95-5	1.0235e+08	1.21827e+07	6.58059e+06	1.64988e+07	1.93295e+07	1.19979e+07	6.60176e+07	1.5541e+07	9.31798e+07	2.21109e+07	9.07449e+07	1.46631e+07	1.44626e+07	1.36769e+07	1.23463e+07	5.88562e+07	8.6463e+06	2.33317e+07	1.79223e+07	1.48836e+07	1.33989e+07	1.34537e+07	1.3293e+07	-
Cabergoline	Alkaloids	Alkaloids	C26H37N5O2	5.0003	[M+H]+	0.5852	81409-90-7	208528	291818	471465	65184.1	271425	307545	169627	539683	268970	166695	288794	261153	339311	715787	174299	545617	519560	638537	451457	672896	302038	261483	296965	-
Asiaticoside A	Terpenoids	Triterpene Saponin	C48H78O20	3.8672	[M+H-H2O]+	0.5824	34540-22-2	6.45212e+06	7.00448e+06	1.48468e+06	1.193e+06	4.88053e+06	3.07772e+06	2.31493e+06	2.15067e+06	298755	395413	212854	1.33916e+06	806359	440482	112628	491853	583491	568456	599830	831926	2.37395e+06	2.43509e+06	2.43396e+06	-
Pyroquilon	Aldehyde,Ketones,Esters	Ketones	C11H11NO	0.6854	[M+]+	0.5823	57369-32-1	119445	82990.2	66330.6	53145.5	107560	123463	142296	86969.9	68439.2	126593	309919	88092.4	68969.5	95851.6	83988.8	49622.4	47254.8	167148	49571.7	57172.9	258755	229176	267112	-
Erinapyrone A	Aldehyde,Ketones,Esters	Ketones	C7H10O3	5.9286	[M+K]+	0.5809	146064-66-6	7.80488e+06	1.35523e+07	1.38115e+07	3.04722e+07	1.07322e+07	6.37957e+06	1.00843e+07	7.50042e+06	6.78167e+06	6.59857e+06	5.9583e+06	5.29888e+06	1.89851e+07	1.01131e+07	6.30657e+06	9416360	9.71927e+06	6.00526e+06	5779325	9.66626e+06	6.15253e+06	6.22117e+06	6.45861e+06	-
Adefovir dipivoxil	Heterocyclic compounds	Heterocyclic compounds	C20H32N5O8P	0.5694	[M+H]+	0.5772	142340-99-6	607629	866210	1.14184e+06	450545	2.00028e+06	350944	1.21887e+06	2.27169e+06	712871	1.36702e+06	3.01345e+06	3.1828e+06	2.48856e+06	4.46201e+06	6.75535e+06	1.84151e+06	3.25765e+06	7455749	4.94467e+06	4.10912e+06	3.32921e+06	3.22176e+06	3.2041e+06	-
Diclomezine	Heterocyclic compounds	Heterocyclic compounds	C11H8Cl2N2O	0.7631	[M+H-H2O]+	0.5761	62865-36-5	8.04336e+07	5.75306e+07	4.49727e+07	4.60593e+07	3.15575e+07	3.31622e+07	2.54035e+07	2.95636e+07	2.59856e+07	2.30578e+07	2.21686e+07	2.28464e+07	1.41833e+07	7.81518e+06	2.03438e+07	9.98266e+06	2.08056e+07	2.01276e+07	1.75247e+07	1.18521e+07	1.95536e+07	2.11418e+07	1.99938e+07	-
Enrofloxacin	Heterocyclic compounds	Heterocyclic compounds	C19H22FN3O3	1.8331	[M+K]+	0.5741	93106-60-6	1.76443e+06	4.00352e+06	1.24769e+07	1.55088e+07	1.78022e+07	1.97958e+07	2.08489e+07	1.95518e+07	2.14591e+07	2.06412e+07	2.11339e+07	2.28738e+07	2.16471e+07	2.17925e+07	2.268e+07	2.36668e+07	2.37873e+07	2.12914e+07	2.07131e+07	2.08018e+07	1.99623e+07	1.99576e+07	1.97882e+07	-
Deferoxamine	Amino acid and Its metabolites	Small Peptide	C25H48N6O8	4.4401	[M+NH4]+	0.5738	70-51-9	1.76511e+06	1.0678e+06	1.38319e+06	610348	293926	456782	420918	574028	743859	316104	409749	956130	353701	1.12667e+06	491807	330908	2.14039e+06	1.04028e+06	1.73674e+06	2.12567e+06	1.48669e+06	1.46228e+06	1.47348e+06	-
2-(1-methyl-1H-imidazol-4-yl)acetic acid	Organic acid and Its derivatives	Organic acid and Its derivatives	C6H8N2O2	5.6487	[M+]+	0.5731	2625-49-2	1.82494e+07	1.55991e+07	6.08742e+06	2.43153e+07	3.39274e+07	2.84842e+07	2.95218e+07	3.53389e+07	5.27125e+07	3.00207e+07	2.58437e+07	1.18354e+07	1.34243e+07	1.24394e+07	4.73291e+07	2.85877e+07	2.73817e+07	2.85655e+07	9.63848e+06	1.6985e+07	1.33596e+07	1.28014e+07	1.29957e+07	ko00340,ko01100
4-(Methylsulfanyl)butan-2-ol	Alcohol and amines	Alcohols	C5H12OS	0.5942	[M+H-H2O]+	0.5724	13296-23-6	5.47469e+07	5.15761e+07	3.52481e+07	5.24837e+07	3.87289e+07	5.4489e+07	2.91424e+07	5.36547e+07	4.99911e+07	5.09027e+07	6.12913e+07	3.1933e+07	5.54948e+07	5.56196e+07	3.96787e+07	3.32888e+07	3.46451e+07	5.46656e+07	4.91238e+07	5.8872e+07	5.32587e+07	5.29138e+07	5.37359e+07	-
Oxytocin	Amino acid and Its metabolites	polypeptide	C43H66N12O12S2	3.6733	[M+H-2H2O]+	0.5722	50-56-6	169668	110035	94769.5	76350.4	164573	257333	125774	139159	184725	165614	206495	124349	287089	127290	96703.7	492375	558428	400509	191642	188716	369321	306211	359225	-
Deoxyrubroskyrin	Alcohol and amines	Alcohols	C30H22O11	0.6809	[M+H-H2O]+	0.5707	52680-04-3	321188	254045	577025	491270	487793	764613	198979	489263	495728	563066	584458	120806	436998	328320	279600	398830	1.0485e+06	455052	569793	249950	524852	534060	481453	-
Schisantherin B	Heterocyclic compounds	Heterocyclic compounds	C28H34O9	2.8393	[M+NH4]+	0.5705	58546-55-7	2.4929e+07	1.09033e+07	8.78563e+06	7.16469e+06	1.03122e+07	1.07208e+07	4.8147e+06	7271759	1.49572e+06	1.52177e+06	5.3846e+06	6.0655e+06	7.08407e+06	6.1639e+06	8.16294e+06	6.37636e+06	9.48847e+06	8.80347e+06	1.18423e+07	1.36827e+07	4.17602e+06	4.38448e+06	4.21172e+06	-
Butabarbital	Heterocyclic compounds	Heterocyclic compounds	C10H16N2O3	0.7818	[M+H]+	0.5697	125-40-6	1.68617e+07	3.09906e+07	4.07861e+07	2.58933e+07	2.72877e+08	2.56357e+08	3.72631e+08	3.61549e+08	4.5118e+08	4.38023e+08	4.80379e+08	4.74546e+08	4.94134e+08	4.78781e+08	5.06176e+08	4.90767e+08	5.0965e+08	5.04198e+08	4.92833e+08	5.08666e+08	3.75374e+08	3.72919e+08	3.73058e+08	-
Streptozocin	Carbohydrates and Its metabolites	Carbohydrates and Its metabolites	C8H15N3O7	3.439	[M+H]+	0.5696	18883-66-4	301852	275054	1.05032e+07	9.34601e+06	3.18378e+07	2.23832e+07	2.84433e+07	3.0264e+07	3.53733e+07	3.23369e+07	5.5632e+07	4.80468e+07	7.14757e+07	7.93431e+07	8.23441e+07	8.56183e+07	7.63138e+07	7.81479e+07	7.80987e+07	1.01272e+08	5.01964e+07	5.12896e+07	5.12571e+07	-
Glyuranolide	Aldehyde,Ketones,Esters	Esters	C31H44O6	3.8048	[M+]+	0.5646	123914-44-3	2.24666e+06	3.03116e+06	1.76136e+06	2.38536e+06	2.9252e+06	3.30256e+06	3.17685e+06	3.09527e+06	3.28605e+06	3.68432e+06	2.24776e+06	1.12561e+06	5.67161e+06	3.03431e+06	3.91408e+06	6.2098e+06	3.10295e+06	6.32893e+06	3.51725e+06	1.90466e+06	1.8256e+06	1.72039e+06	1.79691e+06	-
Dehydrocostus lactone	Heterocyclic compounds	Heterocyclic compounds	C15H18O2	1.2944	[M+Na]+	0.5622	477-43-0	2.14964e+08	1.2991e+08	2.19111e+07	2.60502e+07	2.77591e+07	2.58446e+07	2.5318e+07	19468850	1.98753e+07	2.0289e+07	2.71734e+07	1.86785e+07	1.62738e+07	1.83872e+07	2.05521e+07	1.88431e+07	1.61221e+07	2.04721e+07	2.09585e+07	1.28492e+07	3.82119e+07	3.80543e+07	3.7621e+07	-
Dimethyl fukiic acid	Benzene and substituted derivatives	Phenolics	C13H16O8	1.1704	[M+NH4]+	0.5587	56158-55-5	7.25727e+06	2.31756e+06	5.62047e+07	8.10756e+07	1.50109e+08	1.29092e+08	1.47058e+08	1.57764e+08	1.16574e+08	1.4412e+08	1.249e+08	1.59087e+08	1.53009e+08	1.42313e+08	1.50822e+08	1.61306e+08	1.43186e+08	1.62471e+08	1.44303e+08	1.38604e+08	1.33195e+08	1.31648e+08	1.34145e+08	-
2-[[2-(4-Hydroxy-3,5-dimethoxyphenyl)-4-[(4-hydroxy-3,5-dimethoxyphenyl)methyl]oxolan-3-yl]methoxy]oxane-3,4,5-triol	Lignans and Coumarins	Lignans	C27H36O12	2.9384	[M+H]+	0.5585	126882-52-8	1.07918e+06	1.53527e+06	1.27372e+06	1.00665e+06	1.07849e+06	1.01401e+06	1.11438e+06	881585	280700	1.2107e+06	1.03403e+06	2.66688e+06	1.72597e+06	1.95606e+06	3.82204e+06	2998511	4.81433e+06	5.22434e+06	1.44163e+06	4.57151e+06	1.26919e+06	1.09523e+06	1.39828e+06	-
Murrayacinine	Heterocyclic compounds	Heterocyclic compounds	C23H23NO2	2.4026	[M+H]+	0.5577	53508-00-2	3.09687e+07	8.9647e+06	2.66669e+07	2.52791e+07	5.25628e+07	5.13716e+07	5.89124e+07	6.27022e+07	7.079e+07	7.43924e+07	8.26324e+07	7.76733e+07	8.12978e+07	8.55595e+07	1.46351e+08	8.06816e+07	8.76727e+07	8.26477e+07	7.56556e+07	7.75866e+07	6.24323e+07	6.17831e+07	6.18238e+07	-
Withaperuvin H	Steroids	Steroid	C30H42O9S	3.1003	[M+]+	0.5558	123298-94-2	9.17729e+06	7.70204e+06	3.63959e+07	2.72722e+07	2.43775e+07	2.72865e+07	1.22968e+07	2.54441e+07	2.89708e+07	4.23313e+06	2.25572e+07	2.0656e+07	1.71871e+07	2.12579e+07	1.86054e+07	1.96838e+07	1.72198e+07	1.67728e+07	1.51889e+07	1.58051e+07	1.06081e+07	9.99909e+06	1.14164e+07	-
Cortolone-3-glucuronide	Aldehyde,Ketones,Esters	Ketones	C27H42O11	2.6836	[M+H-H2O]+	0.5519	56162-46-0	1.74893e+07	2.99516e+07	8.62425e+07	5.71469e+07	3.73837e+07	5.37801e+07	3.86174e+07	2.08575e+07	1.33495e+07	7.66097e+06	2.43178e+06	3.87425e+06	1.05914e+06	8.79986e+06	8.70752e+06	9.16297e+06	1.02021e+07	1.04113e+07	1.11076e+07	1.13029e+07	1.83314e+06	2.0518e+06	2.05135e+06	-
Gossypol	Alcohol and amines	Alcohols	C30H30O8	1.257	[M+]+	0.5483	90141-22-3	12273.8	12273.8	745542	495000	944858	941819	205371	67971.7	12273.8	61369	11674.9	12265	12273.8	12273.8	12273.8	12273.8	12273.8	12273.8	12273.8	12273.8	119918	135209	127463	ko00909,ko01110
Natamycin	Aldehyde,Ketones,Esters	Esters	C33H47NO13	3.0123	[M+Na]+	0.546	7681-93-8	187164	89308.2	25453.7	23084.8	225.33	198.56	39.77	39.77	39.69	39.61	39.75	39.77	39.77	39.77	39.7	39.77	39.77	39.77	39.76	39.77	21284.7	22038.1	21913.3	-
3-Hydroxydodecanedioic acid	Organic acid and Its derivatives	Organic acid and Its derivatives	C12H22O5	0.8824	[M+H-H2O]+	0.5181	34574-69-1	4.98533e+07	4.21402e+07	1.77841e+08	1.70454e+08	2.8955e+08	2.61529e+08	3.00143e+08	3.0924e+08	2.84016e+08	2.83839e+08	2.75492e+08	2.54149e+08	2.44678e+08	2.4882e+08	2.40499e+08	2.31808e+08	2.19474e+08	2.11018e+08	1.70386e+08	1.87817e+08	2.46102e+08	2.46075e+08	2.47446e+08	-
Methenamine	Heterocyclic compounds	Heterocyclic compounds	C6H12N4	4.5109	[M+NH4]+	0.514	100-97-0	3.0481e+06	2.38228e+06	2.67477e+06	2.95043e+06	891372	2.76985e+06	3.35018e+06	1.57367e+06	1.98508e+06	2.12833e+06	1.21803e+06	2.08459e+06	1.91109e+06	1.3487e+06	3.1711e+06	805712	2.27329e+06	1.72072e+06	1.85793e+06	2.27392e+06	3.63944e+06	3.57432e+06	3.5692e+06	-
Vinblastine	Aldehyde,Ketones,Esters	Esters	C46H58N4O9	3.6533	[M+H-2H2O]+	0.5138	865-21-4	605956	902442	208567	188006	226346	261506	103334	93985.6	136236	459609	356286	140404	226420	242459	118216	221393	225518	273467	147102	173332	350879	334877	353756	-
Polytuftsin	Amino acid and Its metabolites	Small Peptide	C21H40N8O6	4.2508	[M+K]+	0.512	9063-57-4 | 112592-90-2	2.8529e+06	4.22925e+06	1.84212e+07	1.69589e+07	1.54309e+07	1.63104e+07	1.65451e+07	1.43967e+07	1.28682e+07	1.33413e+07	7.41366e+06	6.73733e+06	1.14471e+07	1.00244e+07	1.39551e+07	1.15013e+07	1.07436e+07	6.88522e+06	8.54185e+06	1.04628e+07	1.04842e+07	1.0441e+07	1.06589e+07	-
3-Oxoglycyrrhetinic acid	Aldehyde,Ketones,Esters	Esters	C30H44O4	5.2079	[M+H]+	0.9979	7020-50-0	1.85619e+06	515699	35026.8	111589	15044.4	1.5419e+06	1.01156e+06	2.27484e+06	1.57864e+06	1.77738e+06	3.39958e+06	3.02075e+06	2.68589e+06	2.87931e+06	2.44134e+06	3.29232e+06	2.59242e+06	3.27141e+06	3.71534e+06	3.70012e+06	3.07812e+06	3.16301e+06	3.15602e+06	-
Ardisianone	Aldehyde,Ketones,Esters	Esters	C24H38O5	4.9373	[M+H]+	0.9954	66398-68-3	5.4623e+06	3.08795e+06	725763	2.74744e+06	7.68233e+06	7.00542e+06	9.48444e+06	9.7907e+06	1.39469e+07	1.36653e+07	5.18269e+06	7.32758e+06	4.278e+06	2.53583e+06	2.63278e+06	3.39957e+06	3.62114e+06	4.40335e+06	3.70061e+06	2.93534e+06	4197362	4.2116e+06	4.18812e+06	-
N-Benzoyl-D-arginine	Benzene and substituted derivatives	Benzene and substituted derivatives	C13H18N4O3	2.0552	[M+NH4]+	0.9932	61088-55-9	4.67521e+07	5.23004e+07	2.01387e+07	2.87137e+07	1.22974e+07	1.19572e+07	3.52253e+06	669449	4.0619e+06	549067	698969	900516	692349	6.38878e+06	6.14333e+06	614075	1.18968e+07	1.28189e+07	1.12878e+07	1.52785e+07	1.02977e+07	1.01867e+07	1.01572e+07	-
Cucurbitacin E	Aldehyde,Ketones,Esters	Esters	C32H44O8	3.0776	[M+NH4]+	0.9832	18444-66-1	7.94569e+06	2.08906e+06	113123	111367	107960	110962	109191	109602	107876	107518	109602	109588	109397	109363	109598	109509	108195	109601	109602	108751	613601	608469	601490	ko00996,ko01110
Ganoderiol G	Aldehyde,Ketones,Esters	Ketones	C31H52O5	4.5983	[M+H]+	0.977	114567-48-5	3.59606e+06	5.9753e+06	6.26971e+06	1.99093e+06	2.83182e+06	991169	462112	3.76641e+06	2.31321e+06	4.31344e+06	1.09099e+07	7.15674e+06	7.75654e+06	9.87229e+06	1.14429e+07	1.01696e+07	1.47686e+07	1.16581e+07	1.9598e+07	2.2723e+07	1.234e+07	1.20276e+07	1.34412e+07	-
N(5)-Acetyl-L-ornithine	Amino acid and Its metabolites	Amino acid derivatives	C7H14N2O3	3.2994	[M+H]+	0.9731	2185-16-2	4.31558e+06	2.20897e+06	1.47402e+06	1.71869e+06	2.29296e+06	1.04926e+06	5.22487e+06	1.08463e+06	1.17477e+07	8.71013e+06	1.65599e+07	2.07581e+07	2.26545e+07	1.13565e+07	2.19183e+07	2.15332e+07	2.28121e+07	2.2984e+07	21174950	2.23422e+07	1.21008e+07	1.1567e+07	1.14419e+07	-
L-Seryl-L-lysine	Amino acid and Its metabolites	Small Peptide	C9H19N3O4	1.2748	[M+Na]+	0.9664	22677-61-8	3.77927e+07	2.93428e+07	224192	5.63497e+06	6.58528e+06	5.75315e+06	565617	9.18986e+06	2.36826e+06	758022	4.48059e+07	3.91947e+07	1.41965e+07	1.24353e+07	1.33785e+07	1.20821e+07	6.59622e+06	9.76507e+06	1.97184e+07	1.63326e+07	1.05895e+07	1.05944e+07	1.04689e+07	-
3-Hydroxy-1-indanone	Benzene and substituted derivatives	Benzene and substituted derivatives	C9H8O2	1.68	[M+NH4]+	0.9656	26976-59-0	1.7447e+08	2.29738e+08	4.11115e+08	7.45363e+08	8.16541e+08	3.83939e+08	9.85979e+08	1.15656e+09	9.81409e+08	1.01727e+09	5.13837e+08	1.11292e+09	1.00709e+09	3.99873e+08	1.07455e+09	4.18718e+08	6.79635e+08	1.11152e+09	4.89415e+08	1.06591e+09	5.90637e+08	5.75307e+08	592044197	ko00624,ko01120
Oxyapramycin	Carbohydrates and Its metabolites	Carbohydrates and Its metabolites	C21H41N5O12	2.6029	[M+H]+	0.9641	56283-52-4	2.40608e+07	2.54947e+07	4.276e+07	4.40754e+07	4.68874e+07	5.13749e+07	4.62885e+07	6.61434e+07	4.74549e+07	3.99321e+07	4.24159e+07	4.03375e+07	3.55143e+07	4.07785e+07	3.57918e+07	3.8819e+07	4.13801e+07	3.24035e+07	3.35907e+07	4.47427e+07	4.18707e+07	4.27311e+07	4.29729e+07	ko00524
Tertatolol	Heterocyclic compounds	Heterocyclic compounds	C16H25NO2S	1.3192	[M+Na]+	0.9639	83688-84-0	4.74775e+07	4.74142e+07	5.44261e+07	5.7921e+07	8.62697e+07	7.44273e+07	3.54723e+07	3.56723e+07	2.00552e+07	1.80217e+07	1.74674e+07	1.70886e+07	1.4395e+07	2.18406e+07	1.28539e+07	7.85477e+06	1.35557e+07	1.40515e+07	1.27518e+07	1.16178e+07	3.73572e+07	3.89759e+07	4.10782e+07	-
5-Fluoro-2-methoxypyridin-4-amine	Heterocyclic compounds	Heterocyclic compounds	C6H7FN2O	5.6613	[M+Na]+	0.9547	58381-05-8	4.33158e+06	1.90192e+06	2.70711e+06	5.95125e+06	7.22433e+06	5.82361e+06	4.49535e+06	5.98644e+06	7.09233e+06	3.86328e+06	4.77116e+06	5.02664e+06	4.17098e+06	5.31853e+06	7.26415e+06	6.72229e+06	3.97273e+06	6.69143e+06	4.26068e+06	5.62539e+06	4.66151e+06	4.3489e+06	4.64187e+06	-
Licoricesaponin G2	Steroids	Steroidal saponins	C42H62O17	4.3872	[M+NH4]+	0.9518	118441-84-2	1.22672e+06	315040	4099.99	4099.99	20500	4099.99	4099.99	4099.98	28991.6	29249.4	4169.23	4856.17	4105.68	4100.2	4127.6	4190.06	4641.4	4296.69	5650.61	4692.07	60483.7	54586.3	62514.2	-
Acanthicifoline	Heterocyclic compounds	Heterocyclic compounds	C10H12N2O2	2.179	[M+H]+	0.948	76193-60-7	1.65675e+08	1.92061e+08	2.02379e+08	1.63028e+08	1.44277e+08	135483034	1.63987e+08	1.37526e+08	1.56876e+08	1.13882e+08	1.39443e+08	1.50424e+08	1.52852e+08	1.09729e+08	1.09345e+08	1.21715e+08	1.48465e+08	1.14727e+08	1.16546e+08	1.36481e+08	1.57195e+08	1.58328e+08	1.56436e+08	-
2-amino-4-{[(C-hydroxycarbonimidoyl)amino]oxy}butanoic acid	Amino acid and Its metabolites	Amino acid derivatives	C5H11N3O4	0.6561	[M+K]+	0.9437	51767-67-0	231444	767209	2.68071e+06	2.28314e+06	6.47047e+06	4.2791e+06	7.01243e+06	7.26053e+06	8.66163e+06	8.7677e+06	4.73509e+06	9.87013e+06	1.02941e+07	9.6937e+06	1.19708e+07	1.08609e+07	1.13675e+07	1.09787e+07	1.16807e+07	8.33978e+06	6.45163e+06	5.88521e+06	7.00171e+06	-
Kanzonol M	Heterocyclic compounds	Heterocyclic compounds	C23H26O6	5.0267	[M+H]+	0.9379	156250-70-3	3.28119e+06	7.41829e+06	2557285	2.64015e+06	2.00682e+06	1.4587e+06	444588	283733	432022	378176	272565	381376	415978	52019	50772.6	214099	429912	348957	356770	140834	659017	589788	662197	-
O-Carbamoyl-deacetylcephalosporin C	Heterocyclic compounds	Heterocyclic compounds	C15H20N4O8S	3.1625	[M+H]+	0.9337	60831-57-4	8.05105e+08	6.22857e+08	1.76759e+07	2.42776e+07	2.1814e+07	2.01692e+07	7.6113e+06	5.73055e+06	1.63226e+06	1.01297e+06	9.50975e+07	8.81882e+07	1.21292e+08	1.05075e+08	1.07288e+08	1.16921e+08	1.19921e+08	1.38969e+08	1.62042e+08	1.51229e+08	1.22657e+08	1.22118e+08	1.22284e+08	ko00311,ko01100,ko01110
Isothebaine	Alkaloids	Alkaloids	C19H21NO3	3.1879	[M+K]+	0.9334	568-21-8	3.47069e+06	3.65653e+06	3.96954e+06	1.34377e+06	3.16389e+06	3.28683e+06	4.4914e+06	6.82819e+06	5.43749e+06	4.417e+06	4.95944e+06	5.27973e+06	5.59253e+06	5.24033e+06	5.33239e+06	5.07782e+06	5.57825e+06	5.24128e+06	4.85016e+06	5.59572e+06	3.81023e+06	3.77565e+06	3.81152e+06	-
Fraxetin	Heterocyclic compounds	Heterocyclic compounds	C10H8O5	0.6313	[M+K]+	0.9318	574-84-5	2.64276e+07	2.69951e+07	6.45986e+06	4.35897e+06	1.0132e+07	1.81098e+07	8.63045e+06	1.11067e+07	1.64318e+07	2.8433e+06	1.6175e+07	6.89081e+06	2.77335e+06	1.21568e+07	1.1127e+07	7.78627e+06	1.09886e+07	1.17432e+07	1.1143e+07	1.17953e+07	1.27235e+07	1.13905e+07	1.24419e+07	ko00999,ko01110
Sarcoaldesterol A	Hormones and hormone related compounds	Hormones and hormone related compounds	C30H52O4	4.7103	[M+K]+	0.9299	180313-84-2	1.27078e+07	1.23205e+07	2.41061e+07	1.05987e+07	1.85972e+07	2.79562e+07	4.94959e+07	2.38011e+07	1.97044e+07	2.35776e+07	1.91169e+07	1.98872e+07	1.67809e+07	2.65154e+07	2.252e+07	2.0345e+07	1.64581e+07	1.69277e+07	6.54071e+06	1.2799e+07	11474741	12618303	1.28837e+07	-
Urapidil hydrochloride	Others	Medicine	C20H30ClN5O3	3.7039	[M+NH4]+	0.9297	64887-14-5	9.94153e+06	1.53101e+07	1.07334e+07	4.75852e+06	9.98613e+06	1.11275e+07	1.35217e+07	1.238e+07	1.18089e+07	8.44399e+06	1.16744e+07	1.22765e+07	1.22162e+07	1.2563e+07	1.36195e+07	1.32994e+07	8.70506e+06	1.0029e+07	1.20354e+07	1.14324e+07	1.05772e+07	1.06498e+07	1.03584e+07	-
3-Benzoyloxy-6-oxo-12-ursen-28-oic acid	Benzene and substituted derivatives	Benzene and substituted derivatives	C37H50O5	5.261	[M+H]+	0.9266	205699-24-7	222770	196438	218557	165635	8176.31	181434	35621.4	24101.4	197913	135834	283068	357080	320146	529988	435304	514118	392608	296221	524388	405006	462296	478705	471011	-
Kanzonol O	Heterocyclic compounds	Heterocyclic compounds	C22H22O6	4.276	[M+Na]+	0.9218	156250-69-0	3.95487e+07	2.79776e+07	5.9247e+07	3.42873e+07	4.82703e+07	7.93829e+07	8.32221e+07	6.64441e+07	7.78137e+07	8.1653e+07	8.81e+07	83536089	9.80555e+07	9.29448e+07	8.79917e+07	8.67872e+07	1.02595e+08	9.2447e+07	1.17547e+08	1.06537e+08	7.4077e+07	7.48535e+07	7.48268e+07	-
N-retinylidene-N-retinylethanolamine	Terpenoids	Sesquiterpenoids	C42H58NO+	5.4286	[M+Na]+	0.9167	147427-87-0	92907.1	43920.6	23559.7	26271.6	35942.4	75742.2	23034.7	64035.8	108662	105512	97123.7	109961	128514	51683.1	66314	91505.9	59370.2	100217	106398	152577	88822	94458.2	92488.5	-
Tebuthiuron	Heterocyclic compounds	Heterocyclic compounds	C9H16N4OS	1.4064	[M+H]+	0.9136	34014-18-1	1.67843e+07	1.93018e+07	7.88929e+06	5.39968e+06	3.64906e+06	1.51457e+07	951587	5.90777e+06	8.26942e+06	8.82141e+06	3.29952e+06	2.1466e+06	3.46198e+06	2.87387e+06	3.27212e+06	3.45439e+06	2.50266e+06	2.24526e+06	3.88916e+06	2.51906e+06	9.59905e+06	1.03834e+07	9.4136e+06	-
Rubraflavone D	Flavonoids	Flavonoid	C30H32O6	5.3411	[M+Na]+	0.9121	54835-66-4	48192.2	106504	123639	71076.6	74063.9	70445.2	28892.4	17785.1	23102.2	17400	18921	72707.4	21497.7	44540.5	80089.7	92307.5	142287	171442	333436	376668	64311.2	69044.3	68810.1	-
3b,16a-Dihydroxyandrostenone sulfate	Hormones and hormone related compounds	Hormones and hormone related compounds	C19H28O6S	4.0666	[M+H]+	0.9063	4873-65-8	211469	117478	516180	626796	194553	528884	953380	191290	1.08402e+06	1.36224e+06	2.88839e+06	3.04384e+06	3.99926e+06	2.90216e+06	4.1507e+06	4.46462e+06	5.69287e+06	8.34661e+06	9.52275e+06	6.40352e+06	2.30596e+06	2.29004e+06	2.1252e+06	-
ganoderic acid S	Organic acid and Its derivatives	Organic acid and Its derivatives	C30H44O3	4.5608	[M+Na]+	0.8988	104759-35-5 | 16929-95-6	4.62019e+06	5.38979e+06	8.22318e+06	9.59709e+06	3.64062e+06	5.04285e+06	2.14158e+06	8.10281e+06	8.08816e+06	3.39498e+06	5.34093e+06	2.6568e+06	6.1122e+06	3.27884e+06	4.27403e+06	5.39667e+06	6.4804e+06	5.10739e+06	4.26399e+06	5.00122e+06	4.84381e+06	4.88707e+06	4.30832e+06	-
Cucurbitacin I 2-glucoside	Steroids	Steroid	C36H52O12	4.5608	[M+NH4]+	0.8969	29803-94-9	2.62237e+07	1.8741e+07	105658	1.63315e+06	3645818	2.16683e+06	218814	1.5416e+06	1.15511e+06	2.29178e+06	1.27045e+06	1.89361e+06	515279	2.17265e+06	2.18427e+06	3.31127e+06	2.6194e+06	836902	2.56998e+06	5.70091e+06	4.82471e+06	4.81541e+06	4.70188e+06	-
Icaceine	Heterocyclic compounds	Heterocyclic compounds	C22H33NO4	4.6602	[M+H]+	0.8874	74991-71-2	4.39156e+07	3.94982e+07	2.62432e+07	6.43331e+07	1.10632e+07	3.33658e+07	3.99925e+07	3.78446e+07	1.93127e+07	8.40541e+07	2.54994e+07	1.51187e+07	2.92411e+07	2.8233e+07	1.76752e+07	1.75209e+07	9.71542e+07	6.47973e+07	3.10893e+07	1.61006e+06	3.24225e+07	3.26317e+07	3.22818e+07	-
Batatasin III	Heterocyclic compounds	Heterocyclic compounds	C15H16O3	1.8983	[M+NH4]+	0.8867	56684-87-8	4.9033e+07	4.0887e+07	7.50661e+07	7.49722e+07	5.98727e+07	6.00888e+07	4.54546e+07	2.35066e+07	3.20129e+07	1.73044e+07	1.84299e+07	3.05897e+07	8.99442e+06	9.35068e+06	2.0886e+07	3.72907e+07	1.46093e+07	6.8445e+06	1.622e+07	8.62258e+06	3.77293e+07	3.766e+07	3.71391e+07	-
Fluconazole	Benzene and substituted derivatives	Benzene and substituted derivatives	C13H12F2N6O	3.8048	[M+H]+	0.8862	86386-73-4	7.97214e+06	9.83213e+06	5.88904e+06	3.57628e+06	5.15381e+06	5.0456e+06	5.28704e+06	4.27008e+06	4.08705e+06	4.74672e+06	3.78159e+06	3.71601e+06	2.64531e+06	2.55001e+06	1.95849e+06	2.19353e+06	1.34905e+06	2.07022e+06	456171	606228	3.81355e+06	3.74357e+06	3.73759e+06	-
Glycidyl oleate	GL	MG	C21H38O3	5.3411	[M+NH4]+	0.8848	5431-33-4	3.84515e+06	7856.54	943212	593513	641880	2.22484e+06	1.61328e+06	3.39137e+06	2.45737e+06	3.15504e+06	4.30879e+06	3.26249e+06	3.02476e+06	3.65432e+06	2.37719e+06	4.05319e+06	3.44807e+06	4.08481e+06	4.88113e+06	4.94202e+06	4.53543e+06	4.47934e+06	4.53301e+06	-
(6aS,11aS)-3-methoxy-2-(3-methylbut-2-en-1-yl)-6H-[1]benzofuro[3,2-c][1]benzopyran-6a,9(11aH)-diol	Flavonoids	Flavonoid	C21H22O5	4.9114	[M+Na]+	0.8762	69393-94-8	615877	446699	1.70616e+06	3.4998e+06	3.09193e+06	3.13063e+06	5.83364e+06	8.60604e+06	1.10656e+07	8.11128e+06	7.53417e+06	8.72961e+06	1.11241e+07	7.06619e+06	9.99924e+06	1.1866e+07	1.41055e+07	1.61894e+07	9.48964e+06	1.66712e+07	9.01207e+06	9.00687e+06	8.86128e+06	-
Chlorotoluron	Benzene and substituted derivatives	Benzene and substituted derivatives	C10H13ClN2O	1.1208	[M+NH4]+	0.8723	15545-48-9	9.75912e+06	1.04351e+07	6.47029e+07	5.29619e+07	9.76088e+07	8.62355e+07	9.99234e+07	9.92044e+07	1.04994e+08	9.09035e+07	1.03972e+08	1.08563e+08	8.52888e+07	1.11062e+08	9.64507e+07	7.87884e+07	9.87934e+07	9.65728e+07	7.97403e+07	6.7036e+07	8.51651e+07	8.45905e+07	8.76365e+07	-
3-Methylcyclohexanethiol	Others	Others	C7H14S	0.6437	[M+NH4]+	0.8603	38699-50-2	1.81157e+07	1.42518e+07	4.36899e+07	4.16263e+07	8.15208e+07	7.04605e+07	8.18479e+07	8.04694e+07	9.41665e+07	9.71e+07	1.01502e+08	1.01039e+08	1.05521e+08	1.01234e+08	1.11328e+08	9.95066e+07	1.02605e+08	1.00953e+08	1.02438e+08	1.04769e+08	8.36062e+07	8.41617e+07	8.42034e+07	-
Loteprednol	Alcohol and amines	Alcohols	C21H27ClO5	3.7412	[M+Na]+	0.8567	82034-46-6	1.21927e+06	1.41495e+06	522781	148216	427608	2.61422e+06	781049	580396	3.57721e+06	1.1838e+06	5.06842e+06	2.64184e+06	5.278e+06	1.53644e+06	4.55143e+06	2.9704e+06	2.55018e+06	4.3754e+06	3032592	1.86794e+06	2.32038e+06	2.24508e+06	1.97095e+06	-
2,3,4-Trimethoxycinnamic acid	Aldehyde,Ketones,Esters	Esters	C12H14O5	0.7698	[M+H]+	0.849	33130-03-9	6.40042e+06	5.17331e+06	1.43536e+07	1.43952e+07	3.17988e+07	3.03122e+07	3.59833e+07	3.51441e+07	3.69691e+07	3.81792e+07	3.69251e+07	3.75481e+07	3.68872e+07	3.55681e+07	3.27493e+07	3.44956e+07	3.52427e+07	3.5012e+07	1.18154e+08	3.21159e+07	2.88498e+07	2.8955e+07	2.88446e+07	-
8,9-Epoxyeicosatrienoic acid	FA	Oxidized lipids	C20H21D11O3	4.5484	[M+H]+	0.8355	81246-85-7	374669	1.48474e+06	7.83108e+06	2.12606e+07	2.37707e+07	2.12537e+07	2.24132e+07	2.07642e+07	2.50481e+07	3.46816e+07	3.99638e+07	4.64357e+07	6.16845e+07	7.04749e+07	5.87163e+07	5.6369e+07	6.32164e+07	5.86733e+07	5.83485e+07	5.62881e+07	2.89968e+07	2.90334e+07	2.88651e+07	ko00590,ko01100
Promethazine hydroxyethyl	Heterocyclic compounds	Heterocyclic compounds	C19H25N2OS+	1.4064	[M+K]+	0.8335	7647-63-4	8.65702e+06	3.2212e+07	4.28179e+07	4.06508e+07	3.19899e+07	2.692e+07	1.87609e+07	4.04154e+07	1.16387e+07	1.16019e+07	9.00743e+06	8.85373e+06	6.90423e+06	7.48946e+06	3.93341e+06	6.37005e+06	1.51558e+06	1.2983e+06	414720	1.13136e+06	1.38063e+07	1.3834e+07	1.41311e+07	-
Naratriptan	Heterocyclic compounds	Heterocyclic compounds	C17H25N3O2S	3.526	[M+K]+	0.833	121679-13-8	1.20306e+06	220075	315466	108152	2.27597e+06	1.78103e+06	1.28418e+06	903154	619871	789286	136376	172734	318835	266877	358306	81401.8	292421	277278	389233	235232	565128	580200	581544	-
Pentolinium	Heterocyclic compounds	Heterocyclic compounds	C15H32N2+2	4.7103	[M+K]+	0.8208	52-62-0	6.37234e+06	6.96374e+06	786217	754761	561545	609874	1.12044e+06	694478	226431	482128	235748	397900	249982	1.11103e+06	865984	267175	197416	426855	485070	1.02573e+06	526312	516321	548375	-
Cinnamodial	Aldehyde,Ketones,Esters	Esters	C17H24O5	2.3526	[M+H]+	0.8178	23599-45-3	3.65694e+07	3.73764e+07	5.3451e+07	7.29938e+07	3.98487e+07	4.97134e+07	4.09865e+07	4.02946e+07	4.07325e+07	4.09607e+07	4.45854e+07	3.62397e+07	2.92344e+07	2.4625e+07	2.24846e+07	2.07676e+07	2.05126e+07	2.5451e+07	2.02367e+07	2.0106e+07	3.21489e+07	3.16275e+07	3.1561e+07	-
Tutin	Aldehyde,Ketones,Esters	Esters	C15H18O6	2.4776	[M+Na]+	0.8164	2571-22-4	6.1023e+06	2.9271e+06	3.28611e+06	2.47093e+06	3.6206e+06	4.38622e+06	4.94e+06	7.13013e+06	1.07798e+07	1.1135e+07	1.22629e+07	1.17121e+07	1.95666e+07	1.54539e+07	1.88781e+07	1.44903e+07	1.75851e+07	1.40077e+07	1.78861e+07	1.63321e+07	7.96671e+06	7.89206e+06	7.91657e+06	-
Robustadial A	Terpenoids	Terpenoids	C23H30O5	2.7027	[M+K]+	0.8158	88130-99-8	1.43028e+07	8.80312e+06	2.26537e+06	985147	2.51755e+07	2.24828e+07	4.07175e+07	3.97731e+07	6.4591e+07	6.73009e+07	8.11331e+07	8.22738e+07	7.79848e+07	9.87489e+07	8.04109e+07	8.1907e+07	8.16595e+07	8.14288e+07	8.30367e+07	7.94297e+07	5.05033e+07	5.09144e+07	5.04688e+07	-
L-5-Carboxymethylhydantoin	Heterocyclic compounds	Heterocyclic compounds	C5H6N2O4	5.6738	[M+K]+	0.8126	26184-53-2	1.80646e+07	1.52176e+07	2.19066e+07	2.71579e+07	2.88174e+07	2.90061e+07	3.1147e+07	3.03076e+07	2.92216e+07	3.05604e+07	2.64164e+07	2.74055e+07	2.94745e+07	3.03798e+07	3.74214e+07	3.42992e+07	3.70331e+07	3.49149e+07	3.28056e+07	3.33483e+07	2.91762e+07	2.91863e+07	2.96664e+07	-
3-Chloro-2-(4-methylpiperidin-1-yl)aniline	Heterocyclic compounds	Heterocyclic compounds	C12H17ClN2	1.4189	[M+NH4]+	0.8043	842965-35-9	8.15322e+07	8.33872e+07	4.68305e+07	4.41623e+07	3.75928e+07	3.06103e+07	1.99045e+07	2.63303e+07	1.21583e+07	1.79438e+07	1.10738e+07	1.16962e+07	1.21312e+07	1.08726e+07	6.52253e+06	5.91486e+06	7.19239e+06	6.26283e+06	3.10334e+06	2.32954e+06	2.18882e+07	2.1387e+07	2.17366e+07	-
Heteroartonin A	Heterocyclic compounds	Heterocyclic compounds	C26H28O7	1.7671	[M+H]+	0.8039	170894-23-2	6.63663e+07	5.54703e+07	2.37277e+06	4.65231e+06	1.1841e+06	483986	941746	3.28002e+06	3.29409e+06	9.56601e+06	1.98079e+07	1.3161e+07	2.07955e+07	2.19588e+07	2.46877e+07	2.57271e+07	3.43902e+07	2.3393e+07	2.8229e+07	23274269	8.70431e+06	7.93426e+06	8.17472e+06	-
gamma-Glutamyl-beta-(isoxazolin-5-on-2-yl)alanine	Amino acid and Its metabolites	Amino acids	C11H15N3O7	2.3247	[M+NH4]+	0.8033	142115-24-0	3.54736e+07	1.96681e+07	5.27241e+07	5.70415e+07	2.58506e+07	4.73575e+06	1.13744e+07	1.47433e+07	3.24181e+07	3.44094e+07	5.22564e+07	4.58476e+07	6.76415e+07	6.4994e+07	7.25248e+07	6.90867e+07	8.31166e+07	7.7146e+07	6.87238e+07	7.17202e+07	2.96874e+07	2.97947e+07	2.98281e+07	-
trans-4-Hydroxymellein	Heterocyclic compounds	Heterocyclic compounds	C10H10O4	1.257	[M+H]+	0.7998	70287-70-6	465985	534224	3.63447e+06	3.24578e+06	1.06928e+07	1.56601e+07	1.00977e+07	1.04217e+07	1.67025e+07	1.67485e+07	2.41868e+07	2.41036e+07	3.28513e+07	3.61598e+07	4.49495e+07	3.99653e+07	4.59384e+07	4.95993e+07	6.47252e+07	6.38186e+07	2.66154e+07	2.61747e+07	2.60973e+07	-
Desmethylazelastine	Heterocyclic compounds	Heterocyclic compounds	C21H22ClN3O	4.6478	[M+NH4]+	0.798	4444-42-2	575437	160656	153702	309145	80634.6	118851	42076.6	4647.8	4647.8	4647.8	4647.8	4647.8	4647.79	4647.8	4647.8	4647.61	4647.8	23239	4647.8	4647.82	102008	102393	93945.3	-
Carboprost	Hormones and hormone related compounds	Hormones and hormone related compounds	C21H36O5	5.4084	[M+H]+	0.793	35700-23-3 | 59286-19-0	175436	1.27743e+06	123619	524119	694116	229253	319141	490213	414105	430796	360117	297684	213454	348100	249820	265785	210653	175940	442772	629358	386847	384324	382217	-
6,7-Dimethoxy-1,2,3,4-tetrahydroisoquinoline	Heterocyclic compounds	Heterocyclic compounds	C11H15NO2	3.4129	[M+Na]+	0.7929	1745-07-9	330302	421892	75048.7	155898	174319	354261	559150	478385	79978.8	156218	4.81825e+06	5.78122e+06	2.45441e+06	4.52594e+06	4.44497e+06	4.38335e+06	1.19191e+06	4.01624e+06	1.80878e+06	3.45232e+06	1.40744e+06	1.12669e+06	1.35203e+06	-
Metyrapone	Aldehyde,Ketones,Esters	Ketones	C14H14N2O	3.3243	[M+Na]+	0.7889	54-36-4	7.94382e+06	6.74305e+06	9.47012e+06	7.95055e+06	9.27008e+06	8.65763e+06	8.81527e+06	8.4417e+06	9.24289e+06	7.9792e+06	8.67125e+06	8.79778e+06	7.82773e+06	9.06313e+06	6.33004e+06	7.6918e+06	1.19983e+06	9.01759e+06	1.99316e+06	7.47344e+06	6.46572e+06	6.40834e+06	6.43819e+06	-
Phytolaccoside I	Terpenoids	Triterpene	C47H74O19	4.1768	[M+Na]+	0.7854	65608-04-0	693962	975734	677570	1.72184e+06	1.90253e+06	1.63363e+06	324135	1.06171e+06	1.45719e+06	1.21167e+06	1.20642e+06	1.15029e+06	1.63735e+06	1.49962e+06	1.45589e+06	1.23263e+06	1.05001e+06	986846	1.27141e+06	1.31048e+06	1.41016e+06	1.41872e+06	1.44619e+06	-
Ticagrelor	Heterocyclic compounds	Heterocyclic compounds	C23H28F2N6O4S	3.5273	[M+NH4]+	0.7837	274693-27-5	5.88559e+06	7.13609e+06	4.33172e+06	3.03552e+06	4.07755e+06	2.89153e+06	2.14247e+06	2.7923e+06	2.55552e+06	4.78524e+06	5.20553e+06	4.77606e+06	1.71774e+06	4.34185e+06	3.55086e+06	2.81787e+06	5.20351e+06	6.46947e+06	4.76479e+06	3.93958e+06	2.82672e+06	2594942	2.88393e+06	-
Allocryptopine	Benzene and substituted derivatives	Benzene and substituted derivatives	C21H23NO5	2.9876	[M+NH4]+	0.7805	485-91-6	3.01444e+06	3.08622e+06	9.41457e+06	7.40024e+06	5.97616e+06	6.51369e+06	5.04256e+06	4.33621e+06	1.74697e+06	1.41298e+06	1.38747e+06	789608	1.01814e+06	1.82887e+06	1.41321e+06	1.1513e+06	1.05524e+06	1.08455e+06	1.06249e+06	769510	1.35886e+06	1.46569e+06	1.28619e+06	ko01110
9-Methylthiononanenitrile	Others	Hydrocarbon derivatives	C10H19NS	2.3657	[M+K]+	0.7617	58214-94-1	6.13487e+06	5.27635e+06	5.62052e+06	3.70339e+06	1.37715e+07	1.22233e+07	8.08122e+06	9.53277e+06	9.37576e+06	1.07012e+07	1.09676e+07	1.90152e+07	1.39967e+07	1.15395e+07	1.6356e+07	1.58909e+07	1.37443e+07	2.34975e+07	1.23939e+07	1.62018e+07	9.39809e+06	9.14923e+06	9.29781e+06	-
Val-val	Amino acid and Its metabolites	Small Peptide	C10H20N2O3	1.282	[M+H]+	0.7548	3918-94-3	3.77419e+08	4.51001e+08	5.4061e+08	5.30311e+08	5.25436e+08	4.83275e+08	2.59827e+08	2.55728e+08	1.84478e+08	1.77073e+08	1.7906e+08	1.64627e+08	1.17904e+08	1.16977e+08	1.05094e+08	1.02956e+08	9.8342e+07	9.26191e+07	7.20195e+07	7.17743e+07	2.34421e+08	2.32572e+08	2.34645e+08	-
Sanguisorbin E	Benzene and substituted derivatives	Benzene and substituted derivatives	C43H68O13	5.2212	[M+Na]+	0.7498	33055-20-8	12090.4	34584.8	42304.9	102706	82482.1	128161	24191.2	34093.9	30935.4	19019.4	16331.3	25538.3	53757.9	11605.5	18958.9	15165.9	10480.4	22757.4	27693.1	7700.38	22921.7	23759.1	23984.8	-
Bluensidine	Heterocyclic compounds	Heterocyclic compounds	C8H16N4O6	2.3034	[M+H]+	0.749	4939-64-4	2.21176e+06	5.27085e+06	1.44359e+06	1.11686e+06	802537	1.44193e+06	324109	580663	383233	463951	877201	1.17932e+06	598546	847778	161038	178841	307437	840497	491489	192836	1.2613e+06	1.15508e+06	1.25275e+06	-
Disperse blue 1	Benzene and substituted derivatives	Benzene and substituted derivatives	C14H12N4O2	0.8701	[M+Na]+	0.7484	2475-45-8	2.51005e+06	3.89097e+06	7.60522e+06	5.89397e+06	8.82712e+06	1.14582e+07	1.1303e+07	8.67255e+06	1.10747e+07	7.08126e+06	9.57516e+06	5.71273e+06	1.00129e+07	9.27851e+06	10739301	4.0464e+06	5.80755e+06	7.52021e+06	4.76238e+06	9.61415e+06	7.65551e+06	7.47341e+06	7.67039e+06	-
Asp-Gly	Amino acid and Its metabolites	Small Peptide	C6H10N2O5	0.6685	[M+Na]+	0.7483	3790-51-0	557610	264308	124928	365899	273855	256291	425790	473860	572460	405463	467642	129120	582829	355674	629128	520873	500049	787608	603914	998322	473275	678840	693879	ko02010,ko02030
Cianidanol	Heterocyclic compounds	Heterocyclic compounds	C15H14O6	3.3243	[M+H]+	0.7476	154-23-4	334935	326373	306741	268039	702681	114198	584726	306680	351033	553804	837672	615699	1.28527e+06	838943	1.06038e+06	735495	1.51611e+06	1.30541e+06	1.31647e+06	743894	858315	716404	910490	ko01110
Melilotoside B	Terpenoids	Triterpene	C41H68O12	5.395	[M+H]+	0.7474	170663-68-0	30674.8	36502.8	146450	161791	110968	137201	176760	93117.7	80888.8	102205	51588.7	56913.8	96279.2	90952.3	57846.8	23030.4	44458.7	61912.3	49552.9	56851	59945.6	59911.8	59131.4	-
Mexicanin E	Aldehyde,Ketones,Esters	Esters	C14H16O3	2.7273	[M+Na]+	0.7465	5945-40-4	5308.77	11288	8916.72	10014.4	6245.26	12780.3	9266.99	10867.9	8636.21	5932.27	30961.7	4670.83	74859.3	4899.22	103879	114514	160231	210162	244888	298442	31783.3	22274.7	34546.3	-
Bufotenine O-glucoside	Benzene and substituted derivatives	Benzene and substituted derivatives	C18H26N2O6	4.6978	[M+H]+	0.7446	64656-15-1	174909	400196	139266	108290	150881	187719	281152	379870	247003	687995	240349	234969	237409	280640	279552	159445	335079	426026	110330	244434	431933	424324	371260	-
Camelinin	Others	Others	C12H23NOS2	2.9384	[M+H]+	0.7434	75272-83-2	8547.27	8547.27	8547.27	8547.27	8547.27	8547.27	143159	8547.27	9478.29	42736.4	8547.27	8547.27	8547.27	8547.27	8547.27	187525	8547.27	324894	169970	268971	38160.9	42087.1	28795.8	-
Pyrilamine	Benzene and substituted derivatives	Benzene and substituted derivatives	C17H23N3O	4.7351	[M+H]+	0.743	91-84-9	677982	1.79753e+06	3.20743e+06	2.07104e+06	986044	1.35566e+06	1.90654e+06	646965	199566	244693	217802	448323	210303	753281	1.15951e+06	210305	1281770	746963	330429	891035	945626	963533	979202	-
1-Isothiocyanatohexane	Others	Others	C7H13NS	1.3068	[M+NH4]+	0.742	4404-45-9	2.55785e+07	3.12802e+07	2.51726e+07	2.91567e+07	2.86069e+07	2.54177e+07	2.57034e+07	2.32734e+07	2.31227e+07	1.8347e+07	2.07836e+07	2.40886e+07	2.21701e+07	2.5339e+07	1.75425e+07	1.72864e+07	1.56809e+07	1.79726e+07	1.76244e+07	1.36552e+07	1.45307e+07	1.49923e+07	1.43236e+07	-
Benz[c]acridine	Benzene and substituted derivatives	Benzene and substituted derivatives	C17H11N	1.4437	[M+H]+	0.7407	225-51-4	6.2707e+06	3.28182e+06	2.99931e+06	1.38986e+06	1.2183e+06	3.51744e+06	4.9607e+06	2.17402e+06	7.94703e+06	5.54966e+06	1.1017e+07	8.08597e+06	6.92119e+06	5.94379e+06	1.2656e+07	8.6485e+06	6.91337e+06	1.08267e+07	1.27315e+07	1.35084e+07	6.62461e+06	6.31719e+06	6.39451e+06	-
1-Aminopyrene	Benzene and substituted derivatives	Benzene and substituted derivatives	C16H11N	2.4838	[M+Na]+	0.7407	1606-67-3	429714	4.31212e+07	368492	905438	748363	676772	1.13016e+06	1.58344e+06	1.62216e+06	1.41974e+06	2.6814e+06	3.11016e+06	5.22941e+06	4.98588e+06	6.28966e+06	3.18357e+06	6.37331e+06	5.10729e+06	5.95049e+06	5.57526e+06	1.92524e+06	1.8099e+06	1.90695e+06	-
2-Thiopheneacetic acid	Organic acid and Its derivatives	Organic acid and Its derivatives	C6H6O2S	0.5818	[M+NH4]+	0.7407	1918-77-0 | 69492-74-6	2.99935e+07	2.90725e+07	2.81965e+07	2.72863e+07	2.88395e+07	3.20843e+07	2.58166e+07	2.89866e+07	2.801e+07	2.68625e+07	2.9e+07	2.92108e+07	3.08048e+07	3.07251e+07	2.49926e+07	2.76195e+07	3.07842e+07	2.95139e+07	2.75326e+07	2.731e+07	1.98138e+07	2.10834e+07	2.15633e+07	-
2-Methylaminoethylphosphonic acid	Organic acid and Its derivatives	Organic acid and Its derivatives	C3H10NO3P	0.6568	[M+NH4]+	0.7395	14596-55-5	274038	3.77369e+06	3.85109e+06	3.82713e+06	1.16913e+07	9.02852e+06	1.25911e+07	1.17043e+07	1.62439e+07	1.46829e+07	1.8089e+07	1.61289e+07	1.87955e+07	1.82527e+07	1.76656e+07	1.80277e+07	1.6051e+07	1.88464e+07	1.78077e+07	19395364	1.34276e+07	1.33033e+07	1.32988e+07	ko00440
N-Nitroethylenediamine	Heterocyclic compounds	Heterocyclic compounds	C2H7N3O2	5.9411	[M+NH4]+	0.7393	58130-90-8	368219	563349	96995.1	614746	299811	348872	280533	643545	507900	954425	529876	293613	697261	314637	120645	481722	379132	369042	881517	138726	374035	323498	372886	-
2-Isopropyl-5-methylfuran	Heterocyclic compounds	Heterocyclic compounds	C8H12O	0.1812	[M+NH4]+	0.7386	10504-05-9	2.50008e+06	2.19844e+06	1.51182e+06	1.74887e+06	1.84876e+06	1.80276e+06	2.20318e+06	2466036	2222981	1.93131e+06	2.54942e+06	2.46875e+06	2.70681e+06	2.68613e+06	2.88728e+06	2.23437e+06	1.63901e+06	968850	1.2851e+06	745788	1.62892e+06	1.68752e+06	1.84925e+06	-
Risperidone	Aldehyde,Ketones,Esters	Ketones	C23H27FN4O2	3.4515	[M+H]+	0.7382	106266-06-2	453734	523060	102883	661095	504257	498998	323813	254658	157143	276168	189667	981886	1.31542e+06	773787	1.42385e+06	1.28234e+06	1.53208e+06	1.48123e+06	1.03689e+06	1.19751e+06	546209	562862	537276	-
L-Tyrosine ethyl ester	Aldehyde,Ketones,Esters	Esters	C11H15NO3	1.892	[M+NH4]+	0.7381	949-67-7 | 23234-44-8	719654	651558	214347	2.11802e+06	6.35326e+06	4.61952e+06	7.94136e+06	8.51889e+06	4.82364e+06	5.68308e+06	6.09489e+06	3.20047e+06	4.78402e+06	8.99586e+06	4.05407e+06	6.14769e+06	4.49854e+06	4.7591e+06	4.51449e+06	3.56205e+06	5.6345e+06	5.42095e+06	5.65373e+06	-
Triethylenephosphoramide	Heterocyclic compounds	Heterocyclic compounds	C6H12N3OP	5.9546	[M+H]+	0.7376	545-55-1 | 27030-72-4	1.27259e+06	1.65564e+06	1.91183e+06	1.81441e+06	2.42165e+06	2.50661e+06	2.36645e+06	2.36628e+06	2.00744e+06	2.43069e+06	2.2759e+06	1.27291e+06	2.43899e+06	2.41368e+06	1.7668e+06	897492	1.37944e+06	2.01072e+06	1.8052e+06	1.76187e+06	1.22727e+06	1.22817e+06	1.21038e+06	-
Mesoxalic acid	Organic acid and Its derivatives	Organic acid and Its derivatives	C3H2O5	0.6879	[M+K]+	0.7362	473-90-5	477172	658063	1.13199e+06	451097	435807	200990	790707	265874	220083	178806	133014	221631	210066	244551	145140	217881	287629	130096	104387	131673	395866	400857	411236	-
Quinceoxepine	Heterocyclic compounds	Heterocyclic compounds	C12H18O	2.6029	[M+H]+	0.7355	132925-10-1	7252.57	7252.57	7252.57	7252.57	7252.57	7252.57	7242.45	7246.01	7285.27	7327.43	7364.11	7268.5	7310.02	37212	87343	7299.47	167631	255396	168159	99159.3	24312	36974.2	24312	-
Lysergide	Alkaloids	Alkaloids	C20H25N3O	2.715	[M+H]+	0.7354	50-37-3	608868	315070	309245	347284	407391	554448	491664	327367	306422	219965	318919	204649	375572	386158	302904	565517	1.13279e+06	598102	984970	352476	273825	277331	286645	-
Methyl-gingerol	Phenolic acids	Phenolic acids	C18H28O4	3.7412	[M+H]+	0.7352	61914-52-1	2.51433e+06	7.30377e+06	4.71237e+06	7.87526e+06	4.99828e+06	3.61486e+06	4.68787e+06	5.08001e+06	5.34253e+06	5.45306e+06	5.54227e+06	5.30401e+06	5.46307e+06	5.05977e+06	5.17165e+06	5.25671e+06	5.01339e+06	5.70337e+06	4.86945e+06	5042280	4.54942e+06	4.54455e+06	4.56169e+06	-
2-Hydroxymethylclavam	Heterocyclic compounds	Heterocyclic compounds	C6H9NO3	2.4407	[M+NH4]+	0.735	66036-39-3	6.2729e+07	5.68307e+07	7.46031e+07	7.25649e+07	1.8477e+07	470919	362019	1.55584e+07	428917	488993	5.30055e+06	5.5082e+06	5.11322e+06	3.59943e+06	6.08869e+06	5.30563e+06	6.30122e+06	6.24044e+06	527991	8.3401e+06	3.70756e+06	3.40381e+06	2.46791e+06	-
Proglinazine	Amino acid and Its metabolites	Small Peptide	C8H12ClN5O2	0.5818	[M+Na]+	0.7348	68228-20-6	2.72569e+07	2.44757e+07	2.02234e+07	2.43829e+07	2.52911e+07	2.74574e+07	3.45266e+07	3.41001e+07	2.01083e+07	3.74521e+07	3.90775e+07	3.96904e+07	3.55631e+07	3.80835e+07	3.68553e+07	3.28719e+07	3.15609e+07	3.77064e+07	3.0207e+07	3.02667e+07	3.11177e+07	3.11099e+07	3.13745e+07	-
Chlorpromazine	Heterocyclic compounds	Heterocyclic compounds	C17H19ClN2S	2.9506	[M+H]+	0.7344	50-53-3	1.35859e+06	1.464e+06	821471	1.10959e+06	223742	1.03652e+06	862955	1.51148e+06	1.12525e+06	604410	162911	622929	972856	821676	118194	661182	875910	693146	622457	763416	1.03034e+06	1.04411e+06	1.04366e+06	-
Ketotifen	Heterocyclic compounds	Heterocyclic compounds	C19H19NOS	1.394	[M+NH4]+	0.7337	34580-14-8	578748	324436	690576	210435	1.00892e+06	861989	806623	967504	725481	401438	1.37584e+06	2.65055e+06	2.27103e+06	2.28308e+06	2.69886e+06	2.44434e+06	2.56892e+06	1.60282e+06	1.96169e+06	2.07409e+06	873941	1.36913e+06	1.22525e+06	-
m-Chlorohippuric acid	Benzene and substituted derivatives	Benzene and substituted derivatives	C9H8ClNO3	0.7822	[M+Na]+	0.7334	57728-59-3	321369	382398	223455	595124	923733	658932	924584	1.06341e+06	1.00859e+06	394025	1.19468e+06	415234	226140	1.14591e+06	606161	231983	401536	1.13887e+06	554307	736258	981661	989968	1.02886e+06	-
Capaurine	Alkaloids	Alkaloids	C21H25NO5	2.0738	[M+K]+	0.7332	478-14-8	1.05648e+07	1.39945e+07	2.16483e+07	1.71379e+07	9.15943e+06	1.04361e+07	9.67697e+06	5.40491e+06	8.47946e+06	7.30396e+06	5.45499e+06	6.53378e+06	7.98787e+06	1.65265e+07	9.5122e+06	3.05847e+06	1.63649e+07	1.07665e+07	1.61125e+06	9.61982e+06	3.8011e+06	4.11204e+06	4.17603e+06	-
Scarlet red	Others	Others	C24H20N4O	1.158	[M+H]+	0.7323	85-83-6	1.13148e+07	1.83582e+07	3.49799e+06	4.66622e+06	3.86688e+06	4.31552e+06	7.15862e+06	2.38816e+06	1.09472e+07	4.68074e+06	1.2029e+07	1.73153e+07	1.50218e+07	1.75035e+07	1.45225e+07	1.29514e+07	1.23455e+07	1.00155e+07	5.36408e+06	5.88551e+06	4.67047e+06	4.6585e+06	3.93695e+06	-
Lunacridine	Heterocyclic compounds	Heterocyclic compounds	C17H23NO4	1.1704	[M+K]+	0.7321	83-58-9	6.99463e+06	7.14803e+06	4.29005e+06	4.1555e+06	4.64418e+06	3.40313e+06	2.23463e+06	4.19686e+06	1.57032e+07	1.0246e+07	1.96267e+07	1.99322e+07	1.92484e+07	2.17234e+07	1.84766e+07	1.0414e+07	2.79675e+07	3.14745e+07	3.83882e+07	3.29406e+07	1.39896e+07	1.36096e+07	1.39144e+07	-
Butanedioic acid, 2,3-dihydroxy-2-((4-hydroxyphenyl)methyl)-, (2R,3S)-	Organic acid and Its derivatives	Organic acid and Its derivatives	C11H12O7	4.2142	[M+K]+	0.7314	35388-57-9	1.71484e+06	1.87441e+06	976007	1.38124e+06	2.01515e+06	702063	1.89277e+06	1.66764e+06	1.15879e+06	1.79363e+06	2.1164e+06	767682	1.853e+06	1.68168e+06	2.01997e+06	1.21783e+06	1.59312e+06	1.14399e+06	564981	1.81692e+06	1.7149e+06	1.7681e+06	1.76503e+06	-
Pentobarbital sodium	Heterocyclic compounds	Heterocyclic compounds	C11H17N2NaO3	2.5222	[M+Na]+	0.7307	57-33-0	1.22849e+06	1.12504e+06	523110	589387	467213	157028	903755	560802	1.29956e+06	941190	2.35622e+06	2.33621e+06	4.43286e+06	4.02201e+06	5.51429e+06	6.46734e+06	6.37446e+06	6.5149e+06	8.04212e+06	8.07591e+06	2.40425e+06	2.35314e+06	2.40793e+06	-
1-Naphthalenol, 5,6,7,8-tetrahydro-6-[propyl[2-(2-thienyl)ethyl]amino]-	Benzene and substituted derivatives	Benzene and substituted derivatives	C19H25NOS	3.0504	[M+Na]+	0.7307	92206-54-7	873328	868576	374988	1.06741e+06	403623	360663	460214	507145	98278.4	229085	100331	223459	194704	112530	192202	174518	171279	186574	99442.2	208321	236735	239844	248908	-
Vidarabine monohydrate	Nucleotide and Its metabolites	Nucleotide and Its metabolites	C10H15N5O5	1.257	[M+NH4]+	0.7305	24356-66-9	1.627e+08	6.55699e+07	3.47163e+06	6.09309e+06	1.07685e+07	9.59548e+06	7.90724e+06	8147694	7.38537e+06	3.68208e+06	8.01048e+06	912006	901464	3.05123e+06	948361	6.00934e+06	1.70673e+06	2.94237e+06	7.39533e+06	1.3969e+06	1.60538e+07	1.61664e+07	1.66848e+07	-
Diphenoxylate	Benzene and substituted derivatives	Benzene and substituted derivatives	C30H32N2O2	3.1748	[M+Na]+	0.7295	915-30-0	2.88136e+07	1.59069e+07	922546	723721	2.80002e+06	2.80507e+06	4.99385e+06	3.87455e+06	3.67541e+06	3.6591e+06	2.69855e+06	3.10586e+06	2.40519e+06	2.89928e+06	1.02979e+06	1.31955e+06	1.19112e+06	1.38223e+06	921166	657119	4.03588e+06	4.00638e+06	4.03665e+06	-
Glipizide	Benzene and substituted derivatives	Benzene and substituted derivatives	C21H27N5O4S	3.3435	[M+H]+	0.7294	29094-61-9	11509.4	11509.4	11509.4	11509.4	11509.4	11509.4	11501	11504.9	11628.6	11671.8	11577	11522.4	11617.7	137263	114723	58995.9	397800	72100.7	487719	360194	28050.2	36200.1	28050.2	-
Myxochelin A	Benzene and substituted derivatives	Benzene and substituted derivatives	C20H24N2O7	3.225	[M+NH4]+	0.7287	120243-02-9	428733	937165	1.95563e+06	2.35713e+06	1.18916e+06	2.06043e+06	1.22797e+06	2.15044e+06	1.38475e+06	2.48211e+06	3.56785e+06	2.22021e+06	1.58056e+06	1.33609e+06	2.18621e+06	836413	1.58035e+06	1.71157e+06	547936	945463	1.50231e+06	1.4915e+06	1.52398e+06	ko01053
(-)-Santiaguine	Heterocyclic compounds	Heterocyclic compounds	C38H48N4O2	3.6914	[M+Na]+	0.7286	528-31-4	1.80168e+06	2.21946e+06	302849	783006	2.13872e+06	1.09984e+06	1.19591e+06	1.79716e+06	673081	1.2226e+06	1.73031e+06	1.50814e+06	2.7811e+06	1.27626e+06	5.33075e+06	2.64427e+06	1.87449e+06	2.20905e+06	2.19471e+06	783110	1324609	1.30108e+06	1.29261e+06	-
Allyl phenoxyacetate	Benzene and substituted derivatives	Benzene and substituted derivatives	C11H12O3	1.2446	[M+H]+	0.7283	7493-74-5	2.60834e+06	3.37611e+06	2.0936e+06	915196	1.88922e+06	2.53121e+06	1.32101e+06	307565	1.19352e+06	498045	857307	971227	1.09691e+06	615113	884324	729229	1.1643e+06	874672	694746	523306	1.17188e+06	1.15933e+06	1.15183e+06	-
1,7-dimethyluric acid	Nucleotide and Its metabolites	Nucleotide and Its metabolites	C7H8N4O3	0.6685	[M+K]+	0.728	33868-03-0	5.13561e+07	696983	683548	511768	1.68536e+06	1.13818e+06	1.92438e+06	2.12023e+06	2.62769e+06	3.09273e+06	2.93529e+06	2.15976e+06	1.2641e+06	2650943	246468	2.57061e+06	2.58912e+06	2.94154e+06	1.0542e+06	1.62847e+06	1.38681e+06	1.60322e+06	1.22041e+06	ko00232,ko01100,ko01110
Bursehernin	Lignans and Coumarins	Lignans	C21H22O6	4.1768	[M+NH4]+	0.7279	40456-51-7	1.9934e+06	3.47599e+06	2.71606e+06	2.15194e+06	3.50957e+06	3.80156e+06	4.29005e+06	4.54121e+06	4.43785e+06	6.2429e+06	3.28266e+06	4.70995e+06	3.60678e+06	1.018e+06	3.1864e+06	2.9473e+06	3.25617e+06	3.18822e+06	648378	978176	3.54798e+06	3.60334e+06	3.67145e+06	ko00999,ko01100,ko01110
Mequitazine	Heterocyclic compounds	Heterocyclic compounds	C20H22N2S	2.2165	[M+NH4]+	0.7274	29216-28-2	4.62619e+07	1.13719e+07	4.40772e+06	6.16652e+06	1.30794e+06	3.37633e+06	641117	3.42019e+06	1.46992e+06	1.31151e+06	438038	3.71439e+06	508631	2.84251e+06	2.73653e+06	1.12703e+06	2.80215e+06	3.12195e+06	1.64389e+06	2.77892e+06	816324	867166	764857	-
(2S,4S)-2-amino-5-(carbamoylamino)-4-hydroxypentanoic acid	Amino acid and Its metabolites	Amino acid derivatives	C6H13N3O4	0.5694	[M+H]+	0.726	3618-90-4	1.32406e+06	2.33026e+06	2.65189e+06	1.44063e+06	6.42028e+06	3.0042e+06	2.99108e+06	2.99708e+06	5.42728e+06	1.92484e+06	1.67384e+06	4.36582e+06	2.50833e+06	1.80255e+06	6.27337e+06	6.4814e+06	7.55266e+06	3.12938e+06	4.72656e+06	5.61374e+06	2.25686e+06	2.56033e+06	2.64331e+06	-
(2R-trans)-2,3-Dihydro-3-hydroxy-6-(2-hydroxyethyl)-2,5,7-trimethyl-1H-inden-1-one	Benzene and substituted derivatives	Benzene and substituted derivatives	C14H18O3	3.6158	[M+Na]+	0.7253	35910-18-0	1.642e+06	1.49908e+06	997811	481538	1.20091e+06	905308	201509	1.09026e+06	719084	1.05921e+06	1.86908e+06	1.54581e+06	2.49072e+06	1.43922e+06	2.88482e+06	2.77823e+06	3.35793e+06	2.32236e+06	2.74321e+06	1.23115e+06	1.30145e+06	1.40502e+06	1.33371e+06	-
Pyrene-4,5-dione	Benzene and substituted derivatives	Benzene and substituted derivatives	C16H8O2	4.1034	[M+K]+	0.7239	6217-22-7	6.41091e+06	1.64185e+06	1.10666e+06	1.51462e+06	3.41224e+06	2.00059e+06	2.32042e+06	1.7844e+06	2.01603e+06	1.97982e+06	1.90146e+06	1.87274e+06	1.42174e+06	1.57766e+06	1.69623e+06	3.39086e+06	1.07851e+06	1.7353e+06	1.31679e+06	1.06734e+06	1.28562e+06	1.37059e+06	1.3213e+06	ko00624,ko01120
Berbamunine	Heterocyclic compounds	Heterocyclic compounds	C36H40N2O6	5.6613	[M+NH4]+	0.7228	485-18-7 | 6859-66-1	1.18382e+06	150413	1.1772e+06	521002	94075.7	772314	357291	721362	458990	270361	781425	289313	274680	592687	494113	322008	364484	63871.4	320402	441790	994846	1.00148e+06	865568	ko01110
Edultin	Heterocyclic compounds	Heterocyclic compounds	C21H22O7	4.263	[M+H]+	0.7228	15591-75-0	1.46283e+06	4.94665e+06	4.79846e+06	4610017	4.8309e+06	4.91613e+06	4.11184e+06	3.64564e+06	4.35413e+06	5.64419e+06	3.68512e+06	5.14374e+06	4.14003e+06	1.29369e+06	2.7098e+06	2.31429e+06	2.89399e+06	1.16041e+06	1.85012e+06	591206	3.70007e+06	3.69148e+06	3.78601e+06	-
Mycotoxin T 2	Others	Others	C16H23NO7	1.8457	[M+NH4]+	0.7225	208346-80-9	1.499e+06	832238	375537	1.82029e+06	601819	933133	1.17329e+06	1.85524e+06	542013	639697	3.69845e+06	3.31261e+06	3.21786e+06	3.10504e+06	4.20996e+06	1.97295e+06	6.80101e+06	5.23725e+06	5.27047e+06	3.04649e+06	1.40406e+06	1.47467e+06	1.58667e+06	-
Dibenzyl ether	Benzene and substituted derivatives	Benzene and substituted derivatives	C14H14O	1.313	[M+NH4]+	0.7218	103-50-4	3.11076e+07	5.42053e+07	1.4634e+08	1.50477e+08	3.7355e+08	4.67133e+08	3.56718e+08	3.37815e+08	3.76905e+08	4.0997e+08	4.02899e+08	3.11544e+08	4.44517e+08	3.25214e+08	6.59787e+08	6.02821e+08	3.41991e+08	2.59019e+08	7.39696e+08	3.1235e+08	3.45278e+08	3.73182e+08	3.72408e+08	-
Met-Met	Amino acid and Its metabolites	Small Peptide	C10H20N2O3S2	2.0676	[M+Na]+	0.7217	7349-78-2	2.03209e+06	3.00359e+06	9.26348e+06	1.15612e+07	1.59019e+07	2.00603e+07	1.05356e+07	9.93055e+06	7.00772e+06	5.81345e+06	5.82221e+06	6.5218e+06	4.34842e+06	4.45169e+06	4.29501e+06	1.32794e+06	570664	1.38186e+06	1.16017e+06	1.32611e+06	7.21095e+06	7.38907e+06	7.37588e+06	-
Mycophenolate mofetil	Aldehyde,Ketones,Esters	Esters	C23H31NO7	2.7903	[M+Na]+	0.7215	128794-94-5	9.33815e+06	3.88139e+06	1.81454e+06	4.31495e+06	8.75798e+06	6.39219e+06	8.15514e+06	7.67431e+06	8.22251e+06	8.7657e+06	9.19414e+06	9.9442e+06	1.08819e+07	8.80494e+06	8.94719e+06	7.66707e+06	9.46299e+06	9.8314e+06	8.16374e+06	7.13321e+06	7.98683e+06	7.85774e+06	8.03422e+06	-
Aspartylysine	Amino acid and Its metabolites	Amino acid derivatives	C10H19N3O5	1.858	[M+NH4]+	0.7214	56523-60-5	2.5594e+06	2.32725e+06	2.63469e+06	1.06087e+06	2.9305e+06	4.07743e+06	3.58605e+06	1.55101e+06	1.23024e+06	3.04394e+06	1.78925e+06	1.01898e+06	954708	468971	1.38175e+06	573679	668171	643130	469853	700643	1.17767e+06	1.27011e+06	1.09567e+06	-
Tryptophan, 4-(3-methyl-2-butenyl)-	Amino acid and Its metabolites	Amino acids	C16H20N2O2	1.3068	[M+K]+	0.721	5017-33-4	2.55211e+07	2.43613e+07	2.25709e+07	2.22158e+07	1.91688e+07	1.71134e+07	3.02759e+06	1.08061e+07	8.24585e+06	4.94076e+06	3.03541e+06	5.3059e+06	1.86975e+06	5.56364e+06	4.60221e+06	3.98061e+06	3.31747e+06	3.40806e+06	2.43861e+06	2.28449e+06	9.51379e+06	9.60034e+06	9.70303e+06	-
Allyl methyl sulfone	Aldehyde,Ketones,Esters	Ketones	C4H8O2S	0.5004	[M+H]+	0.7197	16215-14-8	248404	261694	241508	1.11895e+06	228002	215794	2.77563e+06	264157	294104	295723	241251	305760	281295	330453	1.70043e+06	192526	2.85214e+06	260675	371067	210602	680060	608073	720628	-
gamma-Calacorene	Others	Hydrocarbon derivatives	C15H20	4.2142	[M+H]+	0.7197	24048-45-1	5.15062e+06	7.5228e+06	1.33415e+06	1.73449e+06	3.83941e+06	6.29305e+06	2.45122e+06	2.59818e+06	7.33593e+06	3.08506e+06	3.44738e+06	5.1161e+06	3.98052e+06	2.64372e+06	3.08452e+06	2.64778e+06	2.51517e+06	2.69219e+06	2.91982e+06	3.0435e+06	4.23139e+06	4.62117e+06	4.34635e+06	-
2-(5,8-Tetradecadienyl)cyclobutanone	Aldehyde,Ketones,Esters	Ketones	C18H30O	5.6738	[M+H]+	0.7173	152245-81-3	2.36325e+06	3.97641e+06	4.80172e+06	1.1039e+06	896759	1.33545e+06	6.07242e+06	4.45534e+06	5.52355e+06	6.67546e+06	5.01146e+06	2.26135e+06	2.52803e+06	3.90161e+06	5.66987e+06	3.89421e+06	7.46883e+06	5.30542e+06	2.79311e+06	3.79096e+06	5.10242e+06	4.99847e+06	4.58808e+06	-
Cycloguanil hydrochloride	Organic acid and Its derivatives	Sulfonic acids	C11H15Cl2N5	3.5461	[M+H]+	0.7168	152-53-4	429572	1.31088e+06	165684	204831	1.9603e+06	1.12531e+06	189085	992192	1.52602e+06	1.47887e+06	1.30233e+06	1.76703e+06	1.68401e+06	2.10634e+06	1.389e+06	2.10742e+06	1.25171e+06	1.66928e+06	1.26688e+06	1.35361e+06	1.09687e+06	1.19102e+06	1.2117e+06	-
5-Carboxy-2'-deoxyuridine	Nucleotide and Its metabolites	Nucleotide and Its metabolites	C10H12N2O7	0.6583	[M+K]+	0.7168	14599-46-3	1.01552e+06	814196	3.07183e+06	1.39359e+06	1.81762e+06	3.13366e+06	3.06404e+06	3.33684e+06	1.79081e+06	2.81189e+06	2.90507e+06	1.88696e+06	3.59441e+06	1.35386e+06	1.40322e+06	3.32223e+06	2.70528e+06	1.71685e+06	2.80889e+06	1.1471e+06	2.91163e+06	3.16263e+06	3.03472e+06	-
Angelic acid	Organic acid and Its derivatives	Organic acid and Its derivatives	C5H8O2	5.6613	[M+H]+	0.7156	565-63-9	4.96816e+06	1.62856e+06	2.18573e+06	3.70007e+06	3.76581e+06	2.95879e+06	3.37389e+06	3.58662e+06	2.99112e+06	4.02399e+06	2.74664e+06	2.60377e+06	3.20481e+06	5.02974e+06	3.75484e+06	2.90166e+06	2.41929e+06	2.79593e+06	1.31843e+06	3.52662e+06	2.48827e+06	2.49594e+06	2.47355e+06	-
Olmesartan	Benzene and substituted derivatives	Benzene and substituted derivatives	C24H26N6O3	2.9629	[M+Na]+	0.7155	144689-63-4	37803.4	242754	16868.3	51121.4	82981.4	49234.6	1190.15	7481.9	5950.77	1190.15	1190.15	1190.15	1161.39	1190.15	1147.01	1190.15	1190.14	1190.27	1190.16	1190.15	22343	21275.7	23169.5	-
Delcorine	Heterocyclic compounds	Heterocyclic compounds	C26H41NO7	5.1031	[M+Na]+	0.7149	52358-55-1	81357	118839	441.54	439.33	439.31	439.31	439.33	439.33	2196.34	439.21	453.74	439.33	440.31	439.7	444.05	461.39	440.16	439.33	449.49	477.83	7725.2	7586.98	6975.48	-
2,4,5-Trimethyloxazole	Heterocyclic compounds	Heterocyclic compounds	C6H9NO	5.8513	[M+NH4]+	0.7147	20662-84-4	623906	330477	551657	220510	735429	769639	2.07639e+06	1.16582e+06	691811	1.09523e+06	576105	952209	1.3461e+06	885892	607554	328596	750263	922734	1.50512e+06	459367	819598	789707	802265	-
Acetylagmatine	Amino acid and Its metabolites	Amino acid derivatives	C7H16N4O	0.8701	[M+K]+	0.7145	3031-89-8	9.01432e+06	9.37489e+06	1.98925e+07	1.92404e+07	3.29103e+07	2.95507e+07	3.17691e+07	2.99818e+07	3.12781e+07	3.0347e+07	2.90304e+07	28325063	2.47938e+07	3.10443e+07	2.93473e+07	2.68088e+07	2.07813e+07	2.08033e+07	1.84489e+07	2.8769e+07	2.18487e+07	2.18835e+07	2.20899e+07	-
Methoxybrassitin	Heterocyclic compounds	Heterocyclic compounds	C12H14N2O2S	0.6441	[M+Na]+	0.714	113900-63-3	525125	242026	882874	681398	2.24576e+06	1.46309e+06	1.72299e+06	1.54814e+06	1.53727e+06	1.14675e+06	577619	975262	1.39958e+06	1.98215e+06	1.13986e+06	891377	1.13381e+06	1.16302e+06	797424	706792	1.1345e+06	1.23112e+06	1.25194e+06	-
2-Oxooctadecanoic acid	Organic acid and Its derivatives	Organic acid and Its derivatives	C18H34O3	4.5855	[M+H]+	0.7138	80559-38-2	6.18113e+06	9.67226e+06	1.20162e+07	3.11264e+07	2.64293e+07	2.53134e+07	3.15617e+07	2.93378e+07	3.14554e+07	3.26936e+07	1.76647e+07	2.142e+07	1.45007e+07	1.32316e+07	1.16777e+07	1.39472e+07	1.17202e+07	1.42438e+07	8.4813e+06	8.79637e+06	1.41932e+07	1.40404e+07	1.40003e+07	-
9-Aminoacridine	Heterocyclic compounds	Heterocyclic compounds	C13H10N2	3.1813	[M+H]+	0.7138	90-45-9	1.27318e+06	1.83513e+06	1.35131e+06	1.67115e+06	3.17121e+06	3.41979e+06	1.77523e+06	4.69764e+06	2.5252e+06	8.62716e+06	3.04673e+06	2.67858e+06	2.85684e+06	3.71144e+06	5.74961e+06	2.07092e+06	3.36065e+06	3.44754e+06	3.83948e+06	1.64894e+06	2.57297e+06	2.42131e+06	2359328	-
L-Alanine, N-L-asparaginyl-	Amino acid and Its metabolites	Amino acids	C7H13N3O4	3.8298	[M+H]+	0.7135	20917-57-1	339954	140500	215856	151123	226276	182824	227423	86525.6	167458	139574	149762	101276	79659.6	825182	523086	277061	490582	217277	339504	77570.5	318794	304717	298093	-
Albizziin	Alkaloids	Alkaloids	C4H9N3O3	0.0435	[M+NH4]+	0.7134	1483-07-4	2.31281e+06	2.71649e+06	3.53028e+06	2.61465e+06	2.75624e+06	3.70521e+06	2.76617e+06	2.25363e+06	1.22825e+06	1.16482e+06	2.90405e+06	1.88711e+06	3.18242e+06	1.59398e+06	1.79553e+06	1.76937e+06	3.77957e+06	1.15552e+06	2.15654e+06	954404	1.04257e+06	1.14971e+06	1.1835e+06	-
Acarbose	Carbohydrates and Its metabolites	Sugars	C25H43NO18	2.6029	[M+Na]+	0.7132	56180-94-0	5738.65	5738.65	5738.65	5738.65	5738.65	5738.65	5738.65	5738.65	37813.6	5738.65	37839.6	5738.78	5738.77	5753.44	28693.2	34054.6	155982	199147	167983	89002.7	26763.6	18206.7	18206.7	ko00525,ko01100,ko01110
Dipropyl sulfide	Others	Others	C6H14S	1.4811	[M+H]+	0.7126	111-47-7	4.08401e+06	3.13151e+06	3.95881e+06	3.69053e+06	1.61258e+06	4.71522e+06	3.14885e+06	2.96264e+06	9.36058e+06	1430415	6.70626e+06	5.64479e+06	3.70904e+06	3.26588e+06	1.43458e+06	1.31484e+06	5.82105e+06	4.93757e+06	1.40889e+06	5.19402e+06	3.59792e+06	3.61867e+06	3.73978e+06	-
Biotinamide	Alcohol and amines	Amines	C10H17N3O2S	4.2264	[M+K]+	0.7123	6929-42-6	463404	320379	762771	715327	950374	514932	548719	292826	321990	1.4005e+06	752496	631949	2.67964e+06	3.42999e+06	691928	3.14909e+06	1.11575e+06	465626	315060	1.27662e+06	824025	793418	784853	-
Heliotridine	Alkaloids	Alkaloids	C8H13NO2	2.4407	[M+H]+	0.7122	520-63-8	2.26944e+06	3.98526e+06	5.81159e+06	5.07397e+06	5.89525e+06	6.11406e+06	8.25025e+06	6.86889e+06	6.45195e+06	7.44194e+06	7.47804e+06	7.83866e+06	8.15983e+06	8.29405e+06	1.12867e+07	9.72638e+06	9.23938e+06	1.03477e+07	1.11007e+07	8.74869e+06	7.95132e+06	7.9762e+06	7.91634e+06	-
Oxacyclotetradecan-2-one	Aldehyde,Ketones,Esters	Ketones	C13H24O2	2.3403	[M+K]+	0.7121	1725-04-8	357937	416697	85669	17133.8	17133.8	17133.8	17133.8	17133.8	17133.9	17133.8	17135	17136.7	17380.2	17282.9	17666.2	17159	17288	17186.7	17133.5	17132.9	41946.7	41946.7	54235.2	-
Valyl-Hydroxyproline	Amino acid and Its metabolites	Small Peptide	C10H18N2O4	1.2446	[M+Na]+	0.7106	90965-79-0	6.83445e+06	7.92755e+06	3.84271e+06	6.02136e+06	7.93715e+06	7.55926e+06	3.68027e+06	1.73977e+06	5.49088e+06	6.7862e+06	739271	3.40097e+06	3.0477e+06	7.82064e+06	2.36602e+06	889113	1.90372e+06	1.60811e+06	1.80846e+06	2.20077e+06	1.58726e+06	1.62082e+06	1.64193e+06	-
2,4,6,8-Decatetraenoic acid dehydropiperidide	Organic acid and Its derivatives	Organic acid and Its derivatives	C15H19NO	2.3526	[M+Na]+	0.7102	43110-68-5	5.34909e+06	3.34345e+06	3.60716e+06	2.72338e+06	1.34365e+07	9.04173e+06	1.43675e+07	1.4017e+07	2.10621e+07	1.69097e+07	1.06455e+07	1.49012e+07	1.88173e+07	2.35866e+07	1.7459e+07	2.30518e+07	1.95261e+07	2.16775e+07	1.88601e+07	2.07135e+07	1.21363e+07	1.29839e+07	1.23395e+07	-
4-(Methylamino)benzoic acid	Benzene and substituted derivatives	Benzene and substituted derivatives	C8H9NO2	0.5818	[M+Na]+	0.7098	10541-83-0	6.20432e+06	5.53099e+06	1.11687e+06	9.68767e+06	4.08102e+06	1.25355e+07	4.44636e+06	2.42118e+06	2.48817e+06	5.39878e+06	7.47511e+06	4.01621e+06	1.03611e+07	8.74195e+06	2.79156e+06	7.94609e+06	5.89743e+06	1.13335e+06	3.27014e+06	6.32099e+06	3.74243e+06	3.92316e+06	3.76908e+06	-
Hericenone F	Aldehyde,Ketones,Esters	Ketones	C35H54O6	5.3817	[M+H]+	0.7096	141996-36-3	20017.8	39650.5	70975	42905.5	63262.3	76917.6	45743.5	40979.6	43525.6	46293.3	49269	36952.1	27233.9	35931	61411.9	67186.6	73073.3	85918.9	5649.33	98585.2	91644.2	102713	103869	-
D-Dencichin	Aldehyde,Ketones,Esters	Esters	C5H8N2O5	5.6676	[M+K]+	0.7093	58086-31-0	358554	402502	440551	1.0132e+06	493463	1.39496e+06	854104	461233	236439	404159	411777	557006	609264	532453	856702	534089	964223	975530	754077	933269	586610	644595	621082	-
1-(2-Amino-4-methylpentanoyl)-4-hydroxypyrrolidine-2-carboxylic acid	Amino acid and Its metabolites	Small Peptide	C11H20N2O4	1.3192	[M+H]+	0.7085	63912-01-6	4.43612e+06	1.21674e+06	921078	886360	1.53448e+06	1.68623e+06	2.48783e+06	2.55336e+06	2.91928e+06	3455812	4.05384e+06	5.25852e+06	4.29755e+06	3.70624e+06	2.48823e+06	4.2531e+06	4.96426e+06	4.04857e+06	6.09389e+06	4.89802e+06	3.02844e+06	3.17597e+06	3.2122e+06	-
Cyromazine	Heterocyclic compounds	Heterocyclic compounds	C6H10N6	3.3118	[M+H]+	0.7084	66215-27-8	5.4174e+06	4.90242e+06	5.5456e+06	4.72907e+06	5.19965e+06	4.81029e+06	5.10696e+06	4.70722e+06	4.80849e+06	5.00102e+06	7.83925e+06	5.55795e+06	5.72161e+06	5.29173e+06	5.6706e+06	4.688e+06	4.37786e+06	2.83811e+06	4.84978e+06	4.73593e+06	4.87535e+06	4.88299e+06	4.87531e+06	ko00791,ko01120
Furfural diacetal	Heterocyclic compounds	Heterocyclic compounds	C9H14O3	1.5495	[M+H]+	0.7078	13529-27-6	7.06129e+06	1.22203e+07	7.50063e+07	2.22858e+07	3.12224e+07	1.26287e+07	2.1355e+07	3.45288e+07	1.14644e+07	1.76526e+07	1.14161e+07	1.25901e+07	6.98863e+06	1.26176e+07	1.45829e+07	6.7794e+06	8.7056e+06	5.8884e+06	1.27226e+07	3.46815e+06	1.17178e+07	1.13489e+07	9.85498e+06	-
gamma-Glutamylvaline	Amino acid and Its metabolites	Small Peptide	C11H21N3O5	0.6437	[M+H]+	0.7053	2746-34-1	3.73035e+06	6.08925e+06	1.9379e+07	1.82208e+07	1.73234e+06	1.59373e+07	3.71295e+06	135837	6.63951e+06	6.63702e+06	4.66616e+06	3.399e+06	3.47374e+06	3.41636e+06	1.9161e+06	3.05173e+06	2.51551e+06	1.9173e+06	1.23292e+06	1.41337e+06	3.16072e+06	3.39497e+06	3.02235e+06	-
Pyrene	Benzene and substituted derivatives	Benzene and substituted derivatives	C16H10	0.6066	[M+K]+	0.7053	129-00-0	893887	195629	216334	281398	496035	667174	1.98724e+06	1.02743e+06	2.35991e+06	1.40703e+06	2.37928e+06	2.64139e+06	1.74629e+06	1.90986e+06	694728	4.93577e+06	2.2977e+06	5.3793e+06	4.82151e+06	4.61236e+06	3.2525e+06	2.98779e+06	3.3189e+06	ko00624,ko01120
(S)-Piperazine-2-carboxylic acid	Organic acid and Its derivatives	Organic acid and Its derivatives	C5H10N2O2	3.3243	[M+H]+	0.704	147650-70-2	5.33797e+06	5.88155e+06	7.89449e+06	6.68154e+06	7.52159e+06	6.92978e+06	7.78648e+06	7.44503e+06	8.65086e+06	7.49505e+06	8.56404e+06	8.27144e+06	8.38721e+06	8.60068e+06	8.29566e+06	8.06555e+06	7.80771e+06	8.15519e+06	8.25495e+06	7.85278e+06	7.05583e+06	7.05138e+06	7.07432e+06	-
Xanthopterin-B2	Aldehyde,Ketones,Esters	Ketones	C9H10N4O4	1.4064	[M+H]+	0.7027	14331-49-8	3.2348e+06	2.3987e+06	2.32183e+06	2.21201e+06	2.55578e+06	2.76335e+06	2.66119e+06	1.63762e+06	4.31482e+06	5.07903e+06	7.17229e+06	5.32884e+06	6.94025e+06	5.96359e+06	7.42223e+06	8.33082e+06	7.17539e+06	8.91483e+06	6.37796e+06	7.37046e+06	4.59298e+06	4.42001e+06	4.44431e+06	-
Methylpyrazine	Heterocyclic compounds	Heterocyclic compounds	C5H6N2	5.0071	[M+NH4]+	0.7023	109-08-0	411265	176763	114651	480381	604457	265285	537847	419189	372851	101865	421665	462611	418474	379724	1.11363e+06	287944	699961	134704	418675	441842	212095	258979	252141	-
Phosphocreatine	Organic acid and Its derivatives	Organic acid and Its derivatives	C4H10N3O5P	0.7567	[M+H]+	0.702	24655	224893	796165	1129777	616745	621977	527541	1.30799e+06	749387	2.03018e+06	1.93927e+06	2.55579e+06	3.5427e+06	3.494e+06	2.88199e+06	2.94608e+06	604065	1.42881e+06	2.05797e+06	2.39007e+06	2.34292e+06	931706	963705	994908	ko00330,ko01100
Edrophonium	Benzene and substituted derivatives	Benzene and substituted derivatives	C10H16NO+	5.261	[M+NH4]+	0.7018	116-38-1	10509.7	126026	72851.3	20715.5	14733.2	7527.92	15566.6	28682.8	19065.6	11385.9	20644.2	9555.96	12497.4	19761.3	20856.7	16692.3	9740.14	15071.2	26359.6	29741.2	18578.6	23892.4	18617.3	-
Ethirimol	Heterocyclic compounds	Heterocyclic compounds	C11H19N3O	1.917	[M+K]+	0.7017	23947-60-6	884644	536192	2.32528e+06	4.07577e+06	1.88786e+06	1.29561e+06	667538	661753	90791.3	75537.1	141627	146356	63766.1	150002	98832.6	95391.9	73288.9	68706.6	84484.1	62168.7	682865	715409	688269	-
3-Phenyl-4-pentenal	Benzene and substituted derivatives	Benzene and substituted derivatives	C11H12O	3.1188	[M+H]+	0.7016	939-21-9	1.70417e+06	2.96477e+06	1.58636e+06	807000	1.86159e+06	2.89772e+06	3.62584e+06	5.92118e+06	5.30718e+06	4.40391e+06	2.4202e+06	2.79963e+06	2.81386e+06	3.52106e+06	3.30601e+06	2.42336e+06	2.29877e+06	3.28501e+06	4.34724e+06	3.5534e+06	2.04368e+06	2.15919e+06	2.24899e+06	-
Fruticosonine	Heterocyclic compounds	Heterocyclic compounds	C20H28N2O	4.5731	[M+NH4]+	0.7004	73326-88-2	5.10113e+06	4.38336e+06	852819	1.38065e+06	499267	665107	420166	861401	495979	450880	635007	181152	572102	323722	469105	199879	240484	363112	234564	272718	1.01443e+06	1.01728e+06	984984	-
(Hydroxymethyl)urea	Alcohol and amines	Polyamines	C2H6N2O2	1.8172	[M+NH4]+	0.6983	1000-82-4 | 78200-36-9	675524	1.30271e+06	756533	2.83232e+06	318454	484390	955563	455695	1.27449e+06	1.17167e+06	1.56745e+06	1.03724e+06	1.14132e+06	482033	2.55913e+06	1.18097e+06	609711	635115	390150	487753	767952	723502	679387	-
Levamisole	Benzene and substituted derivatives	Benzene and substituted derivatives	C11H12N2S	0.4317	[M+NH4]+	0.6979	14769-73-4	2.39602e+06	3.50831e+06	3.10581e+06	3663122	5.42284e+06	4.36639e+06	5.52785e+06	4.71307e+06	4.66551e+06	5.64448e+06	4.90822e+06	5.39054e+06	4.81798e+06	2.44453e+06	4.69989e+06	3.69412e+06	6.12719e+06	7.0476e+06	5.28119e+06	3.27028e+06	3.60696e+06	3.42343e+06	3.59904e+06	-
4-(3-Phenylpropyl)phenol	Benzene and substituted derivatives	Benzene and substituted derivatives	C15H16O	5.2146	[M+NH4]+	0.6976	34591-21-4	58114.6	132166	68446.6	37892.6	44739.5	205709	12040.1	38756.2	26234.5	38300.1	15161.2	95483.1	73270.4	49968.4	13457.3	23182.4	54663.8	57035.2	41478.9	14616.9	48257.3	53257.5	52341.8	-
Guanidinooxypropylamine	Alcohol and amines	Amines	C4H12N4O	3.225	[M+H]+	0.6974	97091-01-5	4.53878e+06	6.29459e+06	1.47254e+07	1.40958e+07	1.27656e+07	1.0369e+07	3.34728e+06	1.02004e+07	1.47258e+07	1.14449e+07	4.43532e+06	1.29475e+07	9.40595e+06	9.3845e+06	5.08455e+06	4.9114e+06	1.05227e+07	6.80666e+06	5.42781e+06	7.60178e+06	7.19272e+06	8.10899e+06	7.57298e+06	-
Hebevinoside X	Aldehyde,Ketones,Esters	Esters	C42H70O12	5.3817	[M+H]+	0.6967	101365-12-2	13682.8	16094	124245	46069.8	61057.3	14405.5	14518.9	6628.55	49725.1	5663.69	15592.5	9605.3	21419.5	20070.8	8898.76	40307.8	36086.5	30807.5	31307.8	51802.8	27319.1	31023.2	30497.5	-
Deterrol stearate	Aldehyde,Ketones,Esters	Esters	C33H50O2	5.6071	[M+NH4]+	0.6966	52898-98-3	14582.1	14653.2	31132.9	36651.8	23703.3	23070.2	6772.62	11065.2	9412.97	13126.2	16728.8	10175.4	6839.2	4644.24	8237.43	6691.84	5768.22	10227.7	11429.9	2196.27	14631.1	14784.3	10679.4	-
3-(Imidazol-4-yl)-2-oxopropyl dihydrogen phosphate	Aldehyde,Ketones,Esters	Esters	C6H9N2O5P	0.5818	[M+NH4]+	0.6963	99979-59-6	1.09343e+07	1.4475e+06	3.78729e+06	5.36948e+06	4.53342e+06	1.20427e+07	8.52595e+06	1.11159e+07	9.7258e+06	1.63901e+07	1.31956e+07	1.66581e+07	2.00544e+07	1.54949e+07	1.56539e+07	1.68497e+07	1.51704e+07	1.6808e+07	7.43956e+06	1.93923e+07	9.97157e+06	1.1085e+07	1.17685e+07	ko00340,ko01100,ko01110,ko01230
6-(1,2,3,4-Tetrahydro-6-methoxy-2-naphthyl)-2(1H)-pyridone	Benzene and substituted derivatives	Benzene and substituted derivatives	C16H17NO2	1.1704	[M+K]+	0.6952	93008-89-0	4.01163e+07	2.65276e+07	2.33819e+06	3.78933e+06	5.25627e+06	3.54096e+06	3.11678e+06	3.33551e+06	4186207	1.76967e+06	1.0813e+07	2.61321e+06	1.24505e+07	1.30895e+07	1.29849e+07	1.34559e+07	1.87975e+07	1.78437e+07	1.25094e+07	2.10797e+07	8.67895e+06	8.70395e+06	8.41051e+06	-
Aporeine	Alkaloids	Alkaloids	C18H17NO2	0.9072	[M+H]+	0.6952	2030-53-7	8.51121e+07	5.4741e+07	5.17875e+06	4.47938e+06	5.08311e+06	1.38728e+06	4.66738e+06	1.67872e+06	8.39965e+06	1.20251e+07	2.50311e+07	1.57032e+07	2.94647e+07	3.2238e+07	3.66349e+07	3.63958e+07	4.52458e+07	4.5149e+07	6.53614e+07	6.44174e+07	2.27736e+07	2.32044e+07	2.28472e+07	-
Pimelea factor P2	Heterocyclic compounds	Heterocyclic compounds	C37H50O9	2.5212	[M+K]+	0.694	66107-37-7	2.07992e+06	1.87545e+06	51536.3	51536.3	51536.3	51536.3	51536.3	51536.3	51536.4	51536.3	51537.1	51536.3	51509.7	51652.1	51536.3	50965.5	51369.5	51307.4	51536.3	51536.3	291565	299948	293216	-
Crepenynic acid	FA	FFA	C18H30O2	4.2142	[M+NH4]+	0.6938	2277-31-8	2.20998e+06	2.31256e+06	897521	1.06559e+06	3.11195e+06	3.1433e+06	3.91428e+06	4.16498e+06	5.80748e+06	6.08464e+06	7.42186e+06	9.38073e+06	1.15004e+07	9.29115e+06	1.16417e+07	1.54612e+07	1.48515e+07	1.37325e+07	1.40126e+07	1.15551e+07	8.36667e+06	8.07885e+06	8.2804e+06	ko00591
1-(tert-butyl)-3-(naphthalene-1-yl)-1H-pyrazole[3,4-d]pyrimidin-4-amine	Heterocyclic compounds	Heterocyclic compounds	C19H19N5	1.8985	[M+H]+	0.6938	221243-82-9	1.9959e+06	1.09128e+06	103935	103759	19287.1	19287.1	19287.1	19287.1	19384.2	19287.1	19289.1	19289.8	19287.1	19370.8	19287.2	19288	19287.1	19287.1	19287.1	19287.1	60663.2	47005.8	47005.8	ko00524,ko01110
Val-Leu	Amino acid and Its metabolites	Small Peptide	C11H22N2O3	4.2387	[M+H]+	0.6936	3989-97-7	1.34411e+06	799590	558074	274853	880339	748710	1.40869e+06	883088	1.2718e+06	663973	837784	632791	673598	268850	861646	545588	546448	436653	1.36092e+06	246561	614573	675809	695745	-
1,2,3-Tris(chloromethoxy)propane	Others	Others	C6H11Cl3O3	0.7698	[M+Na]+	0.6928	38571-73-2	2.45212e+07	1.86875e+07	1.45861e+07	1.60595e+07	1.10133e+07	9.83742e+06	8.63144e+06	8.7919e+06	8.67414e+06	6.69119e+06	8.11716e+06	6.90646e+06	8.11702e+06	7.66361e+06	6.9969e+06	7.61486e+06	7.29299e+06	6.47363e+06	7.94943e+06	6.46749e+06	9.40621e+06	9.38675e+06	9.39206e+06	-
Cyperquat	Heterocyclic compounds	Pyridine and pyridine derivatives	C12H12N+	5.7129	[M+NH4]+	0.6927	48134-75-4	4.31265e+06	3.59005e+06	2.85368e+06	3.98785e+06	4.14086e+06	1.43325e+06	1.53455e+06	1.76234e+06	1.47834e+06	1.52066e+06	1.11067e+06	408935	860101	817552	1.45971e+06	941379	805119	1.08754e+06	1.02695e+06	2.06333e+06	995641	994408	1.01289e+06	-
(R)-carnitinamide	Alcohol and amines	Amines	C7H17N2O2+	2.4776	[M+K]+	0.6914	64532-04-3	555929	188453	904309	979872	2.60915e+06	2.01135e+06	3.09522e+06	3.01743e+06	4.54907e+06	3.63172e+06	4.81085e+06	4.481e+06	5.16811e+06	6.0494e+06	7.70197e+06	9.59295e+06	7.40408e+06	7.68521e+06	8.10336e+06	1.07013e+07	4.4538e+06	4.47868e+06	4.47814e+06	-
Riboflavin reduced	Heterocyclic compounds	Heterocyclic compounds	C15H16N4O6	4.1523	[M+H]+	0.6904	101652-10-2	978903	1.48586e+06	1.01589e+06	1.22178e+06	2.17995e+06	1.0273e+06	247177	1.0435e+06	1.93384e+06	2.33997e+06	2.25688e+06	1.83558e+06	3.47648e+06	2.27126e+06	2.29935e+06	1.52841e+06	3.31874e+06	1.15613e+06	1.72219e+06	1.40621e+06	1.63872e+06	1.77025e+06	1.7489e+06	ko00740,ko01100
4,5-Dimethyloxazole	Heterocyclic compounds	Heterocyclic compounds	C5H7NO	5.6864	[M+Na]+	0.6893	20662-83-3	4189921	4.35579e+06	6.24274e+06	6.97708e+06	4.78623e+06	4.47865e+06	4.16103e+06	4.87758e+06	3.40933e+06	4.70785e+06	6.20216e+06	4.32133e+06	4.71641e+06	4.30361e+06	4423107	4.16061e+06	5.33979e+06	4.67285e+06	4.65029e+06	4710507	4.36069e+06	4.27818e+06	4.27161e+06	-
6-O-acetyl-beta-D-glucose	Carbohydrates and Its metabolites	Sugars	C8H14O7	1.1704	[M+NH4]+	0.6887	64780-50-3	3.5198e+07	4.80849e+07	2.25286e+07	2.32358e+07	1.25706e+07	8.14618e+06	1.85336e+07	2.10362e+07	2.08084e+07	1.84477e+07	1.22155e+07	1.17909e+07	2.36242e+07	1.90557e+07	1.25373e+07	5.85134e+06	2.59545e+07	1.5939e+07	1.47626e+07	1.22535e+07	1.14052e+07	1.24983e+07	1.25471e+07	-
Metalaxyl-M	Others	Medicine	C15H21NO4	0.7946	[M+Na]+	0.688	70630-17-0	6.25829e+06	5.53908e+06	5.01374e+06	4.29747e+06	6.85456e+06	4.03338e+06	6.02079e+06	7.46849e+06	6.47291e+06	5.28761e+06	6.81293e+06	7.82343e+06	4.05348e+06	5.36734e+06	4.95195e+06	3.66824e+06	7.1767e+06	5.05922e+06	7.17773e+06	5.33285e+06	4.24046e+06	4.08736e+06	4.057e+06	-
Docosadienoate (22:2n6)	FA	Oxidized lipids	C22H40O2	5.4218	[M+NH4]+	0.6879	17735-98-7	425887	936078	2.07665e+06	651433	1.07415e+06	631017	541792	3.01674e+06	540478	630761	579181	255775	366437	331191	337510	267295	319515	256446	239522	925303	1.1277e+06	1.17287e+06	1.31382e+06	ko01040
Pteroic acid	Heterocyclic compounds	Pteridines and derivatives	C14H12N6O3	0.7567	[M+K]+	0.6864	119-24-4 | 4955-72-0	2.66531e+06	2.48257e+06	1.26063e+06	670120	3.24962e+06	2.81107e+06	1.22829e+06	1.74104e+06	3.84448e+06	2.81777e+06	1.38227e+06	1.07092e+06	659850	727752	804032	880853	449867	654145	708806	855504	949478	1.02275e+06	1.01182e+06	-
Butethal	Heterocyclic compounds	Heterocyclic compounds	C10H16N2O3	1.9139	[M+K]+	0.6862	77-28-1	1.66828e+06	2.65928e+06	8.68444e+06	9.31235e+06	6.6543e+06	7.84616e+06	7.38839e+06	5.60225e+06	3.76357e+06	3.25077e+06	1.55138e+06	1.57704e+06	461518	845638	320579	1.29912e+06	1.16167e+06	1.65446e+06	1.36751e+06	1.5463e+06	1.95505e+06	1.99183e+06	1.81034e+06	-
Austalide G	Heterocyclic compounds	Heterocyclic compounds	C28H38O9	3.2002	[M+H]+	0.6861	96817-09-3	3.94109e+06	1.00994e+07	2.49618e+06	2.51146e+06	8.4522e+06	3.16554e+06	2.97191e+06	2.66108e+06	2.99822e+06	4.97988e+06	3.18625e+06	4.29174e+06	3.38451e+06	2.49198e+06	2.32465e+06	3.20849e+06	2.23978e+06	2.66466e+06	1.48048e+06	1.33738e+06	3.07325e+06	3.40879e+06	3.49795e+06	-
D8'-Merulinic acid C	Benzene and substituted derivatives	Benzene and substituted derivatives	C24H38O3	4.5857	[M+H]+	0.686	69506-63-4	625851	923765	950794	770348	439106	927457	223393	3.50757e+06	1.76988e+06	1.05688e+06	2.55408e+06	1.33404e+06	1.06518e+06	1.25554e+06	648319	429935	1.80457e+06	808101	385672	1.3053e+06	1.3341e+06	1.67545e+06	1.87724e+06	-
1,2,4-Tris(methylene)cyclohexane	Others	Hydrocarbon derivatives	C9H12	0.1825	[M+H]+	0.6858	14296-81-2	530466	869412	858305	1.4622e+06	1.02827e+06	620864	1.13332e+06	1.08443e+06	729557	1.03185e+06	916218	523717	940798	872441	776724	858606	943900	796546	974403	924377	1.39348e+06	1.19215e+06	1.36122e+06	-
Pteleine	Heterocyclic compounds	Heterocyclic compounds	C13H11NO3	1.8547	[M+NH4]+	0.6854	2221-41-2	1.26358e+08	1.64551e+08	2.3439e+08	1.2354e+08	1.13793e+08	6.38283e+07	4.34573e+07	4.03516e+07	7.62062e+06	8.13122e+06	1.05209e+07	6.27501e+06	5.14305e+06	5.15743e+06	1.89663e+06	2.07842e+06	841427	520935	286428	4.48605e+07	1.82876e+07	1.87836e+07	1.71836e+07	-
N-Methyldeoxynojirimycin	Heterocyclic compounds	Heterocyclic compounds	C7H15NO4	0.5197	[M+NH4]+	0.6853	69567-10-8	2.3053e+07	2.03235e+07	1.04109e+07	1.02778e+07	700322	345229	331263	230055	865706	800533	1.01696e+06	3.63843e+06	486997	753430	4.00338e+06	2.44302e+06	2.10531e+06	623185	1.73128e+06	1.05836e+06	1.75497e+06	1.58898e+06	1.29915e+06	-
Terbutryn	Heterocyclic compounds	Heterocyclic compounds	C10H19N5S	1.4561	[M+K]+	0.6849	886-50-0	514100	2.58512e+07	557461	380113	508039	261752	783898	885341	3.48091e+06	1.8704e+06	2.09109e+06	2.72995e+06	4.17043e+06	1.76067e+06	4.25904e+06	5.05134e+06	4.69844e+06	3.77301e+06	8.51775e+06	5.24801e+06	3.75517e+06	3.54857e+06	3.72806e+06	-
Isradipine	Heterocyclic compounds	Heterocyclic compounds	C19H21N3O5	3.5178	[M+NH4]+	0.6846	75695-93-1 | 131970-21-3	584485	42293.2	42293.2	42293.2	43172.6	42293.2	42314.8	43247.1	42516.1	42317.5	42246	42161.8	42214.2	42258	42291.3	42293.2	42291.7	42291.2	42293.2	42293.2	223029	220931	220855	-
6-Chloroindole	Heterocyclic compounds	Indole and Its derivatives	C8H6ClN	0.7713	[M+Na]+	0.6845	17422-33-2	201967	4.08014e+06	2.03469e+06	2.33065e+06	5.87402e+06	7.72288e+06	1.00154e+07	1.0606e+07	2.06801e+07	2.14485e+07	3.54263e+07	3.31483e+07	3.93855e+07	4.03422e+07	4.40672e+07	4.96076e+07	5.80407e+07	5.40185e+07	7.11539e+07	6.77731e+07	3.247e+07	3.2487e+07	3.26809e+07	-
2,4-Dimethyl-1H-indole	Heterocyclic compounds	Indole and Its derivatives	C10H11N	2.2787	[M+NH4]+	0.6831	10299-61-3	9.33683e+06	9.20213e+06	1.02957e+07	1.38481e+07	1.13776e+07	1.70939e+07	1.48324e+07	1.3398e+07	9.28151e+06	1.45726e+07	1.46421e+07	1.06844e+07	1.52516e+07	1.29783e+07	1.17103e+07	1.34287e+07	1.4771e+07	8.98713e+06	1.50512e+07	1.3493e+07	1.19787e+07	1.1514e+07	1.17953e+07	-
N-Nitrososarcosine	Amino acid and Its metabolites	Amino acid derivatives	C3H6N2O3	1.8546	[M+H]+	0.6826	13256-22-9	2.87254e+06	1.44153e+06	4.51621e+06	4.26495e+06	8.18773e+06	5.88078e+06	5.66566e+06	6.66403e+06	4.31061e+06	5.44034e+06	5.09188e+06	2.59136e+06	2.32277e+06	1.42343e+06	3.40572e+06	582791	1.56459e+06	363909	287497	2.09085e+06	2.10337e+06	2.3042e+06	2.3134e+06	-
Uniconazole-P	Heterocyclic compounds	Heterocyclic compounds	C15H18ClN3O	2.378	[M+Na]+	0.6825	83657-17-4	7409.11	7409.11	223045	82844.5	337816	366628	256639	219037	128470	48686.6	7435.46	43800.3	7471.83	37963.1	7428.28	7444.43	7409.25	7409.23	7409.11	7409.11	22212.5	31619.2	22212.5	-
4-Fluorobenzene-1,3-dicarboxylic acid	Benzene and substituted derivatives	Benzene and substituted derivatives	C8H5FO4	5.6738	[M+Na]+	0.6811	327-95-7	405485	1.25232e+06	1.25446e+06	256155	2.24782e+06	1.53632e+06	1.28072e+06	1.28557e+06	523439	1.49453e+06	1.4029e+06	1.31876e+06	1.17863e+06	964864	1.62122e+06	1.44903e+06	1.21454e+06	1.16295e+06	737028	983040	1.09806e+06	970469	1.1055e+06	-
3-Iodo-5-(trifluoromethyl)benzoic acid	Benzene and substituted derivatives	Benzene and substituted derivatives	C8H4F3IO2	0.7822	[M+Na]+	0.681	28186-62-1	4.50266e+06	4.80798e+06	3912680	3.9908e+06	891941	359654	432377	400894	740270	1.02908e+06	895368	839692	417531	1.06858e+06	861631	920512	739337	335164	1.14636e+06	998649	676233	710205	666104	-
5-Deoxy-5-aminoshikimic acid	Organic acid and Its derivatives	Organic acid and Its derivatives	C7H11NO4	1.1456	[M+H]+	0.6808	178948-66-8	1.08696e+07	2.13741e+07	1.44684e+07	1.62632e+07	1.57475e+07	1.68143e+07	9.27239e+07	9.62118e+07	5.04591e+07	5.02397e+07	1.09941e+07	1.13656e+07	8.56133e+06	1.16018e+07	7.42123e+06	6.25388e+06	7.95426e+06	5.39248e+06	7.75201e+06	6.21828e+06	2.34936e+07	2.28776e+07	2.32542e+07	-
N-hydroxy-L-tryptophan	Heterocyclic compounds	Heterocyclic compounds	C11H12N2O3	1.3006	[M+NH4]+	0.6799	87843-31-0	6.28009e+06	4.79772e+06	325422	1.30129e+06	2.83633e+06	2.65069e+06	1.35534e+06	1.99173e+06	984734	1.90637e+06	2.28853e+06	696117	1.55899e+06	864145	1.10969e+06	193524	573725	1.66144e+06	712185	863982	1.89743e+06	1.96147e+06	1.76565e+06	-
Chromone	Aldehyde,Ketones,Esters	Ketones	C9H6O2	5.9478	[M+H]+	0.6793	491-38-3	243683	147755	229876	147952	155332	624700	136065	137829	96566.8	559681	147504	433354	168317	171273	510830	623470	324867	260493	115750	298719	271334	264294	265242	-
Armillaricin	Benzene and substituted derivatives	Benzene and substituted derivatives	C24H29ClO5	2.5862	[M+NH4]+	0.6776	119516-62-0	183199	162585	369805	914791	2.52271e+06	2.42688e+06	1.1476e+06	737512	514596	125591	97012	293163	197663	220461	203396	149446	304577	383899	241112	249876	573068	574519	557734	-
Aminopentol	Alcohol and amines	Alcohols	C22H47NO5	4.1646	[M+Na]+	0.6769	145040-09-1	1.68448e+06	2.27615e+06	1.66532e+06	2.00857e+06	2.5598e+06	632185	2.50009e+06	2.06249e+06	7.10781e+06	9.28655e+06	1.1156e+07	1.41114e+07	1.23875e+07	1.0991e+07	1.44216e+07	1.99586e+07	2.16677e+07	2.66141e+07	3.53222e+07	3.43196e+07	1.07617e+07	1.08813e+07	1.0764e+07	-
gamma-Thujaplicin	Heterocyclic compounds	Heterocyclic compounds	C10H12O2	5.9119	[M+H]+	0.6766	672-76-4	405923	395614	632512	393493	632992	720316	614467	527769	786018	723362	589667	1.02318e+06	688950	753963	1.41123e+06	648911	957797	686397	566262	985180	991056	1.06815e+06	981330	-
Ethyl 1-methyl-1,2,5,6-tetrahydropyridine-3-carboxylate	Alkaloids	Alkaloids	C9H15NO2	4.5731	[M+NH4]+	0.6761	28125-84-0	969390	599357	1.22355e+06	1.39049e+06	1.0909e+06	3.84172e+06	3.34633e+06	5.084e+06	4.35791e+06	6794683	4.62162e+06	7.31929e+06	7.04448e+06	5.46452e+06	6.07218e+06	6.46545e+06	5.59183e+06	5.64141e+06	6.59597e+06	3.69882e+06	4.55059e+06	4.59323e+06	4.62604e+06	-
Azatadine	Heterocyclic compounds	Heterocyclic compounds	C20H22N2	1.158	[M+NH4]+	0.6751	3964-81-6	5.15628e+06	1.05013e+06	7.78497e+06	6.6862e+06	9.29571e+06	4.40914e+06	8.39961e+06	8.862e+06	1.50472e+07	4.10899e+06	1.69436e+07	4.44315e+06	6.41119e+06	2.70647e+06	9.28063e+06	9.58633e+06	4.3312e+06	1.6133e+07	1.28695e+07	3.95547e+06	7.52339e+06	7.54517e+06	6.17694e+06	-
Bupropion	Benzene and substituted derivatives	Benzene and substituted derivatives	C13H18ClNO	2.8893	[M+NH4]+	0.6746	34841-39-9	1.45081e+06	4.88807e+06	3.40824e+06	5.61473e+06	6.16025e+06	6.1865e+06	3.17833e+06	5.6068e+06	5.38063e+06	3.76016e+06	4.96088e+06	7.7881e+06	3.62201e+06	1.1013e+07	9.84669e+06	8.68779e+06	1.05422e+07	6.67876e+06	1.33253e+07	1.32791e+07	6.61795e+06	6.29081e+06	6.46567e+06	-
4-Hydroxybenzoylcholine	Benzene and substituted derivatives	Benzene and substituted derivatives	C12H18NO3+	0.8701	[M+K]+	0.6733	5094-31-5	426208	525591	566221	1.71143e+06	430585	2.20695e+06	1.49128e+06	2.58581e+06	1.7726e+06	386756	212169	1.01159e+06	1.23683e+06	348903	909085	613383	350902	547490	460681	461981	628464	654460	633486	-
2,5-Dimethyl-4-ethoxy-3(2H)-furanone	Aldehyde,Ketones,Esters	Ketones	C8H12O3	5.738	[M+NH4]+	0.6721	65330-49-6	1.07503e+06	1.09744e+06	692861	1.79523e+06	1.15096e+06	1.33821e+06	1.1842e+06	1.36225e+06	944089	1.73907e+06	619528	651200	223356	740158	252218	352301	346195	298397	322432	1.10185e+06	1.2694e+06	1.49873e+06	1.0195e+06	-
(R)-2-Amino-N-(2,2,4,4-tetramethyl-3-thietanyl)propanamide	Benzene and substituted derivatives	Benzene and substituted derivatives	C10H20N2OS	3.8921	[M+K]+	0.6715	80875-07-6	1.75508e+07	2.56121e+07	1.7893e+07	4.03499e+06	3.79377e+07	3.60799e+07	2.26837e+07	2.51745e+07	2.68674e+06	5479717	4.20778e+07	2.76079e+07	6.04955e+06	3.39769e+07	2.7211e+07	3.8096e+07	4.18939e+07	5.55483e+06	3.50496e+07	3.90012e+07	2.97698e+07	2.98948e+07	2.80708e+07	-
(E)-2,6-Dimethyl-2,5-heptadienoic acid	Organic acid and Its derivatives	Organic acid and Its derivatives	C9H14O2	3.113	[M+H]+	0.6708	261949-42-2	741023	236899	575406	794997	488732	1.23734e+06	1.1627e+06	965801	2.0516e+06	2.2726e+06	1.4725e+06	3.05063e+06	1.26033e+06	2.77717e+06	3.27403e+06	3.0774e+06	2.57527e+06	1.74998e+06	4.18204e+06	3.10788e+06	739441	684167	699278	-
6-methoxy-3-(1,3-thiazol-2-yl)-1H-indole	Heterocyclic compounds	Indole and Its derivatives	C12H10N2OS	0.8152	[M+H]+	0.6706	135531-87-2	859011	1.99083e+06	3.23686e+06	2.63579e+06	3.91388e+06	2.6317e+06	3.89482e+06	2.113e+06	4.28033e+06	3.32358e+06	5.23298e+06	3.69834e+06	2.03081e+06	4.19916e+06	2.71542e+06	4.45513e+06	3.85522e+06	3.74465e+06	2.82037e+06	1.47052e+06	3.82354e+06	3.77823e+06	3.73633e+06	-
(2S)-5,7,2',4'-tetrahydroxyflavanone	Heterocyclic compounds	Heterocyclic compounds	C15H12O6	0.7567	[M+Na]+	0.6703	56486-94-3	3083.49	3083.78	3095.15	4414.13	3083.49	3083.49	3084.4	51533.2	3138.16	3114.46	3083.49	52123.7	3083.47	48023.9	20022.2	69030.4	75444.2	3083.36	144831	54287.4	35906.2	47206.7	44273	-
N1,N10-Bis(p-coumaroyl)spermidine	Heterocyclic compounds	Heterocyclic compounds	C25H31N3O4	3.7039	[M+NH4]+	0.6691	65715-79-9	294225	187215	700852	592559	1.38209e+06	525047	829747	712151	677715	631441	497345	248283	232425	74140.8	107579	204654	67902.8	83870.8	260432	124778	298749	347733	337359	-
alpha-Amylcinnamyl alcohol	Benzene and substituted derivatives	Benzene and substituted derivatives	C14H20O	4.5806	[M+H]+	0.6689	101-85-9	1.32791e+06	345559	399924	264697	505563	808383	782287	1.22458e+06	1.93028e+06	1.30867e+06	1.98462e+06	2.34477e+06	1.58356e+06	2.91322e+06	1.85014e+06	3.37522e+06	2.24137e+06	2.22062e+06	2.95912e+06	2.74186e+06	2.32564e+06	2.18391e+06	2.30616e+06	-
p-Cymene	Others	Hydrocarbon derivatives	C10H14	5.7632	[M+Na]+	0.6671	99-87-6	548144	428105	386341	431291	512681	387259	238495	173019	243571	159574	439017	568311	412808	198141	306067	612324	498441	471230	430830	427072	315452	306024	314666	ko00622,ko01100,ko01120,ko01220
3-Mercapto-3-methyl-1-butyl acetate	Aldehyde,Ketones,Esters	Esters	C7H14O2S	5.8782	[M+H]+	0.6671	50746-09-3	624678	545999	390109	759501	486718	371233	771337	1.17286e+06	782647	878365	110524	147198	311619	302069	542806	153132	564422	388806	172900	211920	438861	377480	453357	-
Alpha-Linolenoyl ethanolamide	Alcohol and amines	Amines	C20H35NO2	5.2345	[M+H]+	0.6669	57086-93-8	500776	1.78426e+06	4.63077e+06	1.02399e+07	8.94818e+06	7.07878e+06	8.13116e+06	3.37061e+06	2.30511e+06	6.23895e+06	7.00543e+06	125310	4.43602e+06	4.7098e+06	3.47007e+06	4.24511e+06	2.10819e+06	3.04526e+06	2.04749e+06	1.05489e+06	2.0778e+06	3.50546e+06	3.7354e+06	-
Diafenthiuron	Benzene and substituted derivatives	Benzene and substituted derivatives	C23H32N2OS	5.1675	[M+Na]+	0.6663	80060-09-9	22955.9	41282.8	14851.5	26952.3	92082.4	23470.5	120221	17912.1	49814.6	61578.7	58582.8	25763.2	25636.2	15221.6	21621.2	92726.7	27041.6	66176.2	52222.3	19966.4	44058.3	38995.9	45522.2	-
5-Chloro-2-methylaniline	Benzene and substituted derivatives	Benzene and substituted derivatives	C7H8ClN	0.7195	[M+K]+	0.6659	95-79-4 | 144204-02-4	207796	122375	150544	233929	129842	173987	285968	225447	249914	65519	380008	211254	519287	662451	915585	336872	587223	614568	464460	702756	488516	437246	488057	-
Geraldone	Aldehyde,Ketones,Esters	Ketones	C16H12O5	0.588	[M+K]+	0.6659	21583-32-4	1.74801e+07	2.24303e+07	6.79082e+06	8.58448e+06	7.42493e+06	8.85812e+06	2.13691e+06	5.117e+06	5.93159e+06	2.08717e+06	1.32621e+07	1.61406e+07	9.688e+06	13835509	1.03788e+07	9.90321e+06	6.86977e+06	1.46729e+07	6.97492e+06	7068679	4.07871e+06	4.40904e+06	4.48724e+06	-
2-Ethylfuran	Heterocyclic compounds	Heterocyclic compounds	C6H8O	0.9453	[M+K]+	0.6653	3208-16-0	3.56304e+06	3.49053e+06	1.02656e+07	1.09968e+07	1.83888e+07	1.4784e+07	1.792e+07	1.58664e+07	1.20839e+07	1.46765e+07	1.57419e+07	1.84443e+07	1.92971e+07	2.14214e+07	2.3548e+07	2.02366e+07	1.46506e+07	2.3573e+07	1.71751e+07	1.98642e+07	1.87871e+07	1.88661e+07	1.88649e+07	-
Clavam-2-carboxylate	Organic acid and Its derivatives	Organic acid and Its derivatives	C6H7NO4	0.5694	[M+H]+	0.6641	212268-81-0	49518.2	49518.2	49518.2	1198677	49518.2	49518.2	257462	310302	389882	50006	50123.1	50905.1	450053	1.79573e+06	726207	617663	258760	49522.5	429163	49518	120684	155748	120684	-
Procarbazine hydrochloride	Others	Medicine	C12H20ClN3O	0.6313	[M+H]+	0.664	366-70-1	8.07992e+06	6.6098e+06	6.62914e+06	4.80861e+06	1.13733e+06	1.78195e+06	1.50477e+06	714279	1.40605e+06	1.18773e+06	834262	237934	450984	665244	879963	694169	1.10155e+06	535980	882474	761315	834420	737686	787501	-
Phalaenopsine T	Heterocyclic compounds	Heterocyclic compounds	C20H27NO5	1.394	[M+Na]+	0.6639	23412-97-7 | 41451-64-3	1.15622e+07	1.59235e+07	1.08598e+07	6.58055e+06	1.20932e+07	1.16516e+07	1.68603e+07	1.73273e+07	1.86568e+07	1.54485e+07	2.21009e+07	2.65114e+07	2.52238e+07	1.9526e+07	2.44611e+07	1.75652e+07	2.15632e+07	1.62545e+07	1.66064e+07	1.16715e+07	1.81669e+07	1.83857e+07	1.7952e+07	-
Chissonox 201	Organic acid and Its derivatives	Organic acid and Its derivatives	C16H24O4	1.8796	[M+Na]+	0.6624	141-37-7	306289	184295	126695	82164.2	194899	211221	196237	227402	340119	343089	576532	167648	152795	247053	203437	765084	222745	245719	779234	209630	348435	364305	405017	-
(3E,7E)-4,8,12-Trimethyl-1,3,7,11-tridecatetraene	Others	Hydrocarbon derivatives	C16H26	3.9421	[M+K]+	0.662	62235-06-7	5.93918e+06	2.52933e+06	3.18661e+06	3.17983e+06	1.84363e+06	2.58363e+06	2.32486e+06	2.32124e+06	2.22497e+06	4.23901e+06	3.05554e+06	3.39666e+06	2.16346e+06	1.82332e+06	2.00276e+06	3.09198e+06	1.22174e+06	1.22993e+06	2.88257e+06	1.48091e+06	2.01474e+06	2.06118e+06	2.07241e+06	ko00904,ko01110
[2-(3,5-Dimethoxy-4-hydroxycinnamoyloxy)ethyl]trimethylaminium	Benzene and substituted derivatives	Benzene and substituted derivatives	C16H24NO5+	2.9629	[M+H]+	0.6618	84123-22-8	682206	556828	299747	585715	650234	319748	1.05838e+06	708439	1.00384e+06	561220	868937	674758	687233	1.56863e+06	146590	245160	288663	193292	407715	279928	418419	413628	387818	ko01110
Cucumopine	Organic acid and Its derivatives	Organic acid and Its derivatives	C11H13N3O6	0.7698	[M+NH4]+	0.6612	110342-24-0	17657.1	17657.1	17657.1	88285.4	583014	295953	127488	246784	17850.8	269767	124966	17683.5	17830.6	18127.5	158307	133045	17657.3	17657.6	17657.1	17657.1	49114.7	67261.2	49114.7	-
Acetylcholine iodide	Others	Medicine	C7H16INO2	0.82	[M+NH4]+	0.6606	2260-50-6	3.82945e+06	3.42055e+06	165278	181804	33022.5	33022.5	33022.5	33022.5	32997	33021.8	32001.6	32876.9	32118.8	33021.8	32983	33016.9	33022.5	33010.5	33021.3	32982.9	279445	288293	263664	-
(S)-alpha-Terpinyl glucoside	Others	Others	C16H28O6	1.892	[M+Na]+	0.6599	114673-99-3	15801.6	15801.6	15801.6	15801.6	79007.9	15801.6	15801.6	15801.6	176922	15801.6	15808.1	15811.6	15979.5	15914	16234.9	84379.3	16015.8	348443	15801.4	198012	47691.7	47691.7	68138	-
Surinamensin	Lignans and Coumarins	Lignans	C22H28O6	1.3316	[M+H]+	0.6599	68143-82-8	3.63271e+07	1.79816e+07	3.78367e+06	2.99854e+06	5.43006e+06	3.84787e+06	2.22838e+06	1.34933e+06	920642	414336	2.45263e+06	2.95296e+06	371664	2.84657e+06	2.19599e+06	2.23833e+06	2.92591e+06	2.76543e+06	3.07248e+06	3.58431e+06	2.53849e+06	2.4198e+06	2440713	-
Dicrotophos	Others	Others	C8H16NO5P	2.7273	[M+Na]+	0.6589	141-66-2 | 3735-78-2	1.17315e+06	1.7754e+06	620362	424728	623550	1.03374e+06	1968841	1.94324e+06	2.10874e+06	2.48173e+06	2.44948e+06	2.2389e+06	2.28778e+06	2.28794e+06	2.87245e+06	3.26041e+06	1.89683e+06	2.56839e+06	1.80331e+06	2.50041e+06	1.39671e+06	1.27104e+06	1.10114e+06	-
Fortimicin AP	Carbohydrates and Its metabolites	Carbohydrates and Its metabolites	C14H30N4O5	2.2535	[M+Na]+	0.6583	74958-29-5	4.93327e+07	1.57895e+07	1.53859e+06	4.98619e+06	3.75713e+06	3.9112e+06	1.13174e+06	1.00401e+06	816413	950817	883679	1.05556e+06	1.48334e+06	1.03583e+06	387979	297793	348421	354287	206276	204031	5.79954e+06	6.12803e+06	5.52202e+06	-
Janthitrem B	Heterocyclic compounds	Heterocyclic compounds	C37H47NO5	4.5484	[M+H]+	0.6568	73561-90-7	4.55842e+06	4.74052e+06	7.14891e+06	1.32616e+07	6.62018e+06	7.55462e+06	7.37849e+06	6.04031e+06	5.43995e+06	4.70227e+06	4.72425e+06	5.25812e+06	4.86358e+06	8.06589e+06	4.49405e+06	4.35917e+06	5.2552e+06	4.37971e+06	3.12666e+06	3.97711e+06	5.79513e+06	6.01078e+06	5.89933e+06	-
Ser-Ile	Amino acid and Its metabolites	Small Peptide	C9H18N2O4	1.394	[M+Na]+	0.6564	91086-51-0	2.28386e+06	3.97927e+06	6.1786e+06	9.92782e+06	1.80411e+07	1.63269e+07	1.00239e+07	1.39977e+07	1.23022e+07	5.12577e+06	1.45833e+07	3.34707e+06	2.77393e+06	3.76889e+06	4.34743e+06	2.15352e+06	4.22901e+06	4.01921e+06	4.07617e+06	3.93684e+06	6.96744e+06	6.79698e+06	6.15702e+06	-
2-Amino-3-cyclohexylpropan-1-ol	Alcohol and amines	Alcohols	C9H19NO	0.4587	[M+H]+	0.6561	103808-94-2 | 205445-49-4	951551	897059	3.12706e+06	1.72009e+06	1.38521e+06	1.08364e+06	1.03905e+06	1.51575e+06	1.4429e+06	780639	1.67004e+06	1.46517e+06	1.4923e+06	796335	916523	1.48595e+06	2.6605e+06	602441	1.55951e+06	1.13732e+06	1.94762e+06	2.19256e+06	2.23668e+06	-
Penicillin K	Others	Medicine	C16H26N2O4S	2.3526	[M+NH4]+	0.6557	525-97-3	2.49966e+07	2.06895e+07	2.47851e+06	7.14932e+06	1.6584e+07	1.13506e+07	1.42663e+07	5.86772e+06	1.9982e+07	2.97422e+07	1.27308e+07	7.8756e+06	1.85332e+07	9.20289e+06	1.58995e+07	5.57108e+06	5.61854e+06	1.40435e+07	2.54357e+06	3.0217e+06	7.4759e+06	6.16761e+06	7.63434e+06	-
Tiapride	Benzene and substituted derivatives	Benzene and substituted derivatives	C15H24N2O4S	4.6478	[M+K]+	0.6554	51012-32-9	1.63138e+06	3.5834e+06	1.19613e+06	1.46596e+06	2.76241e+06	1.77279e+06	3.37669e+06	3.52926e+06	3.26341e+06	1.21739e+06	2.45234e+06	938735	2.65164e+06	1.49953e+06	1.53831e+06	5.14026e+06	2.16813e+06	3.24509e+06	1.93527e+06	1.00521e+06	1.95034e+06	1.94655e+06	1.82777e+06	-
LPC(O-18:1/0:0)	GP	LPC	C26H54NO6P	5.5055	[M+Na]+	0.6551	87907-66-2	2.71184e+06	4.75415e+06	5.40549e+06	3.66095e+06	3.80307e+06	2.67956e+06	1.38722e+06	1.51463e+06	1.332e+06	1.26348e+06	1.34919e+06	1.23628e+06	1.293e+06	1.07238e+06	948412	1.42133e+06	901532	788001	1.09488e+06	1.08486e+06	1.21164e+06	1.23576e+06	1.16601e+06	ko00564,ko00590,ko00591,ko00592,ko01100,ko01110
Liatrin	Heterocyclic compounds	Heterocyclic compounds	C22H26O8	2.1106	[M+NH4]+	0.6547	34175-79-6	3.28454e+06	1.27259e+06	565303	1.35918e+06	4.72014e+06	2.78803e+06	879841	3.89194e+06	5.3395e+06	3.89235e+06	6.41398e+06	4.45701e+06	5.67666e+06	8.00363e+06	4.73673e+06	9.27816e+06	3.94389e+06	6.11689e+06	6.3194e+06	5.76967e+06	5.06899e+06	4.93939e+06	5.09749e+06	-
Methyl (±)-3-hydroxyhexanoate	Aldehyde,Ketones,Esters	Esters	C7H14O3	0.6437	[M+H]+	0.654	21188-58-9	4.56062e+06	1.84994e+06	558673	6.87304e+06	2.33613e+06	5.55446e+06	3.236e+06	8.60763e+06	6.38398e+06	1.47935e+07	9.3971e+06	6.71613e+06	8.36148e+06	1.04521e+07	1.12999e+07	7.50446e+06	6.38214e+06	2.6859e+06	9.23381e+06	8.85263e+06	4.58634e+06	5.16639e+06	5.09632e+06	-
Benzyl 2-methyl-3-oxobutanoate	Benzene and substituted derivatives	Benzene and substituted derivatives	C12H14O3	1.9548	[M+H]+	0.654	37526-93-5	1.66309e+07	1.1002e+07	3.41342e+06	3.47084e+06	4.57601e+06	3.25504e+06	950512	970579	1.19494e+06	1.19193e+06	571964	2.53129e+06	2.88117e+06	1.399e+06	2.81503e+06	1.48673e+06	2.47473e+06	3.18296e+06	920642	2.9649e+06	2.61545e+06	2.61808e+06	2.56953e+06	-
Tetraneurin E	Terpenoids	Sesquiterpenoids	C17H24O6	3.8173	[M+Na]+	0.6537	25383-30-6	459619	607704	877234	1.16416e+06	500607	694102	467162	919696	370772	153807	859177	801861	971666	813761	1.46706e+06	2.24673e+06	941057	1.21737e+06	1.08724e+06	530942	658090	566107	622506	-
Difenpiramide	Benzene and substituted derivatives	Benzene and substituted derivatives	C19H16N2O	0.7567	[M+K]+	0.6524	51484-40-3	2.75339e+06	575872	516906	1.84413e+06	617446	969714	1.2934e+06	441714	1.23386e+06	1.42675e+06	1.11737e+06	1.0783e+06	2.9047e+06	1.64802e+06	2.68246e+06	1.18018e+06	905783	1.56002e+06	2.44606e+06	1.31468e+06	766155	724928	709423	-
Retinol acetate	Terpenoids	Ditepenoids	C22H32O2	4.6478	[M+K]+	0.6508	127-47-9	8.09611e+06	1.87757e+07	1.29059e+07	1.4742e+07	1.03859e+07	1.11567e+07	1.14273e+07	8.72225e+06	1.15623e+07	8.29728e+06	7.75829e+06	3.22505e+06	1.4963e+07	8.91417e+06	1.04457e+07	8.55813e+06	1.19423e+07	1.30603e+07	9.02434e+06	4.02781e+06	6.85961e+06	6.80714e+06	6.18905e+06	-
3-(3,4,5-Trimethoxyphenyl)propanoic acid	Organic acid and Its derivatives	Organic acid and Its derivatives	C12H16O5	2.5053	[M+H]+	0.6506	25173-72-2	2.37906e+06	4.08893e+06	261120	1.38173e+06	3.16064e+06	1.98959e+06	1.01767e+06	3.57751e+06	2.55355e+06	2.36069e+06	1.05357e+06	814736	360212	772641	1.37345e+06	204150	654260	836178	475681	201372	828516	918385	912189	-
Celastrol	Benzene and substituted derivatives	Benzene and substituted derivatives	C29H38O4	4.0911	[M+NH4]+	0.65	34157-83-0	6.1072e+06	6.94013e+06	4.52184e+06	827733	550962	2.98165e+06	5.88034e+06	2.48966e+06	1.85081e+06	1.80256e+06	3.91447e+06	2.02404e+06	7.4977e+06	9.83096e+06	2.0177e+07	2.58892e+06	8.76095e+06	1.45377e+06	3.83895e+06	1.48418e+07	8.35984e+06	1.08655e+07	1.0041e+07	-
cis-2-Carboxycyclohexyl-acetic acid	Organic acid and Its derivatives	Organic acid and Its derivatives	C9H14O4	1.8048	[M+NH4]+	0.6497	14715-37-8	4.10648e+06	3.33467e+06	628653	761157	1.04263e+06	984358	2.13121e+06	1.677e+06	1.00791e+06	602978	5.4023e+06	2.14664e+06	6.07462e+06	8.65666e+06	3.80763e+06	6.14308e+06	3.48403e+06	6.07605e+06	5.84221e+06	5.33825e+06	2.05104e+06	1.69047e+06	2.1526e+06	ko00626,ko01120
Saxitoxin	Heterocyclic compounds	Heterocyclic compounds	C10H17N7O4	1.8671	[M+NH4]+	0.6494	35523-89-8 | 73603-72-2	1.42607e+07	2.01443e+07	871029	2.2194e+06	429185	437491	542827	618541	198628	1.63968e+06	220703	1.90287e+06	2.70971e+06	89538.1	195915	3.17454e+06	3.82115e+06	4.51953e+06	4.61911e+06	6.37592e+06	5.46338e+06	5.5123e+06	5.28389e+06	-
DL-Homocysteine thiolactone	Aldehyde,Ketones,Esters	Ketones	C4H7NOS	1.064	[M+NH4]+	0.6475	3622-59-1	2.32388e+06	941959	2.50552e+06	3.36413e+06	2.41708e+06	1.02061e+06	1.59074e+06	1.66123e+06	1.69356e+06	2.74441e+06	1.28729e+06	1.61058e+06	1.19425e+06	2.09002e+06	762632	300129	292097	1.60687e+06	2.03993e+06	1.82519e+06	1.94028e+06	1939475	1.9327e+06	-
(alpha-D-mannosyl)7-beta-D-mannosyl-diacetylchitobiosyl-L-asparagine, isoform A (protein)	Amino acid and Its metabolites	Small Peptide	C3H7NO2	4.2142	[M+NH4]+	0.6454	302-72-7	7.78769e+06	7.74463e+06	2.8269e+06	5.67077e+06	6.14789e+06	5.31401e+06	5.87989e+06	3.79188e+06	5.23129e+06	5.66809e+06	4.84621e+06	5.48797e+06	1.37003e+07	3.79506e+06	5.61983e+06	5.86252e+06	2.68568e+06	1.89863e+06	4.03098e+06	3.05118e+06	3.96055e+06	2.68243e+06	4.4674e+06	ko00460,ko01100
2,6-Dimethyl-1,4-benzenediol	Benzene and substituted derivatives	Phenolics	C8H10O2	5.9546	[M+H]+	0.6433	654-42-2	362820	923090	230372	601626	433434	336902	363942	257398	307356	172023	607619	230363	982924	708673	439949	417569	628449	123398	322899	806423	310876	349209	311182	-
Divinyl sulfide	Others	Others	C4H6S	1.1208	[M+H]+	0.6433	627-51-0	4.01925e+06	4.16592e+06	1.01845e+07	9.58631e+06	2.18537e+07	1.85257e+07	2.04397e+07	2.1554e+07	2.45732e+07	1.74054e+07	2.54907e+07	1.6977e+07	2.70652e+07	2.59496e+07	2.36778e+07	1.75573e+07	1.88632e+07	2.5248e+07	2.8024e+07	2.40271e+07	2.04701e+07	2.06073e+07	2.06672e+07	-
Hasubanonine	Alkaloids	Alkaloids	C21H27NO5	1.2696	[M+H]+	0.6432	1805-85-2	1.96787e+06	1.80581e+06	73752.2	92061	69280.1	42143.8	8363.72	8351.86	8419.05	8480.46	8354.68	8428.38	8364.32	8315.74	8295.11	8326.93	8352.67	8170.75	8315.97	8347.67	207925	205690	207838	-
4-Hydroxybut-2-ynal	Aldehyde,Ketones,Esters	Aldehydes	C4H4O2	1.1084	[M+H]+	0.6429	50560-69-5	1.72813e+07	1.4237e+07	3.35434e+07	1.21615e+07	1.30985e+07	1.47901e+07	1.25943e+07	2.14441e+07	1.65158e+07	1.3452e+07	1.28721e+07	1.80794e+07	1.64078e+07	1.68001e+07	1.06222e+07	1.35446e+07	1.12107e+07	7.88898e+06	1.32391e+07	1.5983e+07	1.17356e+07	1.05794e+07	1.15079e+07	-
Fumitremorgin B	Heterocyclic compounds	Heterocyclic compounds	C27H33N3O5	4.5919	[M+H]+	0.6426	12626-17-4	4.86038e+07	3.08285e+07	2.94854e+06	3.9273e+06	5.88072e+06	3.71339e+06	499499	900199	4.36517e+06	3.02389e+06	729481	1.0037e+07	1.33525e+07	1.14057e+07	1.73115e+07	2.49601e+07	2.96545e+07	3.5408e+07	3.76526e+07	4.80405e+07	7.77876e+06	7.73409e+06	7.18579e+06	ko00404,ko01100,ko01110
Codonopsine	Heterocyclic compounds	Heterocyclic compounds	C14H21NO4	2.2972	[M+H]+	0.6422	26989-20-8	1.81564e+06	4.57906e+06	1.86446e+06	3.21396e+06	1.68588e+06	2.1046e+06	2.25569e+06	2.1277e+06	1.29898e+06	2.2834e+06	1.71473e+06	1.75359e+06	1.12574e+06	1.95895e+06	1.68263e+06	1.32558e+06	1.04701e+06	1.73215e+06	447651	1.72219e+06	1.44631e+06	1.45528e+06	1.38187e+06	-
2-Methylpropan-2-ol	Alcohol and amines	Alcohols	C4H10O	5.6738	[M+K]+	0.6411	75-65-0	1.25931e+07	1.1976e+07	1.46027e+07	1.51025e+07	1.49469e+07	1.60729e+07	1.49363e+07	1.83085e+07	1.52062e+07	1.72369e+07	1.38498e+07	1.49377e+07	1.42037e+07	1.72737e+07	1.53226e+07	1.5194e+07	1.27383e+07	1.86084e+07	1.34196e+07	1.4842e+07	1.38593e+07	1.38407e+07	1.377e+07	-
2-Phenylethyl 2-methylpropanoate	Benzene and substituted derivatives	Benzene and substituted derivatives	C12H16O2	1.257	[M+H]+	0.6409	103-48-0	1.55677e+07	1.16896e+07	6.21746e+06	4.78979e+06	1.09832e+07	9.26301e+06	9.84248e+06	7.73356e+06	6.21142e+06	7.46124e+06	6.4458e+06	5.45204e+06	3.471e+06	2.82994e+06	2.8832e+06	2.38731e+06	1.29928e+06	1.82821e+06	1.16687e+06	1.7115e+06	8.58648e+06	8.87419e+06	8.7744e+06	-
Ethanethioic acid	Organic acid and Its derivatives	Organic acid and Its derivatives	C2H4OS	0.557	[M+H]+	0.6401	507-09-5	1.00045e+06	1.99931e+06	889582	3.62338e+06	2.09197e+06	378348	1.00504e+06	3.1167e+06	768698	931085	2.65034e+06	1.82351e+06	2.11284e+06	2.57055e+06	1.4811e+06	2.04422e+06	4.12449e+06	842182	3.46876e+06	3.72034e+06	1.75738e+06	1.98137e+06	1.9397e+06	-
Pizotifen malate	Others	Medicine	C23H27NO5S	3.2373	[M+Na]+	0.6389	1201595	1.6552e+06	2.11918e+06	4.42958e+06	4.21643e+06	5.52115e+06	5.34874e+06	5.64007e+06	7.00079e+06	4.16588e+06	3.88943e+06	900105	1.03819e+06	1.58158e+06	898222	2.27397e+06	1.13741e+06	1.48965e+06	8.8397e+06	7.05762e+06	1.10623e+07	2.13616e+06	2.1919e+06	2.15658e+06	-
(2S)-N-[(4S,4aS,8S,8aR)-6-[(2S)-3-hydroxy-2-methoxypropyl]-8-methoxy-7,7-dimethyl-4a,6,8,8a-tetrahydro-4H-pyrano[3,2-d][1,3]dioxin-4-yl]-2-hydroxy-2-[(2R,5R,6R)-2-methoxy-5,6-dimethyl-4-methylideneoxan-2-yl]acetamide	Alcohol and amines	Amines	C25H43NO10	4.6107	[M+Na]+	0.6382	124512-46-5	3.10397e+07	1.43256e+07	86268	214206	1.36045e+06	473694	222026	192114	1.31209e+06	1.11896e+06	1.76051e+06	141330	302334	58746.5	1.45256e+06	1.64279e+06	1.50586e+06	85001.9	1.73035e+06	1.78617e+06	5.53281e+06	5.62902e+06	5.45824e+06	-
Colupdox a	Amino acid and Its metabolites	Small Peptide	C25H36O6	1.8048	[M+Na]+	0.6382	35923-67-2	3.05691e+06	1.89413e+06	1.61546e+06	1.78792e+06	2.65343e+06	1.91321e+06	6.92766e+06	3.85909e+06	8.60881e+06	6.28843e+06	8.45511e+06	8.8866e+06	7.40835e+06	5.81167e+06	9.34786e+06	8.77039e+06	9.32662e+06	9.31433e+06	7.20621e+06	7.12536e+06	5.78763e+06	5.74335e+06	5.82709e+06	-
Burseran	Lignans and Coumarins	Lignans	C22H26O6	2.3157	[M+NH4]+	0.6364	23284-23-3	6443.09	6444.23	6444.23	6444.23	82608.8	87667.8	130806	32220.9	6443.52	6437.86	6444.08	34968.3	36800.2	6320.89	6443.69	6231.19	6441.59	6314.72	6279.08	5865.98	37983.8	24767.9	35073.4	-
LPC(0:0/18:2)	GP	LPC	C26H50NO7P	4.8488	[M+Na]+	0.6364	27304-12-7	7.27608e+06	1.32945e+07	2.04794e+06	5.03585e+06	7.06512e+06	2.56647e+06	1.02413e+06	101158	1.50545e+06	1.34493e+06	759165	1.70077e+06	6.02008e+06	4.73512e+06	1.02753e+07	5.82928e+06	7.00701e+06	268949	6.63274e+06	7.31961e+06	1.06504e+07	1.06544e+07	1.05896e+07	ko00564,ko00590,ko00591,ko00592,ko01100,ko01110
Fluoxymesterone	Aldehyde,Ketones,Esters	Ketones	C20H29FO3	2.0045	[M+Na]+	0.6359	76-43-7	1.38392e+07	1.12497e+07	316735	352620	431471	933440	669906	1.08036e+06	283660	653350	461385	689698	586221	1.08922e+06	300967	287322	579398	520824	342697	892300	678806	643252	730320	-
Amidosulfonic acid	Organic acid and Its derivatives	Organic acid and Its derivatives	H3NO3S	5.8782	[M+NH4]+	0.6315	5329-14-6	754832	940565	450388	761045	1.57544e+06	1.10277e+06	846780	1.44168e+06	856616	1.02127e+06	2.66361e+06	1.73255e+06	2.66613e+06	1.50045e+06	3.08213e+06	2.2236e+06	2.25835e+06	2.33623e+06	3.65118e+06	2.56072e+06	3.74623e+06	2.70955e+06	3.45283e+06	-
Terpinolene	Terpenoids	Terpenoids	C10H16	4.202	[M+H]+	0.6298	586-62-9	989679	982587	665497	1.56667e+06	406701	2.06902e+06	268003	521559	650704	1.19737e+06	1.31529e+06	2.53378e+06	1.9952e+06	742802	1181971	1.29459e+06	1.75018e+06	984870	1.17627e+06	1.21172e+06	527214	622116	640397	-
1,1,6-Trimethyl-1,2-dihydronaphthalene	Benzene and substituted derivatives	Benzene and substituted derivatives	C13H16	4.5731	[M+H]+	0.6298	30364-38-6	2.84769e+06	1.03354e+06	505500	1.27068e+06	1.34041e+06	3.02175e+06	2.30637e+06	4.02107e+06	1.2902e+06	1.96456e+06	4.33006e+06	3.53125e+06	3.02115e+06	5.53235e+06	6.04403e+06	3.95132e+06	3.03041e+06	4.60947e+06	4.93563e+06	1.04234e+06	2.83199e+06	2.94288e+06	2.93042e+06	-
2,5-Dimethyl-1H-pyrrole	Others	Others	C6H9N	5.6738	[M+K]+	0.6298	625-84-3	545880	250648	1.10741e+06	1.77473e+06	2.62508e+06	2.5103e+06	2.35242e+06	2.39469e+06	3.98902e+06	3.14864e+06	4.18477e+06	4.66226e+06	4.13348e+06	3.93511e+06	4.48836e+06	9.16514e+06	3.61934e+06	5.61857e+06	3.90882e+06	3.88913e+06	3.67523e+06	3.3021e+06	3.59876e+06	-
25-Cinnamoyl-vulgaroside	Heterocyclic compounds	Heterocyclic compounds	C34H46O7	3.4004	[M+K]+	0.6289	172616-90-9	63096.6	268958	70035.9	122239	3342.36	116651	17191.1	24493.9	3352.89	3346.67	3346.68	3346.64	3346.68	3346.68	3346.68	3346.68	3346.68	3346.68	3345.2	3346.71	56909.2	56889.2	54500.1	-
Crocetin dimethyl ester	Aldehyde,Ketones,Esters	Esters	C22H28O4	2.9445	[M+H]+	0.6279	5892-54-6	1.24915e+06	5.22061e+06	4.03394e+06	2.26623e+06	5.8639e+06	7.39627e+06	8.74259e+06	1.0115e+07	4.37669e+06	1.02368e+07	9.24912e+06	6.039e+06	6.33578e+06	1.25615e+06	812646	7.50973e+06	8.18184e+06	832547	2.45817e+06	2.52218e+06	1.10341e+06	1.12829e+06	980409	-
Enefexine	Heterocyclic compounds	Heterocyclic compounds	C13H19N	5.8149	[M+Na]+	0.6274	67765-04-2	1.00797e+06	2.06683e+06	871869	1.44508e+06	2.72332e+06	4.2221e+06	2.8702e+06	1.4653e+06	1.49381e+06	2.63214e+06	4.04014e+06	2.25173e+06	2.20849e+06	6.4699e+06	6.96002e+06	2.6683e+06	6.86491e+06	2.155e+06	1.87466e+06	2.25093e+06	3.83983e+06	3.78629e+06	3.39655e+06	-
2,3,5-Trimethyl-6-[4-(methylthio)butyl]pyrazine	Heterocyclic compounds	Heterocyclic compounds	C12H20N2S	3.9545	[M+Na]+	0.626	92233-83-5	5.27255e+06	5.21159e+06	3.58591e+06	2.28034e+06	2.38384e+06	3.32096e+06	3.38991e+06	3.75052e+06	4.04337e+06	4.82068e+06	4.9315e+06	4.543e+06	1.52074e+06	2.81198e+06	4.1318e+06	5.02004e+06	2.66308e+06	4.54726e+06	4.51432e+06	3.04613e+06	4.09621e+06	4.00722e+06	4.04614e+06	-
N-(1-Deoxy-1-fructosyl)tyrosine	Amino acid and Its metabolites	Amino acid derivatives	C15H21NO8	1.344	[M+NH4]+	0.6259	34393-22-1	3.70765e+07	4.78269e+07	2.24416e+07	2.69524e+07	3.12652e+07	3.2559e+07	2.27947e+07	1.94335e+07	1.73331e+07	1.30221e+07	1.21214e+07	1.24117e+07	8.07361e+06	6.53436e+06	4.22158e+06	2.98884e+06	7.79004e+06	2.31288e+06	5.99675e+06	8.64897e+06	3.87864e+06	3.42013e+06	3.77617e+06	-
Mebenil	Benzene and substituted derivatives	Benzene and substituted derivatives	C14H13NO	1.2384	[M+H]+	0.6257	7055-03-0	1.52544e+07	1.69269e+07	300314	160888	32177.5	32177.5	32177.5	32177.5	32378.9	32177.5	32177.7	32179.1	32177.5	32259.9	32177.5	32178.2	32177.5	32177.5	32177.5	32177.4	152579	103155	103155	-
Clemastine	Benzene and substituted derivatives	Benzene and substituted derivatives	C21H26ClNO	1.9548	[M+H]+	0.6254	15686-51-8	2.13454e+07	2.17474e+07	1.94658e+07	2.25811e+07	6.30028e+07	5.19653e+07	6.60935e+07	6.60527e+07	2.9791e+07	5.80119e+07	6.55569e+07	2.65992e+07	3.4232e+07	3.17305e+07	2.32425e+07	2.369e+07	2.54232e+07	4.43545e+07	2.12253e+07	1.58103e+07	3.2697e+07	3.2618e+07	3.3912e+07	-
Pyridostigmine	Heterocyclic compounds	Heterocyclic compounds	C9H13N2O2+	0.031	[M+H]+	0.6252	155-97-5	676093	1.2282e+06	597613	441349	444588	766604	225761	1.01446e+06	245701	314670	492769	730421	475420	1.75311e+06	267172	337029	850070	285104	732726	277383	422366	411040	421070	-
Theasapogenol B	Alcohol and amines	Alcohols	C30H50O5	5.5997	[M+K]+	0.6249	13844-01-4	2359.28	2107.35	14962	16059.4	15216.2	2857.49	8165.34	13249	11129.6	4363.26	7389.77	4208.78	3145.58	2106.8	1471.17	8921.82	1415.51	3923.14	2994.44	36183.7	10440.3	10187.1	8098.98	-
Tulipalin B	Aldehyde,Ketones,Esters	Esters	C5H6O3	1.8422	[M+NH4]+	0.6248	38965-80-9	1.08941e+06	786203	1.13403e+06	972746	1.08662e+06	1.11965e+06	976462	948175	340568	1.2234e+06	1.24112e+06	686866	1.12502e+06	1.06178e+06	807796	351687	826961	377319	1.15805e+06	3.32895e+06	780482	722331	744110	-
3,3-Dimethyloxirane-2-carboxylic acid	Organic acid and Its derivatives	Organic acid and Its derivatives	C5H8O3	1.4623	[M+Na]+	0.623	34886-30-1 | 4374-53-2	4.96818e+06	4.74263e+06	2.35474e+06	2.1481e+06	933619	995630	1.0912e+06	1.27794e+06	1.34916e+06	1.25644e+06	1.68645e+06	1.47938e+06	1.48187e+06	959745	553655	1.55523e+06	690055	1.06364e+06	1844933	1.15397e+06	1.2473e+06	1.19411e+06	1.16725e+06	-
1-(3-Chloropyridin-2-YL)piperidin-4-amine	Alcohol and amines	Amines	C10H14ClN3	0.7567	[M+NH4]+	0.6216	777009-05-9	4.33123e+07	350933	1.23901e+06	1.36274e+06	1.92683e+06	2.31372e+06	1.0297e+06	2.45548e+06	2.18798e+06	1.35928e+06	3.38365e+06	4092317	3.42425e+06	2.51604e+06	4.76206e+06	4.24091e+06	5.01956e+06	3.18258e+06	6.27577e+06	6.22295e+06	2.08527e+06	2.08657e+06	2.1124e+06	-
2-Tetradecenal	FA	Others	C14H26O	4.5731	[M+Na]+	0.6208	64461-99-0	9.7883e+06	1.65604e+06	3.63594e+06	1.18507e+06	4.02271e+06	1.137e+07	1.08406e+07	1.15466e+07	1.02241e+07	1.35909e+07	1.34122e+07	1.58405e+07	1.54396e+07	1.55461e+07	1.51406e+07	1.59731e+07	1.74396e+07	1.8531e+07	1.76223e+07	1.23063e+07	1.19951e+07	1.18382e+07	12002412	-
2-Ethylhexyl hydrogen sulfate	Organic acid and Its derivatives	Organic acid and Its derivatives	C8H18O4S	2.328	[M+H]+	0.6195	126-92-1	545053	596763	987383	1.06681e+06	708627	1.54346e+06	983195	1.6403e+06	1.95029e+06	1.94361e+06	2.38424e+06	1.26841e+06	3.48125e+06	2.61597e+06	3.59867e+06	1.09727e+06	2.16076e+06	1.97055e+06	3.00789e+06	3.79715e+06	1.4235e+06	1.3998e+06	1.46984e+06	-
2-[2-(1H-imidazol-5-yl)ethyl]guanidine	Heterocyclic compounds	Heterocyclic compounds	C6H11N5	0.0621	[M+NH4]+	0.6183	18431-51-1	70237.3	158952	408730	82198.8	179185	72564.4	134423	70910.6	146763	75270.4	71444.3	123755	174511	495031	474494	638855	76498.8	309355	507030	401948	313740	314955	287351	-
Dodecyltrimethylammonium bromide	Alcohol and amines	Amines	C15H34BrN	1.394	[M+Na]+	0.6176	1119-94-4	6.45373e+06	497147	18013.3	18013.3	18013.3	18013.3	18006.3	18007.1	18166.9	18214.2	18089.5	18019.8	18209.6	18360.8	18050.3	18060.3	18013.4	18013.5	18013.3	18013.3	43901.4	56656.9	43901.4	-
3-Carboxyphenyl phenylacetamidomethylphosphonate	Benzene and substituted derivatives	Benzene and substituted derivatives	C16H16NO6P	3.225	[M+Na]+	0.6169	125319-03-1	2.40745e+06	1.73627e+06	1.63948e+06	558010	2.38057e+06	2.74087e+06	2.33672e+06	1.04154e+06	2.71132e+06	3.2973e+06	2.3983e+06	2.96127e+06	2.64781e+06	2.76422e+06	1.3724e+06	2.39831e+06	2.02567e+06	1.67477e+06	842386	695194	1.59396e+06	1.62588e+06	1.60854e+06	-
2-(2-propylpentanoylamino)acetic Acid	Amino acid and Its metabolites	Amino acid derivatives	C10H19NO3	4.1634	[M+NH4]+	0.6161	88321-07-7	1.22443e+07	1.28745e+07	3.80448e+06	1.63536e+07	5.36028e+06	6.1517e+06	5.93968e+06	1.41591e+07	1.36586e+07	1.50235e+07	9.3168e+06	1.71396e+07	6.23078e+06	1.87365e+07	1.53433e+07	5.66286e+06	6.23985e+06	1.024e+07	1.41458e+07	8.66374e+06	5.68306e+06	5.57662e+06	5.64249e+06	-
Tropicamide	Benzene and substituted derivatives	Benzene and substituted derivatives	C17H20N2O2	4.1401	[M+H]+	0.6148	1508-75-4	1.80951e+06	1.04346e+06	1.50352e+06	680228	1.03065e+06	508508	453229	1.32005e+06	1.28184e+06	1.34721e+06	432996	907030	1.658e+06	402671	1.96335e+06	1.12738e+06	2.54888e+06	4.56741e+06	2.72202e+06	2.68117e+06	720107	677991	658150	-
Diisopropyl fluorophosphate	Others	Others	C6H14FO3P	2.6275	[M+NH4]+	0.614	55-91-4	1.58669e+06	481140	753763	718019	1.28926e+06	2.6648e+06	4.39997e+06	4.66895e+06	6.45409e+06	6.00382e+06	5.31446e+06	5.26475e+06	5.81152e+06	5.20026e+06	4.82923e+06	6.8419e+06	6.66197e+06	5.3441e+06	4.89131e+06	6.47141e+06	3.79936e+06	3.96319e+06	3.94571e+06	-
Zucchini factor B	Terpenoids	Triterpene	C44H57NO4	5.261	[M+H]+	0.6132	246248-10-2	1.60394e+06	1.87722e+07	5.27949e+06	2.80099e+06	1.68703e+07	3.38067e+06	1.20947e+06	1.33193e+06	8.7561e+06	928510	1.69545e+06	1.34376e+06	1.05804e+06	1.70345e+06	1.62379e+06	838578	396244	166926	503874	342476	735438	725998	655839	-
S-Methyl benzenecarbothioate	Benzene and substituted derivatives	Benzene and substituted derivatives	C8H8OS	0.7567	[M+Na]+	0.6119	5925-68-8	662207	234083	237934	607576	667936	1.35423e+06	209904	1.23923e+06	196960	641775	506426	1.07879e+06	191393	520720	339153	130558	287244	229212	451668	461314	583119	562589	494003	-
Thonzylamine	Benzene and substituted derivatives	Phenolics	C16H22N4O	3.8206	[M+H]+	0.6095	91-85-0	1.29331e+06	4.42681e+07	1.06368e+06	705850	130952	149997	1.41046e+06	1.3095e+06	1.45972e+06	3.2831e+06	3.59614e+06	3.97063e+06	3.30779e+06	4117616	4.46942e+06	3.3743e+06	4.67396e+06	5.97721e+06	5.32113e+06	5.55152e+06	2.51093e+06	2.46141e+06	2.49758e+06	-
L-prolinamide	Alcohol and amines	Amines	C5H10N2O	5.8261	[M+NH4]+	0.6074	7531-52-4 | 58274-20-7	736530	1.03807e+06	682981	724876	1.48339e+06	851011	2.41002e+06	1.2995e+06	1.23568e+06	1.3346e+06	873287	4.37957e+06	1.2967e+06	1.29492e+06	2.43088e+06	1.56736e+06	5.07861e+06	2.51397e+06	2.0705e+06	2.77599e+06	4.66521e+06	4.54588e+06	4.14371e+06	-
Tebupirimfos	Others	Insecticide	C13H23N2O3PS	3.0875	[M+H]+	0.6068	96182-53-5	2.18701e+06	1.83674e+06	4.08555e+06	4.92387e+06	6.15369e+06	4.859e+06	244437	4.9586e+06	426828	708318	1.30286e+06	1.9443e+06	2.04555e+06	3.37294e+06	4.03518e+06	2.64656e+06	1.1038e+07	1.79966e+07	1.39999e+07	1.63981e+07	2.64107e+06	2.59639e+06	2.64157e+06	-
Coryneine	Benzene and substituted derivatives	Phenolics	C11H18NO2+	0.901	[M+K]+	0.6044	7224-66-0	5.63013e+06	6.64421e+06	2984253	4.60354e+06	7.619e+06	1.08125e+07	8.32095e+06	4.11147e+06	1.5495e+06	1.42789e+06	851506	400618	1.17631e+06	3.25597e+06	365831	823864	871881	1.27032e+06	1.85527e+06	2.03142e+06	1.355e+06	1.42691e+06	1.50864e+06	-
4-Hydroxyproline	Amino acid and Its metabolites	Amino acids	C5H9NO3	1.8048	[M+Na]+	0.6043	51-35-4	1.25028e+06	2.30027e+06	759888	345662	295796	467656	528597	273863	1.10982e+06	964513	587630	565641	202634	687462	593237	451385	233908	432754	640719	376040	803473	600479	875375	ko00330,ko00470,ko01100,ko02010
4-Isopropyl-2,6-dimethyl-1,3,5-dithiazinane	Heterocyclic compounds	Heterocyclic compounds	C8H17NS2	2.179	[M+NH4]+	0.6042	104691-41-0	4.60231e+07	3.97488e+07	4.10227e+07	4.49006e+07	3.86129e+07	4.21344e+07	1.91472e+07	4.12087e+07	2.95448e+07	3.6203e+07	3.62427e+07	1.56968e+07	2.90277e+07	2.81561e+07	3.54299e+07	3.63567e+07	3.11141e+07	2.35209e+07	2.30164e+07	3.77476e+07	3.81113e+07	3.8297e+07	3.73774e+07	-
1-nitrosonaphthalene	Benzene and substituted derivatives	Benzene and substituted derivatives	C10H7NO	5.6864	[M+Na]+	0.6039	21711-65-9	812445	121065	556118	660170	541125	559060	376955	1.3202e+06	1.3596e+06	484665	1.19753e+06	259334	998358	917589	887954	1.51626e+06	526719	254892	660446	1.14485e+06	617037	725920	705759	-
Cypendazole	Heterocyclic compounds	Heterocyclic compounds	C16H19N5O3	1.8422	[M+NH4]+	0.6028	28559-00-4	4.70407e+07	6.06535e+07	928514	2.69993e+06	8.24071e+06	471672	9.91974e+06	5.70574e+06	3.17567e+07	1.23265e+07	4.90356e+07	3.41462e+07	1.9534e+07	3.55598e+07	3.68029e+07	2.30845e+07	3.29796e+07	1.8619e+07	1.79216e+07	2.45417e+07	1.41605e+07	1.39666e+07	1.33036e+07	-
Sulfapyridine	Benzene and substituted derivatives	Benzene and substituted derivatives	C11H11N3O2S	2.4776	[M+H]+	0.6022	144-83-2	4.40795e+06	1.35645e+06	2.03038e+06	2.14004e+06	1.13234e+06	2.34493e+06	3.88666e+06	3.92591e+06	4.40218e+06	3.82601e+06	8.53282e+06	8.53419e+06	1.07678e+07	9.71264e+06	9.60823e+06	1.0525e+07	9.6873e+06	9.07915e+06	8.25129e+06	7.08674e+06	5.91337e+06	5.79371e+06	5.80322e+06	-
Testololactone	Aldehyde,Ketones,Esters	Ketones	C19H26O3	0.6066	[M+H]+	0.6021	4416-57-3	1.13249e+07	1.51329e+07	4.34513e+06	6.45446e+06	3.95602e+06	4.46835e+06	644642	2.35609e+06	3.42473e+06	1.40211e+06	1.59337e+06	508065	1.98013e+06	535072	1.7508e+06	589303	1.2767e+06	722619	1.28102e+06	745500	1.42565e+06	1202861	1.32637e+06	-
Periciazine	Heterocyclic compounds	Heterocyclic compounds	C21H23N3OS	2.3903	[M+H]+	0.6016	2622-26-6	14738.2	14738.2	14738.2	14738.2	14738.2	14738.2	14738.2	14738.2	107952	89593.9	125047	14740.1	14738.2	125456	348861	215638	266565	363313	397052	357528	46355.7	35919.4	35919.4	-
2-(Methylthio)pyrazine	Heterocyclic compounds	Heterocyclic compounds	C5H6N2S	2.453	[M+NH4]+	0.601	21948-70-9	6.77462e+06	4.45399e+06	5.51609e+06	3.3959e+06	5.16856e+06	3.74291e+06	6.68065e+06	1.0281e+07	1.23191e+07	8.12937e+06	1.1079e+07	1.91414e+07	7.34575e+07	17770151	2.4309e+07	1.55615e+07	1.04507e+07	1.36119e+07	1.54773e+07	1.44891e+07	1.28956e+07	1.28797e+07	1.27203e+07	-
Thr-Glu	Amino acid and Its metabolites	Small Peptide	C9H16N2O6	3.766	[M+H]+	0.6007	54532-73-9	387481	791315	579076	513024	1.16522e+06	1.27437e+06	544617	1.2041e+06	234051	522532	1.25258e+06	394872	823057	723401	583330	240355	765919	738971	251129	115929	922626	945021	892249	-
Methoxamine	Benzene and substituted derivatives	Benzene and substituted derivatives	C11H17NO3	1.3316	[M+H]+	0.6004	390-28-3	392470	7.2395e+06	1.37642e+06	2.67336e+06	4.33184e+06	1.19997e+06	702676	1.38534e+06	1.72006e+06	1.49947e+06	921960	1.22133e+06	306515	864760	527327	390221	548148	497369	538514	411771	1.29967e+06	1.24137e+06	1.07261e+06	-
1,2,5-Trimethylpyrrole	Heterocyclic compounds	Heterocyclic compounds	C7H11N	5.8522	[M+H]+	0.6001	930-87-0	781743	1.47635e+06	867559	993744	1060529	934541	1.73357e+06	1.27674e+06	1.2383e+06	1.17045e+06	1.96186e+06	1.51477e+06	1.15889e+06	1.27486e+06	495424	1.23457e+06	1.34038e+06	1.01213e+06	1.05685e+06	1.57979e+06	981920	947016	998762	-
Ile-gly	Amino acid and Its metabolites	Small Peptide	C8H16N2O3	0.7698	[M+H]+	0.867	868-28-0	3.32619e+07	2.53258e+07	3.15609e+07	3.22242e+07	3.6628e+07	3.7287e+07	2.50549e+07	2.69877e+07	2.00699e+07	1.92112e+07	1.8191e+07	1.65099e+07	1.62639e+07	1.55257e+07	1.34274e+07	1.46119e+07	1.44886e+07	1.28896e+07	1.20319e+07	1.30527e+07	1.98122e+07	1.98226e+07	1.95833e+07	-
Trp-Ile	Amino acid and Its metabolites	Small Peptide	C17H23N3O3	3.2126	[M+H]+	0.8648	64339-42-0	6.24653e+07	5.72395e+07	1.93791e+07	2.70647e+07	2.57711e+08	5.86367e+07	6.83508e+07	6.37512e+07	87264107	9.3023e+07	8.53496e+07	9.50907e+07	7.7007e+07	7.06632e+07	7.29741e+07	6.90857e+07	7.49527e+07	8.17802e+07	5.63681e+07	6.20107e+07	6.52678e+07	6.50503e+07	6.52011e+07	-
Phenylalanylserine	Amino acid and Its metabolites	Small Peptide	C12H16N2O4	2.5311	[M+H-H2O]+	0.8486	16053-39-7	2.03498e+07	1.18395e+07	1.05464e+07	1.14611e+07	1.18896e+07	1.08694e+07	1.11097e+07	1.12667e+07	1.08308e+07	1.15464e+07	1.14939e+07	1.09532e+07	1.10557e+07	1.11018e+07	1.06957e+07	9.90511e+06	1.00379e+07	5.24148e+06	1.07843e+07	1.0522e+07	1.1226e+07	1.13088e+07	1.11966e+07	-
Histidylalanine	Amino acid and Its metabolites	Small Peptide	C9H14N4O3	0.6685	[M+H]+	0.8418	16874-75-2	1.21776e+06	196501	778144	710494	1.39087e+06	940027	245395	872097	686291	559135	469447	784514	421559	375527	291024	330719	455633	394982	206936	334868	493905	485734	472539	-
Trp-val	Amino acid and Its metabolites	Small Peptide	C16H21N3O3	2.7519	[M+H]+	0.8006	24613-12-5	9.37239e+07	1.22843e+08	6.45829e+07	8.09397e+07	1.26618e+08	1.1531e+08	8.65511e+07	8.61116e+07	8.49197e+07	8.92411e+07	8.22959e+07	8.40173e+07	7.14818e+07	6.64399e+07	8.00871e+07	6.18714e+07	6.13375e+07	6.37585e+07	4.78419e+07	4.78948e+07	7.79724e+07	7.8287e+07	7.82911e+07	-
Ile-Asn	Amino acid and Its metabolites	Small Peptide	C10H19N3O4	1.1704	[M+Na]+	0.7215	59652-59-4	1.127e+07	1.8491e+07	2.09975e+08	2.12537e+08	2.44788e+08	2.30635e+08	2.2073e+08	232267282	2.45378e+08	2.44848e+08	2.51515e+08	2.25825e+08	2.17367e+08	2.58047e+08	2.31991e+08	2.40077e+08	2.45401e+08	4.07555e+06	2.29043e+08	2.46731e+08	1.96086e+08	2.02434e+08	1.92698e+08	-
Phe-arg	Amino acid and Its metabolites	Small Peptide	C15H23N5O3	2.2658	[M+H-2H2O]+	0.7092	1238-09-1	2.60102e+07	1.42443e+07	1.0785e+07	9636126	1.18701e+08	7.38767e+07	2.33316e+07	1.98643e+07	2.1484e+07	4.99617e+07	2.8049e+07	1.64656e+07	1.04433e+07	2.1808e+07	1.35368e+07	2.85552e+07	1.08691e+07	3.96799e+07	3.27546e+07	5.96897e+06	3.08224e+07	3.10268e+07	3.70195e+07	-
5,6-DHET	Organic acid and Its derivatives	Organic acid and Its derivatives	C20H34O4	5.6487	[M+H-H2O]+	0.6785	213382-49-1	516729	3.06904e+06	36184.9	484411	2.22434e+06	2.76478e+06	1.10073e+06	453363	1.96183e+06	2.26248e+06	3.89356e+06	6.10661e+06	5.06787e+06	3.82385e+06	4.21378e+06	6.47087e+06	3.61343e+06	4401259	6.3142e+06	5.04683e+06	3.67983e+06	3.80018e+06	3.83776e+06	ko00590,ko01100
alpha-Cehc	Benzene and substituted derivatives	Benzene and substituted derivatives	C16H22O4	3.2002	[M+H]+	0.6269	4072-32-6	8.40721e+06	5.13562e+06	7.63324e+06	7.35461e+06	7.79364e+06	9.13956e+06	7.28145e+06	6.9808e+06	3.16825e+07	8.10129e+06	7.78852e+06	6.91867e+06	5.79699e+06	6.35911e+06	6.19212e+06	8.7417e+06	8.67374e+06	7.56713e+06	7.15342e+06	6.46513e+06	8.50576e+06	8.467e+06	8.50502e+06	-
Tyr-Ile	Amino acid and Its metabolites	Small Peptide	C15H22N2O4	1.9486	[M+NH4]+	0.6049	40829-32-1	1.23928e+08	5.4038e+07	2.28221e+08	8.45519e+07	5.46948e+07	3.67921e+07	4.19937e+07	4.08465e+07	3.15836e+07	2.94282e+07	2.67128e+07	2.57169e+07	1.86613e+07	2.06299e+07	9.24331e+06	1.53895e+07	1.64275e+07	1.30761e+07	8.7546e+06	1.87696e+07	3.8747e+07	3.83647e+07	3.70139e+07	-
Glutamylproline	Amino acid and Its metabolites	Small Peptide	C10H16N2O5	1.7958	[M+H-H2O]+	0.8919	41745-47-5	4.55839e+06	3.52325e+06	3.11761e+07	3.35498e+07	1.20527e+08	1.25398e+08	242698415	1.86906e+08	3.6078e+08	2.94551e+08	3.05142e+08	3.60821e+08	4.25059e+08	4.71969e+08	5.00437e+08	3.79093e+08	5.19426e+08	4.25272e+08	5.0818e+08	5.07194e+08	2.97079e+08	3.05649e+08	3.064e+08	-
methyl {3-oxo-2-[(2Z)-pent-2-en-1-yl]cyclopentyl}acetate	FA	Others	C13H20O3	4.5238	[M+H]+	0.8139	39924-52-2 | 1211-29-6 | 20073-13-6	532740	1.48204e+06	620409	524050	770227	761254	2.46455e+06	532450	667136	518179	1.29705e+06	567758	450529	1.72741e+06	1.19603e+06	583110	2.2857e+06	811970	571577	3.14393e+06	775779	742839	655356	-
Leu-Ile	Amino acid and Its metabolites	Small Peptide	C12H24N2O3	3.8548	[M+H-H2O]+	0.8137	36077-41-5 | 91605-03-7	2.91291e+07	1.90944e+07	281272	2.62692e+06	1.67952e+06	1.02435e+06	1.14954e+06	1.67931e+06	4.15856e+06	5.21945e+06	6.83146e+06	261926	9.85952e+06	9.12393e+06	1.44305e+07	1.34244e+07	5.64842e+06	1.70201e+07	1.56895e+07	1.35116e+07	6.61632e+06	6.58234e+06	6.82459e+06	-
Ala-Lys	Amino acid and Its metabolites	Small Peptide	C9H19N3O3	0.6437	[M+H]+	0.8074	6366-77-4	1.54675e+07	1.1741e+07	1.85551e+07	2.02233e+07	1.49722e+07	1.40267e+07	1.12343e+07	9.17771e+06	5.1165e+06	5.61867e+06	2.84458e+06	2.51878e+06	2.10526e+06	3.56585e+06	1.12259e+06	1.50117e+06	981732	470212	456859	909614	7.56965e+06	7.48467e+06	7.64045e+06	-
2,3-Dihydroxy-2,4-cyclopentadien-1-one	Aldehyde,Ketones,Esters	Ketones	C5H4O3	2.6836	[M+]+	0.7952	124902-00-7	3.89488e+06	2.99826e+06	6.2455e+06	8.39993e+06	5936071	7.15315e+06	5.7224e+06	6.46095e+06	3.5057e+06	6.53891e+06	5.36882e+06	3.27585e+06	4.98962e+06	4.21164e+06	5.76067e+06	2.16109e+06	4.20927e+06	2.99646e+06	2.63422e+06	2.98486e+06	2.33487e+06	2.70234e+06	2.6257e+06	-
(2S,3R,4R,5R,6S)-2-[(2R,3R,4S,5S,6R)-2-[[6,15-dihydroxy-7,9,13-trimethyl-6-[3-methyl-4-[(2R,3R,4S,5S,6R)-3,4,5-trihydroxy-6-(hydroxymethyl)oxan-2-yl]oxybutyl]-5-oxapentacyclo[10.8.0.02,9.04,8.013,18]icosan-16-yl]oxy]-4,5-dihydroxy-6-(hydroxymethyl)oxan-3-yl]oxy-6-methyloxane-3,4,5-triol	Steroids	Steroidal saponins	C45H76O19	4.1646	[M+Na]+	0.7568	290347-51-2	2.38724e+08	2.26895e+08	1.10878e+08	1.4223e+08	1.72428e+08	1.76425e+08	1.66173e+08	1.61719e+08	1.63017e+08	1.62584e+08	1.19514e+08	1.27144e+08	1.16803e+08	1.46095e+08	1.14319e+08	1.07109e+08	1.12457e+08	1.35737e+08	9.76661e+07	1.02814e+08	1.5309e+08	1.53638e+08	1.54762e+08	-
Pov-pc	GP	PC	C29H56NO9P	2.7334	[M+K]+	0.7464	121324-31-0	2.62975e+06	2.48977e+06	3.46761e+06	3.69989e+06	2.09955e+06	3.4902e+06	4.30195e+06	4.62666e+06	3.69192e+06	4.70254e+06	4.98247e+06	3.50294e+06	3.42257e+06	2.98888e+06	4.67035e+06	4.61873e+06	4.46794e+06	3.94361e+06	3.37646e+06	1.80045e+06	3.57732e+06	3.62314e+06	3.75275e+06	ko00564,ko00590,ko00591,ko00592,ko01100,ko01110
Glutaminylproline	Amino acid and Its metabolites	Small Peptide	C10H17N3O4	1.4605	[M+]+	0.7125	139370-58-4	1.23978e+08	1.23942e+08	9.2236e+07	2.67795e+08	1.55395e+08	1.07795e+08	6.84648e+07	8.87386e+07	4.22514e+07	7.58615e+07	8.42466e+07	6.39863e+07	5.35804e+07	2.25113e+07	1.85204e+07	2.67261e+07	1.75183e+07	4.13107e+07	3.82148e+06	1.41277e+07	8.21082e+07	8.09587e+07	8.21516e+07	-
Reserpine	Others	Medicine	C33H40N2O9	3.8423	[M+Na]+	0.6469	50-55-5	3.17895e+06	1.51935e+06	609450	850701	1.49982e+06	1.52714e+06	458048	1.27321e+06	1.51423e+06	2.40556e+06	801269	1.72531e+06	1.77851e+06	1.28015e+06	1.15835e+06	888202	1.3185e+06	1.72691e+06	653469	753692	1.49746e+06	1.50343e+06	1.54751e+06	-
Cycluron	Amino acid and Its metabolites	Small Peptide	C11H22N2O	4.0911	[M+]+	0.5841	2163-69-1	1.40738e+06	2.2848e+06	1.78674e+06	2.72814e+06	429850	1.38865e+06	1.01169e+07	2.46925e+06	362491	443794	779093	608628	927960	485659	129832	2.66662e+06	2.15839e+06	2.33078e+06	2.25785e+06	4.24086e+06	3.67971e+06	3.74166e+06	3.67495e+06	-
[5-[3,5-dihydroxy-2-(1,3,4-trihydroxy-5-oxopentan-2-yl)oxyoxan-4-yl]oxy-3,4-dihydroxyoxolan-2-yl]methyl (E)-3-(4-hydroxyphenyl)prop-2-enoate	Heterocyclic compounds	Heterocyclic compounds	C24H32O15	2.5462	[M+H-2H2O]+	0.5758	102254-69-3	147380	170131	142016	221759	200068	203415	115979	194678	630246	97769.2	297536	968670	142254	376651	278674	681976	294906	395747	323095	189264	344815	298166	353586	-
4-[(Z)-11,12-dihydroxytriacont-15-enyl]-2-methyl-2H-furan-5-one	FA	Others	C35H64O4	5.6613	[M+H]+	0.5678	189508-32-5	1.00525e+06	256379	334695	1.22294e+06	922274	1.11639e+06	208621	724214	965130	607274	483072	277353	358449	287853	320647	442850	246139	529194	334784	405827	362317	360154	344454	-
(1E,6R,11R,13R,14S,15S,19E,21E,23S,27R)-27-hydroxy-23-[(1S)-1-hydroxyethyl]-9,15-dimethylspiro[4,12,17,24-tetraoxapentacyclo[21.3.1.113,16.06,11.06,15]octacosa-1,9,19,21-tetraene-14,2'-oxirane]-3,18-dione	Terpenoids	Sesquiterpenoids	C29H36O9	2.8893	[M+]+	0.5483	53126-64-0	2.2691e+06	951466	1.60624e+06	1.73774e+06	5.0264e+06	1.39594e+06	5.40766e+06	667291	3.39657e+06	4.90909e+06	821863	7.42997e+06	7.31306e+06	6.37026e+06	6.61557e+06	8.24548e+06	8.71754e+06	7.33252e+06	8.24527e+06	5.99955e+06	4.24441e+06	4.54734e+06	4.50206e+06	-
Proacacipetalin	Carbohydrates and Its metabolites	Carbohydrates and Its metabolites	C11H17NO6	3.2373	[M+NH4]+	0.9191	66871-89-4	5.69076e+06	3.43676e+07	1.00346e+07	1.61839e+07	8.78385e+06	9.18406e+06	8.28497e+06	8.52523e+06	4.3082e+06	5.18169e+06	7.90756e+06	5.07566e+06	4.67016e+06	1.04913e+07	4.86824e+06	4.21111e+06	3.95364e+06	4.11339e+06	4.84324e+06	7.24327e+06	8.70139e+06	8.38793e+06	8.26648e+06	-
1,1,1-Trifluoro-3-methylbutan-2-one	Aldehyde,Ketones,Esters	Ketones	C5H7F3O	1.811	[M+NH4]+	0.7438	382-03-6	1.63406e+06	1.03707e+06	383742	276383	2.04568e+06	489184	3.84353e+06	2.87074e+06	2.85998e+06	1.54283e+06	4.02031e+06	6.40114e+06	4.37519e+06	8.02017e+06	3.20409e+06	5.4947e+06	6.43603e+06	5.72963e+06	6.03054e+06	3.86641e+06	4.32894e+06	4.32744e+06	4.24285e+06	-
Pyridoxine hydrochloride	Others	Medicine	C8H12ClNO3	1.8858	[M+H]+	0.7239	58-56-0	366574	4.1186e+06	1.5245e+06	2.34002e+06	1.02112e+06	3.16667e+06	2.19096e+06	2.93791e+06	2.17918e+06	2.28931e+06	3.32593e+06	1.72914e+06	1.36524e+06	2.00245e+06	3.20378e+06	3.96445e+06	3.76545e+06	1.5171e+06	3.73366e+06	1.57254e+06	3.35686e+06	3.17655e+06	3.21783e+06	-
3-Methyl-5-pentyl-2-furanpentadecanoic acid	Organic acid and Its derivatives	Organic acid and Its derivatives	C25H44O3	5.5783	[M+NH4]+	0.7073	116627-44-2	7796.03	25642.8	68937.9	7324.12	17665	9424.22	6480.54	7382.14	5223.33	11767.1	4084.37	3342.29	2833.77	3558.9	387.84	6220.93	5893.78	6767.4	6581.28	7159.43	36690.4	35919.2	29757.2	-
Debromoaplysiatoxin	Heterocyclic compounds	Heterocyclic compounds	C32H48O10	4.5238	[M+H]+	0.7018	52423-28-6	8.08861e+06	8.47933e+06	1.0273e+07	9.76978e+06	1.3048e+07	1.26855e+07	1.10997e+07	1.32906e+07	1.23817e+07	1.17578e+07	1.06886e+07	1.19826e+07	1.01508e+07	9.38202e+06	8.38178e+06	8.61135e+06	4.80354e+06	2.78564e+06	1.02423e+07	8.55087e+06	1.04435e+07	1.03291e+07	1.03505e+07	-
Sesamex	Heterocyclic compounds	Heterocyclic compounds	C15H22O6	3.6221	[M+Na]+	0.6924	51-14-9	832006	1.02166e+06	750692	1.3333e+06	2.77764e+06	2.46842e+06	2.53274e+06	2.42771e+06	3.59729e+06	1.99e+06	2.52085e+06	3.27617e+06	4.07171e+06	6.01756e+06	890676	3.47422e+06	1.90137e+06	3.00393e+06	1.71558e+06	2.99684e+06	2.94468e+06	2.74406e+06	2.83797e+06	-
(1R,2S,4S,5S,9R,10S,13R,14S,16R)-5-(hydroxymethyl)-5,9,14-trimethyl-15-oxapentacyclo[11.3.1.01,10.04,9.014,16]heptadecan-2-ol	Alcohol and amines	Alcohols	C20H32O3	4.5608	[M+NH4]+	0.6806	22338-60-9	7.73818e+06	8.73086e+06	4.86511e+06	1.41406e+07	8.05685e+06	6.19047e+06	1.21891e+07	6.67619e+06	5.08812e+06	4.58456e+06	6.555e+06	8.78084e+06	1.4017e+07	8.40026e+06	1.56458e+07	1.70454e+07	1.84269e+07	1.93213e+07	1.02873e+07	1.27808e+07	6.2352e+06	6.38514e+06	6.47671e+06	-
Endalin	Nucleotide and Its metabolites	Nucleotide and Its metabolites	C9H12FN3O3	0.8701	[M+Na]+	0.6766	106908-12-7	1.62608e+06	7.37769e+06	7.13285e+06	6.11263e+06	3.96712e+06	5.54491e+06	3.19441e+06	2.60485e+06	6.16615e+06	1.72334e+06	1.35177e+06	1.36946e+06	4.80331e+06	5.04838e+06	2.55886e+06	1.76802e+06	6.42052e+06	436318	1.12699e+06	3.33604e+06	2.19672e+06	1.86819e+06	2.24592e+06	-
Glycerol 1-propanoate diacetate	GL	TG	C10H16O6	4.1034	[M+NH4]+	0.6744	36600-62-1	8.9902e+06	2.84551e+06	1.8533e+06	951770	8.40989e+06	8.40846e+06	1.27254e+07	1.23843e+07	1.78523e+07	2.0281e+07	2.19568e+07	2.01466e+07	1.69837e+07	1.81223e+07	1.8743e+07	2.27677e+07	1.75147e+07	2.42244e+07	2.25766e+07	1.75572e+07	1.39108e+07	1.36256e+07	1.39316e+07	ko00561,ko01100
Methoxamine hydrochloride	Others	Medicine	C11H18ClNO3	2.6398	[M+H]+	0.6656	61-16-5	7.73837e+06	1.15457e+06	5.29746e+06	5.49045e+06	1.28152e+07	1.36783e+07	1.54754e+07	1.57625e+07	4.03261e+07	1.94282e+07	2.26647e+07	2.39069e+07	2.20516e+07	2.77094e+07	3.30419e+07	2.60588e+07	3.53014e+07	2.52045e+07	3.28638e+07	3.07026e+07	1.85402e+07	1.85425e+07	1.85685e+07	-
Methyl(9Z)-6'-oxo-6,5'-diapo-6-carotenoate	Terpenoids	Ditepenoids	C26H32O3	3.5836	[M+H]+	0.6465	201996-49-8	3.24776e+06	1.25984e+06	240034	350949	1.03337e+06	351375	494766	451922	251910	641076	142594	271202	204117	106830	203813	178209	111322	87646.5	131420	107637	602473	587841	582257	-
(3S)-3-benzyl-4-methyl-3,4-dihydro-1H-1,4-benzodiazepine-2,5-dione	Heterocyclic compounds	Heterocyclic compounds	C17H16N2O2	4.004	[M+NH4]+	0.6014	50886-63-0	194733	270616	288677	115709	552389	663611	923057	1.08255e+06	2.02645e+06	966277	1.90801e+06	1.05926e+06	2.73391e+06	1.69162e+06	2.93822e+06	1.75149e+06	1.62132e+06	6.53749e+06	5.16075e+06	2.30334e+06	1.72506e+06	1.7574e+06	1.75659e+06	-
1-Naphthylamine	Benzene and substituted derivatives	Benzene and substituted derivatives	C10H9N	2.7176	[M+H]+	0.9245	-	1.98292e+07	1.87655e+07	2.38676e+07	2.17851e+07	9.415e+07	3.39963e+07	4.83285e+07	4.02143e+07	4.78345e+07	4.68586e+07	1.8872e+08	1.74254e+08	9.40717e+07	8.98428e+07	1.1303e+08	1.16138e+08	1.5067e+08	1.61494e+08	2.08786e+08	2.18726e+08	7.94721e+07	7.94717e+07	7.91041e+07	-
Seryllysine	Amino acid and Its metabolites	Amino acids	C9H19N3O4	0.6313	[M+H]+	0.9121	-	2.39643e+07	1.79155e+07	3.99458e+07	3.97469e+07	3.90981e+07	3.71268e+07	3.04837e+07	2.73066e+07	2.045e+07	2.13978e+07	1.05025e+07	1.46486e+07	1.0867e+07	1.4305e+07	9.67113e+06	9.11669e+06	7.86471e+06	6.73845e+06	5.01688e+06	4.19167e+06	1.81044e+07	1.83096e+07	1.84321e+07	-
N-Acetyl-DL-tryptophan	Amino acid and Its metabolites	Amino acid derivatives	C13H14N2O3	3.5899	[M+H]+	0.9024	-	1.59317e+06	4.46378e+06	1.50051e+06	2.45767e+06	1.21518e+07	1.20738e+07	2.19593e+07	2.04311e+07	3.13229e+07	3.25976e+07	41139941	3.92546e+07	4.10789e+07	4.07973e+07	4.54095e+07	4.53537e+07	4.29918e+07	4.18967e+07	3.03361e+07	2.81524e+07	2.78438e+07	2.77002e+07	2.76613e+07	-
3-methoxybenzene-1,2-diol	Benzene and substituted derivatives	Phenolics	C7H8O3	2.6644	[M+H]+	0.8952	-	3.78923e+08	2.91097e+08	2.9111e+08	2.81036e+08	3.03743e+08	2.91693e+08	3.14794e+08	3.02628e+08	3.21754e+08	3.33698e+08	3.34069e+08	3.37164e+08	3.22468e+08	3.2432e+08	3.30304e+08	3.26419e+08	3.49168e+08	3.28274e+08	3.27344e+08	3.25996e+08	3.24841e+08	3.26768e+08	3.2672e+08	-
N-Methylalanine	Amino acid and Its metabolites	Amino acids	C4H9NO2	0.8577	[M+H]+	0.8861	-	2.86973e+07	3.12743e+07	4.89864e+07	5.20946e+07	4.78911e+07	4.65866e+07	4.33794e+07	4.4486e+07	4.35846e+07	3.92115e+07	3.86381e+07	4.53265e+07	4.16945e+07	4.04931e+07	3.98261e+07	4.00058e+07	4.25653e+07	4.81918e+07	4.76743e+07	4.04842e+07	4.32083e+07	4.31988e+07	4.33169e+07	-
Piperidine	Heterocyclic compounds	Heterocyclic compounds	C5H11N	1.1765	[M+H]+	0.8432	-	3.30403e+06	2.40296e+06	5.69704e+06	3.67955e+06	6.52466e+06	5.50525e+06	7.92576e+06	6.84224e+06	6.03833e+06	9.75831e+06	7.78716e+06	7.31722e+06	5.71223e+06	9.12845e+06	7.39804e+06	1.16294e+07	1.36211e+07	1.04908e+07	1.26644e+07	5.29266e+06	6.04079e+06	6.17399e+06	5.25387e+06	-
2-Furancarboxaldehyde	Aldehyde,Ketones,Esters	Aldehydes	C5H4O2	3.6934	[M+H]+	0.843	-	7.57179e+06	7.5049e+06	5.18226e+06	5.55445e+06	4.97483e+06	5.84287e+06	7.03041e+06	6.2218e+06	6.56036e+06	6.36791e+06	6.58485e+06	6.37573e+06	6.55761e+06	6.68696e+06	6.81364e+06	8.74262e+06	7.03734e+06	6.54511e+06	1.24814e+07	5.64261e+06	6.5322e+06	6.53006e+06	6.55571e+06	ko00365,ko01100,ko01120
Glycyl-L-phenylalanine	Amino acid and Its metabolites	Small Peptide	C11H14N2O3	2.0169	[M+H]+	0.8812	-	6.28678e+08	4.83315e+08	5.87486e+08	6.4577e+08	7.32712e+08	8.64635e+08	4.51753e+08	4.6854e+08	5.61747e+08	4.27318e+08	6.50352e+08	6.45992e+08	6.728e+08	6.9105e+08	5.60796e+08	6.71311e+08	5.31634e+08	6.90002e+08	4.73255e+08	4.81281e+08	6.24737e+08	6.00696e+08	6.25894e+08	-
[2-hydroxy-3-[(9Z,12Z)-octadeca-9,12-dienoyl]oxypropyl] 2-(trimethylazaniumyl)ethyl phosphate	GP	PC	C26H50NO7P	5.2013	[M+H]+	0.8191	-	1.77605e+06	2.92484e+06	164610	18696.4	81418.4	37781.2	2635.89	2408.3	5734.69	25239.4	29596.2	5120.55	59412.4	45384.6	79474.3	27457.2	100908	28322.6	33538.3	29515.2	273327	278588	272855	ko00564,ko00590,ko00591,ko00592,ko01100,ko01110
Vernolic acid	FA	Oxidized lipids	C18H32O3	5.261	[M+H-H2O]+	0.8167	-	74504.5	244370	1.04372e+06	645177	767661	394006	613699	379653	155346	311196	353433	5.60009e+06	341324	343434	106860	201799	235141	447627	313404	254506	474756	475460	463066	ko00591,ko01100
2-Amino-2-methyl-1,3-propanediol	Alcohol and amines	Alcohols	C4H11NO2	3.2002	[M+H-H2O]+	0.8123	-	1.48147e+07	2.09042e+07	1.43906e+07	2.58355e+07	2.88966e+07	2.56597e+07	9.38571e+06	2.89294e+07	2.94663e+07	2.81556e+07	5.67044e+07	1.90627e+07	2.83582e+07	2.93206e+07	3.18918e+07	1.0563e+08	1.05782e+08	3.30222e+07	3.19208e+07	5.41886e+07	6.50273e+07	5.16988e+07	6.32431e+07	-
4-(4-Fluorophenyl)-2-(4-nitrophenyl)-5-(4-pyridyl)-1H-imidazole	Benzene and substituted derivatives	Benzene and substituted derivatives	C20H13FN4O2	4.3128	[M+H]+	0.8115	-	5.26927e+07	1.00546e+08	1.04834e+08	8.82567e+07	8.03383e+07	8.04599e+07	6.33829e+07	5.24654e+07	4.29339e+07	4.96165e+07	3.04444e+07	3.98041e+07	3.98528e+07	2.9995e+07	2.63197e+07	2.42012e+07	3.50415e+07	3.51549e+07	5.77707e+07	4.1294e+07	5.28305e+07	5.32255e+07	5.32181e+07	-
(2R)-piperidin-1-ium-2-carboxylate	Organic acid and Its derivatives	Organic acid and Its derivatives	C6H11NO2	2.8393	[M+H]+	0.8043	-	5.49602e+06	8.68532e+06	6.31368e+07	4.11922e+07	4.63111e+07	4.39077e+07	5.50997e+07	5.11673e+07	3.7887e+07	3.68285e+07	3.54789e+07	2.81762e+07	2.80624e+07	5.15197e+07	3.52923e+07	3.32997e+07	7.39418e+06	4.99793e+06	2.93054e+06	6.64435e+06	3.30398e+07	3.29262e+07	3.29171e+07	-
2-[(2-Amino-3-phenylpropanoyl)amino]-3-methylbutanoic acid	Amino acid and Its metabolites	Amino acid derivatives	C14H20N2O3	2.4712	[M+H]+	0.7898	-	3.64436e+08	3.56287e+08	1.18924e+08	2.16067e+08	1.34353e+08	2.31246e+08	8.89782e+07	8.57304e+07	1.017e+08	8.49569e+07	9.53816e+07	1.13356e+08	6.76258e+07	7.24482e+07	6.20133e+07	6.08215e+07	6.18054e+07	5.82691e+07	5.20775e+07	5.01755e+07	1.2686e+08	1.2717e+08	1.2695e+08	-
TRIETHYL PHOSPHATE	Organic acid and Its derivatives	Phosphoric acids	C6H15O4P	0.4817	[M+H]+	0.7883	-	2.61358e+07	2.79846e+07	3.11367e+07	2.65608e+07	2.8125e+07	2.95468e+07	2.69997e+07	2.54374e+07	2.27959e+07	1.58035e+07	1.06546e+07	3.08439e+07	2.26253e+07	1.19252e+07	1.89336e+07	2.17767e+07	2.52048e+07	3.1801e+07	2.85763e+07	3.15486e+07	2.17494e+07	21678828	2.17188e+07	-
[truncated: 1,482 more rows]
